# Supplementary material for: Association between circulating inflammatory proteins and gout: A Mendelian randomization study
Source: Medicine (Baltimore). 2025 May 16;104(20):e42379. doi: 10.1097/MD.0000000000042379 (PMC12091660; doi:10.1097/MD.0000000000042379)
Supplement: Supplementary file 1 [file medi-104-e42379-s001.xlsx]

## Sheet: Supplementary Table 1
Supplementary Table 1 Descriptions of genome-wide association studies and datasets included in this study
41 Circulating Inflammatory Proteins
Circulating Inflammatory Proteins	Abbreviation	GWAS ID	Sample size
Cutaneous T-cell attracting (CTACK)	CTACK	ebi-a-GCST004420	3631
beta-nerve growth factor(βNGF)	βNGF	ebi-a-GCST004421	3531
Vascular endothelial growth factor(VEGF)	VEGF	ebi-a-GCST004422	7118
Macrophage Migration Inhibitory Factor(MIF)	MIF	ebi-a-GCST004423	3494
TNF-related apoptosis inducing ligand(TRAIL)	TRAIL	ebi-a-GCST004424	8186
Tumor necrosis factor beta(TNFβ)	TNFβ	ebi-a-GCST004425	1559
Tumor necrosis factor alpha(TNFα)	TNFα	ebi-a-GCST004426	3454
Stromal-cell-derived factor 1 alpha (SDF-1α)	SDF-1α	ebi-a-GCST004427	5998
Stem cell growth factor beta(SCGFβ)	SCGFβ	ebi-a-GCST004428	3682
Stem cell factor(SCF	SCF	ebi-a-GCST004429	8290
Interleukin-16(IL-16 )	IL16	ebi-a-GCST004430	3483
Regulated on activation, normal T cell expressed and secreted(RANTES)	RANTES	ebi-a-GCST004431	3421
Platelet-derived growth factor BB(PDGFbb)	PDGFbb	ebi-a-GCST004432	8293
Macrophage inflammatory protein 1b(MIP1β)	CCL4/MIP1β	ebi-a-GCST004433	8243
Macrophage inflammatory protein 1a(MIP1α)	CCL4/MIP1α	ebi-a-GCST004434	3522
Monokine induced by gamma interferon(MIG)	CXCL9/MIG	ebi-a-GCST004435	3685
Macrophage colony stimulating factor(MCSF)	MCSF	ebi-a-GCST004436	840
Monocyte chemoattractant protein-3(CCL7/MCP3)	CCL7/MCP3	ebi-a-GCST004437	843
Monocyte chemoattractant protein-1(CCL2/MCP1)	CCL2/MCP1	ebi-a-GCST004438	8293
Interleukin-12p70(IL-12p70)	IL-12p70	ebi-a-GCST004439	8270
Interferon gamma-induced protein 10(IP-10)	IP-10	ebi-a-GCST004440	3685
Interleukin-18(IL-18)	IL18	ebi-a-GCST004441	3636
Interleukin-17(IL-17 )	IL17	ebi-a-GCST004442	7760
Interleukin-13(IL-13 )	IL13	ebi-a-GCST004443	3557
Interleukin-10(IL-10)	IL10	ebi-a-GCST004444	7681
Interleukin-8(IL-8)	IL8	ebi-a-GCST004445	3526
Interleukin-6(IL-6 )	IL6	ebi-a-GCST004446	8189
Interleukin-1-receptor antagonist(IL-1RA )	IL-1RA	ebi-a-GCST004447	3638
Interleukin-1-beta(IL-1β)	IL-1β	ebi-a-GCST004448	3309
Hepatocyte growth factor(HGF)	HGF	ebi-a-GCST004449	8292
Interleukin-9(IL-9)	IL9	ebi-a-GCST004450	3634
Interleukin-7(IL-7 )	IL7	ebi-a-GCST004451	3409
Interleukin-5(IL-5 )	IL5	ebi-a-GCST004452	3364
Interleukin-4(IL-4 )	IL4	ebi-a-GCST004453	8124
Interleukin-2 receptor antagonist (IL-2RA )	IL-2RA	ebi-a-GCST004454	3677
Interleukin-2(IL-2)	IL2	ebi-a-GCST004455	3475
Interferon gamma(IFN-γ)	IFN γ	ebi-a-GCST004456	7701
Growth-regulated protein alpha(GRPα)	GRPα	ebi-a-GCST004457	3505
Granulocyte-colony stimulating factor(GCSF)	GCSF	ebi-a-GCST004458	7904
Fibroblast growth factor basic	bFGF	ebi-a-GCST004459	7565
Eotaxin(Eotaxin)	Eotaxin	ebi-a-GCST004460	8153
91 Circulating Inflammatory Proteins
Circulating Inflammatory Proteins	Abbreviation	GWAS ID	Sample size
Eukaryotic translation initiation factor 4E-binding protein 1 (4EBP1)	4EBP1	GCST90274758	14736
Adenosine Deaminase (ADA)	ADA	GCST90274759	14736
Artemin (ARTN)	ARTN	GCST90274760	11778
Axin-1 (AXIN1)	AXIN1	GCST90274761	11793
Beta-nerve growth factor (βNGF)	βNGF	GCST90274762	14743
Caspase 8 (CASP-8)	CASP-8	GCST90274763	14744
Eotaxin-1 (CCL11)	CCL11	GCST90274764	14734
C-C motif chemokine 19 (CCL19)	CCL19	GCST90274765	14736
C-C motif chemokine 20 (CCL20)	CCL20	GCST90274766	14736
C-C motif chemokine 23 (CCL23)	CCL23	GCST90274767	14736
C-C motif chemokine 25 (CCL25)	CCL25	GCST90274768	14736
C-C motif chemokine 28 (CCL28)	CCL28	GCST90274769	14734
C-C motif chemokine 4 (CCL4)	CCL4	GCST90274770	14744
Natural killer cell receptor 2B4 (CD2B4)	CD2B4	GCST90274771	14735
CD40L receptor (CD40)	CD40	GCST90274772	14736
T-cell surface glycoprotein CD5 (CD5)	CD5	GCST90274773	14735
T-cell surface glycoprotein CD6 isoform (CD6)	CD6	GCST90274774	14735
CUB domain-containing protein 1 (CDCP1)	CDCP1	GCST90274775	14734
Macrophage colony-stimulating factor 1 (CSF-1)	CSF-1	GCST90274776	14734
Cystatin D (CST5)	CST5	GCST90274777	14736
Fractalkine (CX3CL1)	CX3CL1	GCST90274778	14743
C-X-C motif chemokine 1 (CXCL1)	CXCL1	GCST90274779	14736
C-X-C motif chemokine 10 (CXCL10)	CXCL10	GCST90274780	14744
C-X-C motif chemokine 11 (CXCL11)	CXCL11	GCST90274781	14736
C-X-C motif chemokine 5 (CXCL5)	CXCL5	GCST90274782	14736
C-X-C motif chemokine 6 (CXCL6)	CXCL6	GCST90274783	14744
C-X-C motif chemokine 9 (CXCL9)	CXCL9	GCST90274784	14735
Delta and Notch-like epidermal growth factor related receptor (DNER)	DNER	GCST90274785	14735
Protein S100-A12 (EN-RAGE)	EN-RAGE	GCST90274786	14743
Fibroblast growth factor 19 (FGF-19)	FGF-19	GCST90274787	14744
Fibroblast growth factor 21 (FGF-21)	FGF-21	GCST90274788	14743
Fibroblast growth factor 23 (FGF-23)	FGF-23	GCST90274789	14735
Fibroblast growth factor 5 (FGF-5)	FGF-5	GCST90274790	11789
Fms-related tyrosine kinase 3 ligand (FIt3L)	FIt3L	GCST90274791	14734
Glial cell line-derived neutrophic factor (hGDNF)	hGDNF	GCST90274792	14736
Hepatocyte growth factor (HGF)	HGF	GCST90274793	14734
Interferon gamma (IFN-γ)	IFN-γ	GCST90274794	11793
Interleukin-10 (IL-10)	IL-10	GCST90274795	14744
Interleukin-10 receptor subunit alpha (IL-10Rα)	IL-10Rα	GCST90274796	11793
Interleukin-10 receptor subunit beta (IL10Rβ)	IL10Rβ	GCST90274797	14734
Interleukin-12 subunit beta (IL-12β)	IL-12β	GCST90274798	14735
Interleukin-13 (IL-13)	IL-13	GCST90274799	11792
Interleukin-15 receptor subunit alpha (IL-15Rα)	IL-15Rα	GCST90274800	11792
Interleukin-17A (IL-17A)	IL-17A	GCST90274801	11784
Interleukin-17C (IL-17C)	IL-17C	GCST90274802	11793
Interleukin-18 (IL-18)	IL-18	GCST90274803	14744
Interleukin-18 receptor 1 (IL-18R1)	IL-18R1	GCST90274804	14743
Interleukin-1 alpha (IL-1α)	IL-1α	GCST90274805	11788
Interleukin-2 (IL-2)	IL-2	GCST90274806	11789
Interleukin-20 (IL-20)	IL-20	GCST90274807	11784
Interleukin-20 receptor subunit alpha (IL-20Rα)	IL-20Rα	GCST90274808	11792
Interleukin-22 receptor subunit alpha-1 (IL-22Rα1)	IL-22Rα1	GCST90274809	11793
Interleukin-24 (IL-24)	IL-24	GCST90274810	11785
Interleukin-2 receptor subunit beta (IL-2Rβ)	IL-2Rβ	GCST90274811	11792
Interleukin-33 (IL-33)	IL-33	GCST90274812	11793
Interleukin-4 (IL-4)	IL-4	GCST90274813	11793
Interleukin-5 (IL-5)	IL-5	GCST90274814	11792
Interleukin-6 (IL-6)	IL-6	GCST90274815	14743
Interleukin-7 (IL-7 )	IL-7	GCST90274816	14736
Interleukin-8 (IL-8)	IL-8	GCST90274817	14744
Latency-associated peptide transforming growth factor beta 1 (TGFβ1-LAP)	TGFβ1-LAP	GCST90274818	14736
Leukemia inhibitory factor (LIF)	LIF	GCST90274819	11793
Leukemia inhibitory factor receptor (LIF-R)	LIF-R	GCST90274820	11784
Monocyte chemotactic protein 1 (MCP-1)	CCL2/MCP-1	GCST90274821	14733
Monocyte chemotactic protein 2 (MCP-2)	CCL8/MCP-2	GCST90274822	14736
Monocyte chemotactic protein 3 (MCP-3)	CCL7/MCP-3	GCST90274823	11783
Monocyte chemotactic protein 4 (MCP-4)	CCL13/MCP-4	GCST90274824	14736
Macrophage inflammatory protein 1-alpha (MIP1-α)	CCL4/MIP1-α	GCST90274825	14743
Matrix metalloproteinase-1 (MMP-1)	MMP-1	GCST90274826	14744
Matrix metalloproteinase-10 (MMP-10)	MMP-10	GCST90274827	14744
Neurturin (NRTN)	NRTN	GCST90274828	11791
Neurotrophin-3 (NT-3)	NT-3	GCST90274829	14744
Osteoprotegerin (OPG)	OPG	GCST90274830	14733
Oncostatin-M (OSM)	OSM	GCST90274831	14736
Programmed cell death 1 ligand 1 (PD-L1)	PD-L1	GCST90274832	14736
Stem cell factor (SCF)	SCF	GCST90274833	14736
SIR2-like protein 2 (SIRT2)	SIRT2	GCST90274834	14736
Signaling lymphocytic activation molecule (SLAMF1)	SLAMF1	GCST90274835	14734
Sulfotransferase 1A1 (ST1A1)	ST1A1	GCST90274836	11793
STAM-binding protein (STAMPB)	STAMPB	GCST90274837	14736
Transforming growth factor alpha (TGFα)	TGFα	GCST90274838	14733
Tumor necrosis factor (TNF)	TNF	GCST90274839	11785
TNF-beta (TNFβ)	TNFβ	GCST90274840	11792
Tumor necrosis factor receptor superfamily member 9 (TNFRSF9)	TNFRSF9	GCST90274841	11784
Tumor necrosis factor ligand superfamily member 14 (TNFSF14)	TNFSF14	GCST90274842	11793
TNF-related apoptosis ligand (TRAIL)	TRAIL	GCST90274843	14735
TNF-related activation cytokine (TRANCE)	TRANCE	GCST90274844	14736
Thymic stromal lymphopoietin (TSLP)	TSLP	GCST90274845	11793
Tumor necrosis factor (Ligand) superfamily member 12 (TWEAK)	TWEAK	GCST90274846	14736
Urokinase-type plasminogen activator (uPA)	uPA	GCST90274847	14734
Vascular endothelial growth factor A (VEGF-A)	VEGF-A	GCST90274848	14744
Study	Phenotype	Sample Size	Ancestry	Web Source	Reference
Ahola-Olli et al., 2017	41 circulating inflammatory proteins	8,293 participants	Finnish	(https://gwas.mrcieu.ac.uk/)	[1]
Zhao JH et al., 2023	91 circulating inflammatory proteins	14,824 participants	European	(https://www.ebi.ac.uk/gwas/)	[2]
FinnGen study, 2021	Gouty Arthritis	150,797 participants	European	https://gwas.mrcieu.ac.uk/datasets/finn-b-M13_GOUT/	-
References
[1] Ahola-Olli AV, Würtz P, Havulinna AS, Aalto K, Pitkänen N, Lehtimäki T, et al. Genome-wide Association Study Identifies 27 Loci Influencing Concentrations of Circulating Cytokines and Growth Factors. Am J Hum Genet. 2017 Jan 5;100(1):40–50.
[2]Zhao JH, Stacey D, Eriksson N, Macdonald-Dunlop E, Hedman ÅK, Kalnapenkis A, et al. Genetics of circulating inflammatory proteins identifies drivers of immune-mediated disease risk and therapeutic targets. Nat Immunol. 2023 Sep;24(9):1540–51.

## Sheet: Supplementary Table 2
Supplementary Table 2 Statistical characteristics of eligible instrumental variables in forward MR analysis.
91 Circulating Inflammatory Proteins
id.exposure		exposure	id.outcome	outcome	SNP	effect_allele.exposure	other_allele.exposure	effect_allele.outcome	other_allele.outcome	beta.exposure	beta.outcome	eaf.exposure	eaf.outcome	remove	palindromic	ambiguous	se.outcome	pval.outcome	chr.exposure	pos.exposure	se.exposure	pval.exposure	samplesize.exposure	mr_keep	R2	F
GCST90274758		4EBP1	finn-b-M13_GOUT	GA	rs10792025	T	C	T	C	-0.0593	-0.01	0.3383	0.324	FALSE	FALSE	FALSE	0.027	0.7124	11	68921211	0.0124	1.73e-06	14727	TRUE	0.00155052	22.8669
GCST90274758		4EBP1	finn-b-M13_GOUT	GA	rs10926313	A	G	A	G	-0.0884	0.0117	0.8334	0.7944	FALSE	FALSE	FALSE	0.0318	0.7141	1	240804510	0.0175	4.39e-07	14288	TRUE	0.00178272	25.5134
GCST90274758		4EBP1	finn-b-M13_GOUT	GA	rs137887001	C	G	C	G	0.2235	0.0131	0.9827	0.98569	FALSE	TRUE	FALSE	0.1062	0.9022	20	44566861	0.0486	4.25e-06	14288	TRUE	0.00147798	21.1457
GCST90274758		4EBP1	finn-b-M13_GOUT	GA	rs181095999	T	C	T	C	-0.2226	-0.0595	0.0227	0.0167	FALSE	FALSE	FALSE	0.1007	0.5547	12	23923166	0.0474	2.65e-06	14736	TRUE	0.00149439	22.0513
GCST90274758		4EBP1	finn-b-M13_GOUT	GA	rs2731672	T	C	T	C	0.0926	-0.0275	0.2679	0.2601	FALSE	FALSE	FALSE	0.0292	0.3469	5	176842474	0.0152	1.11e-09	11783	TRUE	0.00313988	37.1074
GCST90274758		4EBP1	finn-b-M13_GOUT	GA	rs2856226	T	C	T	C	-0.0995	-0.0199	0.8975	0.9266	FALSE	FALSE	FALSE	0.0486	0.6824	17	15470414	0.0214	3.33e-06	12404	TRUE	0.00173981	21.6147
GCST90274758		4EBP1	finn-b-M13_GOUT	GA	rs356283	T	G	T	G	0.0588	0.0156	0.6475	0.7437	FALSE	FALSE	FALSE	0.029	0.5898	1	80975190	0.0123	1.75e-06	14730	TRUE	0.00154906	22.85
GCST90274758		4EBP1	finn-b-M13_GOUT	GA	rs3733402	A	G	A	G	-0.1305	0.014	0.5102	0.5749	FALSE	FALSE	FALSE	0.0254	0.5831	4	187158034	0.0116	2.32e-29	14736	TRUE	0.00851552	126.545
GCST90274758		4EBP1	finn-b-M13_GOUT	GA	rs5030072	T	C	T	C	0.0594	-0.0575	0.5711	0.5913	FALSE	FALSE	FALSE	0.0256	0.0245901	3	186455546	0.0119	5.99e-07	14716	TRUE	0.00169026	24.9127
GCST90274758		4EBP1	finn-b-M13_GOUT	GA	rs6963617	T	C	T	C	0.0754	-0.0479	0.2938	0.2849	FALSE	FALSE	FALSE	0.0299	0.109	7	17594314	0.0142	1.1e-07	14288	TRUE	0.00196942	28.1907
GCST90274758		4EBP1	finn-b-M13_GOUT	GA	rs76686678	T	G	T	G	0.2607	0.0772	0.015	0.02463	FALSE	FALSE	FALSE	0.08	0.3345	2	38198906	0.0521	5.62e-07	14730	TRUE	0.00169694	25.035
GCST90274759		ADA	finn-b-M13_GOUT	GA	rs10024178	T	C	T	C	-0.0925	-0.0256	0.905	0.8687	FALSE	FALSE	FALSE	0.0374	0.4938	4	5801734	0.0199	3.35e-06	14716	TRUE	0.00146606	21.6032
GCST90274759		ADA	finn-b-M13_GOUT	GA	rs111478357	T	C	T	C	0.2044	-0.0639	0.0243	0.0152	FALSE	FALSE	FALSE	0.1025	0.5328	2	144650434	0.044	3.39e-06	13801	TRUE	0.00156123	21.5771
GCST90274759		ADA	finn-b-M13_GOUT	GA	rs112665079	T	C	T	C	0.8932	-0.0217	0.051	0.0458	FALSE	FALSE	FALSE	0.0604	0.719201	20	43120683	0.026	1e-200	14720	TRUE	0.0742247	1180.03
GCST90274759		ADA	finn-b-M13_GOUT	GA	rs115657851	A	G	A	G	0.139	0.102	0.0462	0.06578	FALSE	FALSE	FALSE	0.0507	0.0442599	1	57353848	0.0293	2.1e-06	14715	TRUE	0.00152711	22.5027
GCST90274759		ADA	finn-b-M13_GOUT	GA	rs117645472	A	T	A	T	0.3494	-0.0024	0.0125	0.0016	FALSE	TRUE	FALSE	0.339	0.9943	18	917376	0.0754	3.59e-06	11095	TRUE	0.00193168	21.4696
GCST90274759		ADA	finn-b-M13_GOUT	GA	rs12479560	A	G	A	G	0.12	0.0041	0.32	0.3731	FALSE	FALSE	FALSE	0.0263	0.8754	20	43300667	0.0147	3.26e-16	12404	TRUE	0.00534366	66.6282
GCST90274759		ADA	finn-b-M13_GOUT	GA	rs1608554	A	G	A	G	0.0598	0.0127	0.656	0.6841	FALSE	FALSE	FALSE	0.0273	0.6422	7	22807634	0.0122	9.5e-07	14733	TRUE	0.00162811	24.0228
GCST90274759		ADA	finn-b-M13_GOUT	GA	rs189104742	A	T	A	T	0.2754	-0.0485	0.9857	0.97023	FALSE	TRUE	FALSE	0.0759	0.522701	4	75665562	0.0584	2.41e-06	14729	TRUE	0.00150756	22.2353
GCST90274759		ADA	finn-b-M13_GOUT	GA	rs2527856	T	C	T	C	0.0562	0.0084	0.5989	0.579	FALSE	FALSE	FALSE	0.0257	0.744	7	80678923	0.0122	4.09e-06	14288	TRUE	0.00148299	21.2174
GCST90274759		ADA	finn-b-M13_GOUT	GA	rs2620728	C	G	C	G	-0.0551	0.0012	0.5267	0.5736	FALSE	TRUE	TRUE	0.0258	0.9622	12	65118323	0.0119	3.65e-06	14288	FALSE	0.00149826	21.4362
GCST90274759		ADA	finn-b-M13_GOUT	GA	rs4749761	A	T	A	T	0.5548	0.4465	0.0104	0.0001	FALSE	TRUE	FALSE	1.3275	0.7366	10	8502517	0.1204	4.07e-06	6862	TRUE	0.0030848	21.2272
GCST90274759		ADA	finn-b-M13_GOUT	GA	rs541944924	T	C	T	C	0.1673	-0.104	0.0316	0.0573	FALSE	FALSE	FALSE	0.0542	0.0549895	1	204667577	0.0358	2.97e-06	14080	TRUE	0.00154864	21.8355
GCST90274759		ADA	finn-b-M13_GOUT	GA	rs62319741	T	C	T	C	0.1281	0.0146	0.9456	0.92657	FALSE	FALSE	FALSE	0.0487	0.764499	4	124571895	0.0258	6.87e-07	14733	TRUE	0.00167048	24.649
GCST90274759		ADA	finn-b-M13_GOUT	GA	rs7292320	A	G	A	G	-0.0599	-0.0191	0.2529	0.2059	FALSE	FALSE	FALSE	0.0311	0.537901	22	37921425	0.0131	4.82e-06	14729	TRUE	0.0014175	20.9051
GCST90274759		ADA	finn-b-M13_GOUT	GA	rs75492374	A	G	A	G	0.3552	0.0964	0.9905	0.994527	FALSE	FALSE	FALSE	0.1681	0.5662	1	150902178	0.077	3.97e-06	11139	TRUE	0.00190673	21.2758
GCST90274759		ADA	finn-b-M13_GOUT	GA	rs80212763	T	C	T	C	0.9687	0.0111	0.0189	0.01225	FALSE	FALSE	FALSE	0.1151	0.9233	20	43223930	0.0448	1.1e-103	14249	TRUE	0.03177	467.478
GCST90274760		ARTM	finn-b-M13_GOUT	GA	rs118115625	T	C	T	C	0.1703	-0.0243	0.0344	0.01486	FALSE	FALSE	FALSE	0.1074	0.8207	12	81724190	0.0362	2.55e-06	11778	TRUE	0.00187554	22.1278
GCST90274760		ARTM	finn-b-M13_GOUT	GA	rs1329733	A	G	A	G	-0.0674	-0.028	0.5323	0.5059	FALSE	FALSE	FALSE	0.0253	0.2669	9	92208227	0.0136	7.2e-07	11330	TRUE	0.00216308	24.5564
GCST90274760		ARTM	finn-b-M13_GOUT	GA	rs13303278	A	C	A	C	-0.0664	-0.0114	0.5539	0.5207	FALSE	FALSE	FALSE	0.0255	0.6549	1	921716	0.0144	4.01e-06	10265	TRUE	0.00206706	21.2582
GCST90274760		ARTM	finn-b-M13_GOUT	GA	rs1370215	T	C	T	C	-0.07	0.011	0.7417	0.7088	FALSE	FALSE	FALSE	0.0277	0.690699	18	54688939	0.0153	4.76e-06	11330	TRUE	0.00184409	20.9284
GCST90274760		ARTM	finn-b-M13_GOUT	GA	rs138311590	A	G	A	G	-0.0811	-0.0317	0.84	0.8371	FALSE	FALSE	FALSE	0.0343	0.3554	4	4424044	0.0176	4.07e-06	11758	TRUE	0.0018026	21.2296
GCST90274760		ARTM	finn-b-M13_GOUT	GA	rs142585779	T	C	T	C	0.2119	0.1309	0.038	0.03976	FALSE	FALSE	FALSE	0.0657	0.0461403	9	140239588	0.0435	1.11e-06	10266	TRUE	0.00230611	23.7246
GCST90274760		ARTM	finn-b-M13_GOUT	GA	rs142970662	A	G	A	G	0.311	-0.1644	0.0191	0.01034	FALSE	FALSE	FALSE	0.1256	0.1906	7	106961661	0.0639	1.13e-06	9834	TRUE	0.00240295	23.6827
GCST90274760		ARTM	finn-b-M13_GOUT	GA	rs17340161	A	G	A	G	-0.0873	0.0085	0.8494	0.8735	FALSE	FALSE	FALSE	0.0383	0.8244	5	103466564	0.0189	3.86e-06	11330	TRUE	0.00187957	21.3318
GCST90274760		ARTM	finn-b-M13_GOUT	GA	rs3003450	T	G	T	G	0.0632	0.0249	0.6627	0.6581	FALSE	FALSE	FALSE	0.0266	0.3491	1	17628383	0.0137	3.97e-06	11762	TRUE	0.00180604	21.2774
GCST90274760		ARTM	finn-b-M13_GOUT	GA	rs55885546	A	G	A	G	-0.2047	0.0692	0.0245	0.04196	FALSE	FALSE	FALSE	0.0636	0.2763	8	19493177	0.044	3.28e-06	11778	TRUE	0.00183426	21.64
GCST90274760		ARTM	finn-b-M13_GOUT	GA	rs62277657	A	G	A	G	0.0833	-0.0472	0.1972	0.168	FALSE	FALSE	FALSE	0.0336	0.1601	3	111720183	0.0166	5.22e-07	11777	TRUE	0.00213359	25.1768
GCST90274760		ARTM	finn-b-M13_GOUT	GA	rs6509909	C	G	C	G	-0.0881	-0.0777	0.8122	0.7895	FALSE	TRUE	FALSE	0.0309	0.01191	19	55422034	0.0176	5.57e-07	11330	TRUE	0.00220667	25.0524
GCST90274760		ARTM	finn-b-M13_GOUT	GA	rs76672219	A	C	A	C	-0.3226	-0.0087	0.9882	0.98842	FALSE	FALSE	FALSE	0.1171	0.9411	1	225057589	0.0682	2.24e-06	11291	TRUE	0.00197773	22.3709
GCST90274760		ARTM	finn-b-M13_GOUT	GA	rs77502336	C	G	C	G	0.0679	-0.008	0.318	0.313	FALSE	TRUE	FALSE	0.0273	0.7703	11	123394636	0.0141	1.47e-06	11775	TRUE	0.00196556	23.1861
GCST90274760		ARTM	finn-b-M13_GOUT	GA	rs9496445	T	C	T	C	0.0853	0.0349	0.1545	0.1349	FALSE	FALSE	FALSE	0.037	0.3456	6	143047898	0.0181	2.44e-06	11768	TRUE	0.00188373	22.2058
GCST90274760		ARTM	finn-b-M13_GOUT	GA	rs9684768	C	G	C	G	0.0692	-0.0193	0.626	0.6457	FALSE	TRUE	FALSE	0.0264	0.4636	4	156930775	0.014	7.7e-07	11330	TRUE	0.00215174	24.4275
GCST90274760		ARTM	finn-b-M13_GOUT	GA	rs9941952	T	C	T	C	0.0765	0.0496	0.7151	0.7477	FALSE	FALSE	FALSE	0.0294	0.0917191	22	25646493	0.0167	4.63e-06	11774	TRUE	0.00177907	20.9805
GCST90274761		AXIN1	finn-b-M13_GOUT	GA	rs115455827	A	G	A	G	0.1447	0.0654	0.9489	0.92535	FALSE	FALSE	FALSE	0.0482	0.1751	5	78787853	0.0305	2.09e-06	11792	TRUE	0.00190512	22.5042
GCST90274761		AXIN1	finn-b-M13_GOUT	GA	rs117097664	A	C	A	C	0.2444	-0.0633	0.0197	0.01868	FALSE	FALSE	FALSE	0.0967	0.5125	6	151334530	0.0522	2.84e-06	11345	TRUE	0.0019285	21.9172
GCST90274761		AXIN1	finn-b-M13_GOUT	GA	rs148317708	A	G	A	G	-0.212	0.0221	0.0295	0.01046	FALSE	FALSE	FALSE	0.1267	0.8615	18	50513818	0.042	4.47e-07	10919	TRUE	0.00232797	25.4738
GCST90274761		AXIN1	finn-b-M13_GOUT	GA	rs2470622	A	G	A	G	-0.1229	0.0146	0.9127	0.9219	FALSE	FALSE	FALSE	0.0474	0.758	8	102489704	0.0242	3.8e-07	11345	TRUE	0.00226821	25.7867
GCST90274761		AXIN1	finn-b-M13_GOUT	GA	rs2691530	T	C	T	C	-0.067	-0.0399	0.5969	0.5586	FALSE	FALSE	FALSE	0.0256	0.1192	7	77960243	0.0133	4.71e-07	11793	TRUE	0.00214728	25.373
GCST90274761		AXIN1	finn-b-M13_GOUT	GA	rs2712427	A	G	A	G	0.0626	0.0132	0.4935	0.4676	FALSE	FALSE	FALSE	0.0254	0.604	3	128431622	0.0134	2.99e-06	11345	TRUE	0.00191999	21.8204
GCST90274761		AXIN1	finn-b-M13_GOUT	GA	rs428324	T	C	T	C	0.0692	-0.0029	0.6047	0.5552	FALSE	FALSE	FALSE	0.0257	0.9096	18	77253338	0.0148	2.93e-06	10281	TRUE	0.00212193	21.8577
GCST90274761		AXIN1	finn-b-M13_GOUT	GA	rs7171268	T	C	T	C	0.1554	0.0921	0.9514	0.96122	FALSE	FALSE	FALSE	0.0659	0.1622	15	81221771	0.0329	2.32e-06	11345	TRUE	0.00196269	22.3066
GCST90274762		Beta-NGF	finn-b-M13_GOUT	GA	rs117164089	T	C	T	C	-0.271	-0.0855	0.014	0.004334	FALSE	FALSE	FALSE	0.1966	0.663901	19	43780396	0.0565	1.61e-06	13421	TRUE	0.00171125	23.0026
GCST90274762		Beta-NGF	finn-b-M13_GOUT	GA	rs12188775	T	G	T	G	0.1213	0.0266	0.9435	0.94795	FALSE	FALSE	FALSE	0.0574	0.6436	5	132971762	0.0247	9.06e-07	14737	TRUE	0.00163384	24.114
GCST90274762		Beta-NGF	finn-b-M13_GOUT	GA	rs12259196	A	G	A	G	-0.075	-0.0403	0.1928	0.15	FALSE	FALSE	FALSE	0.0356	0.258	10	89839430	0.0148	4.03e-07	13244	TRUE	0.00193526	25.6764
GCST90274762		Beta-NGF	finn-b-M13_GOUT	GA	rs12533747	A	G	A	G	0.1389	0.0194	0.0802	0.06534	FALSE	FALSE	FALSE	0.0528	0.713899	7	30944899	0.0276	4.84e-07	14295	TRUE	0.00176862	25.3236
GCST90274762		Beta-NGF	finn-b-M13_GOUT	GA	rs12539643	C	G	C	G	0.1867	-0.0385	0.966	0.95277	FALSE	TRUE	FALSE	0.0606	0.5255	7	151019021	0.0408	4.74e-06	11344	TRUE	0.00184247	20.9359
GCST90274762		Beta-NGF	finn-b-M13_GOUT	GA	rs13058191	C	G	C	G	-0.2164	-0.1096	0.0256	0.01385	FALSE	TRUE	FALSE	0.1102	0.3198	22	49775973	0.0467	3.59e-06	14295	TRUE	0.00149984	21.4694
GCST90274762		Beta-NGF	finn-b-M13_GOUT	GA	rs140072192	A	G	A	G	0.2773	-0.2572	0.0196	0.003681	FALSE	FALSE	FALSE	0.2158	0.2333	16	3327943	0.0602	4.1e-06	11925	TRUE	0.00177614	21.2146
GCST90274762		Beta-NGF	finn-b-M13_GOUT	GA	rs148834134	T	C	T	C	0.2541	-0.2299	0.0235	0.004759	FALSE	FALSE	FALSE	0.1888	0.2233	21	43942626	0.0556	4.87e-06	13421	TRUE	0.00155382	20.8831
GCST90274762		Beta-NGF	finn-b-M13_GOUT	GA	rs17647697	A	C	A	C	-0.1617	0.0297	0.9727	0.97404	FALSE	FALSE	FALSE	0.0783	0.704001	7	130302087	0.0352	4.35e-06	14741	TRUE	0.00142951	21.0997
GCST90274762		Beta-NGF	finn-b-M13_GOUT	GA	rs17689534	A	G	A	G	0.2208	-0.1154	0.0229	0.003561	FALSE	FALSE	FALSE	0.211	0.584501	4	166807640	0.0462	1.76e-06	13421	TRUE	0.00169899	22.8375
GCST90274762		Beta-NGF	finn-b-M13_GOUT	GA	rs1878359	A	G	A	G	0.0626	-0.0155	0.719	0.687	FALSE	FALSE	FALSE	0.0274	0.5713	8	122948812	0.0126	6.76e-07	14740	TRUE	0.0016718	24.6802
GCST90274762		Beta-NGF	finn-b-M13_GOUT	GA	rs3128517	T	C	T	C	-0.0775	-0.0012	0.4965	0.4702	FALSE	FALSE	FALSE	0.0252	0.9636	9	90362040	0.0118	5.11e-11	14295	TRUE	0.00300848	43.1299
GCST90274762		Beta-NGF	finn-b-M13_GOUT	GA	rs34559191	T	C	T	C	0.0607	0.0118	0.3088	0.2963	FALSE	FALSE	FALSE	0.0278	0.671901	19	16434937	0.0124	9.82e-07	13675	TRUE	0.00174923	23.9591
GCST90274762		Beta-NGF	finn-b-M13_GOUT	GA	rs397081	T	C	T	C	0.1203	-0.0075	0.9514	0.9638	FALSE	FALSE	FALSE	0.0682	0.9119	6	32192617	0.0262	4.4e-06	14743	TRUE	0.00142798	21.08
GCST90274762		Beta-NGF	finn-b-M13_GOUT	GA	rs4017	T	C	T	C	-0.1187	0.0355	0.9491	0.97438	FALSE	FALSE	FALSE	0.0816	0.6638	4	164064099	0.0258	4.21e-06	14742	TRUE	0.00143378	21.1643
GCST90274762		Beta-NGF	finn-b-M13_GOUT	GA	rs4899264	C	G	C	G	-0.055	0.0117	0.5283	0.514	FALSE	TRUE	TRUE	0.0252	0.641899	14	69285337	0.0117	2.59e-06	14295	FALSE	0.00154347	22.0949
GCST90274762		Beta-NGF	finn-b-M13_GOUT	GA	rs62092633	T	C	T	C	-0.1249	0.0466	0.1005	0.1415	FALSE	FALSE	FALSE	0.0368	0.2055	18	55441626	0.0259	1.42e-06	11344	TRUE	0.00204583	23.2514
GCST90274762		Beta-NGF	finn-b-M13_GOUT	GA	rs62494116	T	C	T	C	0.0578	-0.0203	0.6636	0.6979	FALSE	FALSE	FALSE	0.0275	0.4601	8	13332042	0.0117	7.81e-07	14729	TRUE	0.00165421	24.402
GCST90274762		Beta-NGF	finn-b-M13_GOUT	GA	rs6328	A	C	A	C	-0.0797	0.0045	0.3498	0.3271	FALSE	FALSE	FALSE	0.0268	0.8679	1	115829943	0.0122	6.46e-11	13224	TRUE	0.00321688	42.6708
GCST90274762		Beta-NGF	finn-b-M13_GOUT	GA	rs72673086	A	G	A	G	0.0584	0.015	0.3152	0.3575	FALSE	FALSE	FALSE	0.0263	0.5687	4	96824143	0.0126	3.57e-06	12858	TRUE	0.00166796	21.4791
GCST90274762		Beta-NGF	finn-b-M13_GOUT	GA	rs77493302	T	C	T	C	0.0853	0.023	0.8904	0.8874	FALSE	FALSE	FALSE	0.0403	0.568	6	838092	0.0185	4.01e-06	14743	TRUE	0.00143994	21.2567
GCST90274762		Beta-NGF	finn-b-M13_GOUT	GA	rs9479501	T	G	T	G	0.0629	0.002	0.2135	0.2175	FALSE	FALSE	FALSE	0.0306	0.9469	6	153400418	0.0137	4.41e-06	14729	TRUE	0.00142911	21.0766
GCST90274763		CASP-8	finn-b-M13_GOUT	GA	rs1032417	C	G	C	G	-0.0858	-0.0508	0.1545	0.1232	FALSE	TRUE	FALSE	0.0385	0.1873	12	62645486	0.0165	1.99e-07	14296	TRUE	0.00188787	27.0362
GCST90274763		CASP-8	finn-b-M13_GOUT	GA	rs1034059	A	G	A	G	0.0681	-0.0082	0.6981	0.7025	FALSE	FALSE	FALSE	0.0284	0.7712	6	158193698	0.0145	2.65e-06	14296	TRUE	0.00154054	22.0545
GCST90274763		CASP-8	finn-b-M13_GOUT	GA	rs111764025	C	G	C	G	0.1095	0.0784	0.9304	0.94796	FALSE	TRUE	FALSE	0.0574	0.1723	8	5557775	0.0238	4.21e-06	14731	TRUE	0.00143489	21.1649
GCST90274763		CASP-8	finn-b-M13_GOUT	GA	rs11695193	A	T	A	T	-0.0806	0.0039	0.1582	0.1083	FALSE	TRUE	FALSE	0.0402	0.9224	2	231090015	0.0162	6.51e-07	14743	TRUE	0.0016762	24.7503
GCST90274763		CASP-8	finn-b-M13_GOUT	GA	rs11709039	T	C	T	C	0.0781	-0.0469	0.856	0.8806	FALSE	FALSE	FALSE	0.039	0.2294	3	152332673	0.0168	3.34e-06	14743	TRUE	0.00146373	21.6085
GCST90274763		CASP-8	finn-b-M13_GOUT	GA	rs12073499	A	C	A	C	-0.0812	0.0296	0.8466	0.8119	FALSE	FALSE	FALSE	0.0321	0.356	1	157270515	0.0167	1.16e-06	14295	TRUE	0.00165111	23.6384
GCST90274763		CASP-8	finn-b-M13_GOUT	GA	rs12073499	A	C	C	T	-0.0812	-0.3519	0.8466	0.0003518	TRUE	FALSE	FALSE	0.666	0.5972	1	157270515	0.0167	1.16e-06	14295	FALSE	0.00165111	23.6384
GCST90274763		CASP-8	finn-b-M13_GOUT	GA	rs137887001	C	G	C	G	0.2318	0.0131	0.9827	0.98569	FALSE	TRUE	FALSE	0.1062	0.9022	20	44566861	0.0486	1.85e-06	14296	TRUE	0.00158873	22.7454
GCST90274763		CASP-8	finn-b-M13_GOUT	GA	rs140844269	C	G	C	G	-0.3615	-0.0581	0.0099	0.0108	FALSE	TRUE	FALSE	0.1283	0.6506	11	63817395	0.0776	3.19e-06	12330	TRUE	0.00175698	21.6982
GCST90274763		CASP-8	finn-b-M13_GOUT	GA	rs148608719	A	G	A	G	0.3474	0.0712	0.0145	0.03493	FALSE	FALSE	FALSE	0.0732	0.3307	5	180339648	0.0683	3.65e-07	12745	TRUE	0.00202581	25.8672
GCST90274763		CASP-8	finn-b-M13_GOUT	GA	rs34154371	T	C	T	C	-0.2016	0.047	0.9714	0.98538	FALSE	FALSE	FALSE	0.1061	0.6581	1	2338015	0.0422	1.78e-06	13232	TRUE	0.0017218	22.8187
GCST90274763		CASP-8	finn-b-M13_GOUT	GA	rs56328050	C	G	C	G	-0.1987	-0.0233	0.8696	0.8941	FALSE	TRUE	FALSE	0.041	0.5701	2	202164805	0.0173	1.56e-30	14743	TRUE	0.00886848	131.9
GCST90274763		CASP-8	finn-b-M13_GOUT	GA	rs73306603	T	C	T	C	0.2044	-0.3171	0.978	0.993092	FALSE	FALSE	FALSE	0.1524	0.0374602	10	84027526	0.0412	7.01e-07	14741	TRUE	0.00166692	24.6098
GCST90274763		CASP-8	finn-b-M13_GOUT	GA	rs78449258	A	G	A	G	-0.2001	-0.0627	0.9804	0.992041	FALSE	FALSE	FALSE	0.144	0.663201	9	22742536	0.0428	2.94e-06	14744	TRUE	0.00148029	21.8548
GCST90274764		CCL11	finn-b-M13_GOUT	GA	rs114744647	T	C	T	C	0.2107	0.0013	0.9774	0.98312	FALSE	FALSE	FALSE	0.0997	0.9895	16	24006879	0.0451	2.99e-06	14730	TRUE	0.00147955	21.8231
GCST90274764		CCL11	finn-b-M13_GOUT	GA	rs12075	A	G	A	G	0.0749	0.0368	0.5547	0.5308	FALSE	FALSE	FALSE	0.0253	0.1452	1	159175354	0.0114	5.03e-11	14731	TRUE	0.0029218	43.1613
GCST90274764		CCL11	finn-b-M13_GOUT	GA	rs139476527	T	G	T	G	0.2826	-0.1517	0.0125	0.002073	FALSE	FALSE	FALSE	0.2791	0.5869	20	49033630	0.0606	3.11e-06	12933	TRUE	0.00167869	21.7436
GCST90274764		CCL11	finn-b-M13_GOUT	GA	rs139597204	A	C	A	C	-0.3374	-0.3238	0.0128	0.004405	FALSE	FALSE	FALSE	0.1983	0.1025	4	104507060	0.0714	2.3e-06	12303	TRUE	0.00181174	22.3266
GCST90274764		CCL11	finn-b-M13_GOUT	GA	rs1564995	A	G	A	G	-0.0609	0.0252	0.6155	0.5553	FALSE	FALSE	FALSE	0.0258	0.3275	11	24773107	0.0131	3.34e-06	14286	TRUE	0.00151051	21.6088
GCST90274764		CCL11	finn-b-M13_GOUT	GA	rs2112920	C	G	C	G	0.0817	0.0427	0.8362	0.8377	FALSE	TRUE	FALSE	0.034	0.2085	19	37955248	0.016	3.29e-07	14286	TRUE	0.0018218	26.0701
GCST90274764		CCL11	finn-b-M13_GOUT	GA	rs2201150	T	C	T	C	0.0785	-0.0394	0.3561	0.382	FALSE	FALSE	FALSE	0.0261	0.131	3	46258902	0.0123	1.75e-10	14286	TRUE	0.00284303	40.7257
GCST90274764		CCL11	finn-b-M13_GOUT	GA	rs2228467	T	C	T	C	-0.3316	0.0534	0.9289	0.92328	FALSE	FALSE	FALSE	0.0472	0.2584	3	42906116	0.0225	3.69e-49	14733	TRUE	0.0145284	217.173
GCST90274764		CCL11	finn-b-M13_GOUT	GA	rs34536806	T	G	T	G	0.1017	-0.0223	0.9023	0.92916	FALSE	FALSE	FALSE	0.0495	0.6524	11	95274487	0.0208	1.01e-06	14286	TRUE	0.00167062	23.9031
GCST90274764		CCL11	finn-b-M13_GOUT	GA	rs35543857	A	G	A	G	-0.1138	-0.04	0.9282	0.90672	FALSE	FALSE	FALSE	0.0436	0.3586	12	105757994	0.0244	3.1e-06	14286	TRUE	0.00152031	21.7492
GCST90274764		CCL11	finn-b-M13_GOUT	GA	rs55843637	C	G	C	G	0.0555	0.0059	0.5296	0.5067	FALSE	TRUE	TRUE	0.0253	0.8157	18	1508223	0.0121	4.5e-06	14286	FALSE	0.0014705	21.0356
GCST90274764		CCL11	finn-b-M13_GOUT	GA	rs6894241	A	C	A	C	-0.0656	-0.0522	0.2333	0.2373	FALSE	FALSE	FALSE	0.0296	0.0779094	5	118058126	0.0137	1.68e-06	14715	TRUE	0.00155572	22.9249
GCST90274764		CCL11	finn-b-M13_GOUT	GA	rs73171545	A	G	A	G	-0.0861	-0.0276	0.1199	0.1145	FALSE	FALSE	FALSE	0.0398	0.4881	22	45003109	0.0187	4.14e-06	14286	TRUE	0.00148173	21.1964
GCST90274764		CCL11	finn-b-M13_GOUT	GA	rs73209015	A	T	A	T	-0.0913	0.0312	0.1104	0.09951	FALSE	TRUE	FALSE	0.0442	0.4802	8	11700967	0.0189	1.36e-06	14728	TRUE	0.00158193	23.3324
GCST90274764		CCL11	finn-b-M13_GOUT	GA	rs757973	A	G	A	G	0.2002	0.0189	0.09	0.0694	FALSE	FALSE	FALSE	0.05	0.7048	7	75495667	0.0205	1.58e-22	14713	TRUE	0.0064404	95.3589
GCST90274764		CCL11	finn-b-M13_GOUT	GA	rs79432525	T	G	T	G	0.1929	-0.0041	0.9754	0.991041	FALSE	FALSE	FALSE	0.1325	0.9755	10	128183195	0.0422	4.85e-06	14247	TRUE	0.00146447	20.8919
GCST90274764		CCL11	finn-b-M13_GOUT	GA	rs79684468	T	C	T	C	0.1502	-0.0269	0.0433	0.04326	FALSE	FALSE	FALSE	0.0622	0.664899	3	43179320	0.0303	7.16e-07	14286	TRUE	0.00171711	24.5694
GCST90274764		CCL11	finn-b-M13_GOUT	GA	rs79722574	T	C	T	C	-0.1215	-0.0269	0.167	0.1395	FALSE	FALSE	FALSE	0.0366	0.463	17	32619052	0.0156	6.78e-15	14720	TRUE	0.00410402	60.6519
GCST90274764		CCL11	finn-b-M13_GOUT	GA	rs9940390	T	C	T	C	-0.0818	-0.008	0.7358	0.6855	FALSE	FALSE	FALSE	0.0271	0.7665	16	80051931	0.0133	7.73e-10	14286	TRUE	0.00264085	37.8218
GCST90274764		CCL11	finn-b-M13_GOUT	GA	rs9976282	A	G	A	G	-0.1678	0.0271	0.0333	0.02003	FALSE	FALSE	FALSE	0.0887	0.7601	21	39593226	0.0345	1.15e-06	14722	TRUE	0.00160429	23.653
GCST90274765		CCL19	finn-b-M13_GOUT	GA	rs10242459	A	G	A	G	0.0729	-0.0856	0.8219	0.8448	FALSE	FALSE	FALSE	0.0347	0.0136	7	3911280	0.0154	2.2e-06	14729	TRUE	0.00151908	22.4055
GCST90274765		CCL19	finn-b-M13_GOUT	GA	rs10496135	C	G	C	G	0.1856	-0.0026	0.9689	0.96778	FALSE	TRUE	FALSE	0.0718	0.9716	2	66640363	0.0384	1.34e-06	14288	TRUE	0.00163235	23.3578
GCST90274765		CCL19	finn-b-M13_GOUT	GA	rs113539352	C	G	C	G	0.4485	-0.9704	0.992	0.999294	FALSE	TRUE	FALSE	0.4782	0.0424297	3	58516854	0.0922	1.15e-06	11439	TRUE	0.00206432	23.6585
GCST90274765		CCL19	finn-b-M13_GOUT	GA	rs11574915	A	C	A	C	-0.1464	0.0567	0.8639	0.8454	FALSE	FALSE	FALSE	0.0347	0.1028	9	34710084	0.017	7.19e-18	14733	TRUE	0.00500856	74.1524
GCST90274765		CCL19	finn-b-M13_GOUT	GA	rs13010492	C	G	C	G	-0.0803	-0.0216	0.4754	0.3666	FALSE	TRUE	TRUE	0.0263	0.412	2	204776176	0.0123	6.65e-11	13422	FALSE	0.00316539	42.6144
GCST90274765		CCL19	finn-b-M13_GOUT	GA	rs138108512	A	G	A	G	-0.2939	-0.2756	0.0119	0.005449	FALSE	FALSE	FALSE	0.1781	0.1217	14	76855291	0.0616	1.83e-06	13422	TRUE	0.00169311	22.76
GCST90274765		CCL19	finn-b-M13_GOUT	GA	rs1415763	C	G	C	G	0.0757	0.0269	0.1687	0.1971	FALSE	TRUE	FALSE	0.0319	0.3991	6	125027776	0.0157	1.42e-06	14731	TRUE	0.00157571	23.2452
GCST90274765		CCL19	finn-b-M13_GOUT	GA	rs147708384	T	C	T	C	-0.2707	0.4044	0.0151	0.005974	FALSE	FALSE	FALSE	0.169	0.0166802	17	14918425	0.0574	2.4e-06	13801	TRUE	0.00160895	22.2377
GCST90274765		CCL19	finn-b-M13_GOUT	GA	rs34791102	A	G	A	G	0.1238	0.1037	0.0534	0.02794	FALSE	FALSE	FALSE	0.0789	0.1887	9	35612978	0.0265	2.99e-06	14735	TRUE	0.00147896	21.8218
GCST90274765		CCL19	finn-b-M13_GOUT	GA	rs3792790	A	C	A	C	0.0551	-0.0112	0.4736	0.4546	FALSE	FALSE	FALSE	0.0254	0.658999	5	150442171	0.012	4.4e-06	14288	TRUE	0.00147343	21.0805
GCST90274765		CCL19	finn-b-M13_GOUT	GA	rs4554017	T	C	T	C	0.0596	0.0035	0.3904	0.4356	FALSE	FALSE	FALSE	0.0255	0.892	4	145124024	0.0122	1.03e-06	14288	TRUE	0.00166754	23.8623
GCST90274765		CCL19	finn-b-M13_GOUT	GA	rs4766578	A	T	A	T	-0.0801	-0.0777	0.5095	0.5692	FALSE	TRUE	TRUE	0.0254	0.002169	12	111904371	0.0132	1.29e-09	11785	FALSE	0.00311482	36.8166
GCST90274765		CCL19	finn-b-M13_GOUT	GA	rs4907572	A	G	A	G	-0.0671	0.0106	0.2653	0.2815	FALSE	FALSE	FALSE	0.028	0.706	13	113647321	0.0137	9.69e-07	14722	TRUE	0.00162678	23.9853
GCST90274765		CCL19	finn-b-M13_GOUT	GA	rs62292952	T	G	T	G	0.2346	-0.0183	0.8822	0.8703	FALSE	FALSE	FALSE	0.0376	0.626599	3	132200719	0.0185	7.53e-37	14728	TRUE	0.0108007	160.788
GCST90274765		CCL19	finn-b-M13_GOUT	GA	rs6486995	A	T	A	T	-0.0697	0.0232	0.2452	0.2442	FALSE	TRUE	FALSE	0.0293	0.4283	12	19813981	0.0135	2.43e-07	14735	TRUE	0.00180577	26.6526
GCST90274765		CCL19	finn-b-M13_GOUT	GA	rs6870560	T	C	T	C	0.0863	0.0298	0.8559	0.8386	FALSE	FALSE	FALSE	0.0342	0.384	5	174187919	0.0169	3.28e-07	14732	TRUE	0.00176693	26.0729
GCST90274765		CCL19	finn-b-M13_GOUT	GA	rs73257451	T	C	T	C	-0.3645	-0.0241	0.989	0.97822	FALSE	FALSE	FALSE	0.0855	0.7778	8	61418130	0.0756	1.43e-06	11337	TRUE	0.00204627	23.2421
GCST90274765		CCL19	finn-b-M13_GOUT	GA	rs74764632	A	T	A	T	0.1349	-0.0985	0.9557	0.93793	FALSE	TRUE	FALSE	0.0523	0.0599198	16	57300587	0.0294	4.47e-06	14734	TRUE	0.00142688	21.0509
GCST90274765		CCL19	finn-b-M13_GOUT	GA	rs7595241	C	G	C	G	0.0615	-0.0063	0.6941	0.6515	FALSE	TRUE	FALSE	0.0265	0.8116	2	7425475	0.013	2.24e-06	14288	TRUE	0.00156391	22.377
GCST90274765		CCL19	finn-b-M13_GOUT	GA	rs79086127	T	C	T	C	-0.2096	-0.1921	0.0195	0.005281	FALSE	FALSE	FALSE	0.1777	0.2795	4	123839263	0.045	3.2e-06	14247	TRUE	0.00152045	21.6918
GCST90274765		CCL19	finn-b-M13_GOUT	GA	rs9469127	C	G	C	G	-0.4884	0.0666	0.9365	0.90346	FALSE	TRUE	FALSE	0.0426	0.118	6	32444093	0.0277	1.41e-69	14735	TRUE	0.0206621	310.837
GCST90274766		CCL20	finn-b-M13_GOUT	GA	rs10207134	T	C	T	C	-0.0996	0.0236	0.326	0.23	FALSE	FALSE	FALSE	0.03	0.4317	2	228661828	0.0128	7.18e-15	14287	TRUE	0.00422008	60.5394
GCST90274766		CCL20	finn-b-M13_GOUT	GA	rs10837780	T	C	T	C	0.1191	0.0209	0.9413	0.9441	FALSE	FALSE	FALSE	0.0551	0.7045	11	42142787	0.026	4.63e-06	14288	TRUE	0.00146645	20.9805
GCST90274766		CCL20	finn-b-M13_GOUT	GA	rs111674022	T	C	T	C	-0.0953	0.0363	0.0967	0.09047	FALSE	FALSE	FALSE	0.0442	0.4121	1	238606022	0.0208	4.61e-06	14288	TRUE	0.00146707	20.9893
GCST90274766		CCL20	finn-b-M13_GOUT	GA	rs11242693	T	C	T	C	0.0637	0.0271	0.3674	0.4331	FALSE	FALSE	FALSE	0.0256	0.2903	6	1448190	0.0135	2.38e-06	12404	TRUE	0.00179172	22.2608
GCST90274766		CCL20	finn-b-M13_GOUT	GA	rs1129474	T	C	T	C	0.0573	0.0192	0.5396	0.5479	FALSE	FALSE	FALSE	0.0254	0.4492	8	22584718	0.012	1.8e-06	14288	TRUE	0.00159325	22.7974
GCST90274766		CCL20	finn-b-M13_GOUT	GA	rs11582772	T	C	T	C	0.2585	-0.3738	0.9859	0.995369	FALSE	FALSE	FALSE	0.187	0.0456804	1	32260562	0.0548	2.39e-06	14243	TRUE	0.00155984	22.2484
GCST90274766		CCL20	finn-b-M13_GOUT	GA	rs117753190	C	G	C	G	-0.185	0.2397	0.9688	0.98945	FALSE	TRUE	FALSE	0.1284	0.06185	17	67136325	0.0359	2.56e-07	14243	TRUE	0.00186099	26.5518
GCST90274766		CCL20	finn-b-M13_GOUT	GA	rs117900576	C	G	C	G	-0.2256	-0.0525	0.9694	0.98975	FALSE	TRUE	FALSE	0.1271	0.679599	17	72761195	0.0429	1.45e-07	13224	TRUE	0.00208686	27.6502
GCST90274766		CCL20	finn-b-M13_GOUT	GA	rs13049624	A	G	A	G	-0.1315	0.1232	0.9476	0.92798	FALSE	FALSE	FALSE	0.0489	0.0118299	21	44005002	0.0276	1.89e-06	14288	TRUE	0.00158625	22.6972
GCST90274766		CCL20	finn-b-M13_GOUT	GA	rs151092565	T	C	T	C	-0.1512	0.0917	0.0376	0.02429	FALSE	FALSE	FALSE	0.0822	0.2644	14	94625543	0.0328	4.03e-06	14728	TRUE	0.00144074	21.247
GCST90274766		CCL20	finn-b-M13_GOUT	GA	rs2003431	A	T	A	T	-0.1602	0.0911	0.0632	0.04881	FALSE	TRUE	FALSE	0.062	0.1416	14	106782532	0.0344	3.21e-06	9786	TRUE	0.00221127	21.683
GCST90274766		CCL20	finn-b-M13_GOUT	GA	rs2796032	T	C	T	C	0.0636	-0.0458	0.3159	0.3199	FALSE	FALSE	FALSE	0.0271	0.0913608	9	115519904	0.0127	5.5e-07	14718	TRUE	0.00170106	25.0754
GCST90274766		CCL20	finn-b-M13_GOUT	GA	rs35833676	T	C	T	C	0.0804	-0.0473	0.1452	0.1245	FALSE	FALSE	FALSE	0.0382	0.2149	21	32961256	0.0166	1.28e-06	14732	TRUE	0.0015898	23.4551
GCST90274766		CCL20	finn-b-M13_GOUT	GA	rs41302923	A	G	A	G	0.1939	-0.1886	0.9774	0.97318	FALSE	FALSE	FALSE	0.0789	0.0168702	10	127693479	0.0414	2.82e-06	14726	TRUE	0.00148739	21.9329
GCST90274766		CCL20	finn-b-M13_GOUT	GA	rs4981022	A	G	A	G	0.0635	0.0125	0.6933	0.6809	FALSE	FALSE	FALSE	0.0272	0.6459	12	104149874	0.0128	7.02e-07	14721	TRUE	0.00166903	24.6076
GCST90274766		CCL20	finn-b-M13_GOUT	GA	rs5769672	T	G	T	G	-0.1184	0.0165	0.9406	0.98019	FALSE	FALSE	FALSE	0.0927	0.8591	22	49877754	0.0257	4.09e-06	14732	TRUE	0.00143863	21.2216
GCST90274766		CCL20	finn-b-M13_GOUT	GA	rs6420556	T	C	T	C	-0.0736	-0.0685	0.1755	0.1796	FALSE	FALSE	FALSE	0.0329	0.03766	18	56487606	0.0158	3.19e-06	14288	TRUE	0.00151639	21.696
GCST90274766		CCL20	finn-b-M13_GOUT	GA	rs6498926	A	T	A	T	0.0616	0.0081	0.3426	0.3556	FALSE	TRUE	FALSE	0.0264	0.757801	16	63795822	0.0134	4.29e-06	12844	TRUE	0.00164262	21.1293
GCST90274766		CCL20	finn-b-M13_GOUT	GA	rs73072893	A	G	A	G	0.2057	0.0843	0.9739	0.96548	FALSE	FALSE	FALSE	0.0693	0.2239	12	19657540	0.0422	1.09e-06	13230	TRUE	0.00179269	23.7563
GCST90274766		CCL20	finn-b-M13_GOUT	GA	rs742493	T	C	T	C	0.1459	0.1329	0.883	0.90288	FALSE	FALSE	FALSE	0.043	0.002003	6	40998167	0.0185	3.11e-15	14735	TRUE	0.00420327	62.1882
GCST90274766		CCL20	finn-b-M13_GOUT	GA	rs9274623	T	G	T	G	-0.076	0.0188	0.215	0.1419	FALSE	FALSE	FALSE	0.0383	0.623199	6	32635998	0.0148	2.82e-07	14288	TRUE	0.00184218	26.3659
GCST90274767		CCL23	finn-b-M13_GOUT	GA	rs1001495	T	C	T	C	0.0983	-0.042	0.9113	0.90742	FALSE	FALSE	FALSE	0.0437	0.3366	2	241647342	0.0215	4.83e-06	13650	TRUE	0.00152909	20.901
GCST90274767		CCL23	finn-b-M13_GOUT	GA	rs11017721	A	G	A	G	0.0971	-0.0322	0.1154	0.1018	FALSE	FALSE	FALSE	0.0423	0.4463	10	132905425	0.0186	1.79e-07	14288	TRUE	0.00190377	27.2491
GCST90274767		CCL23	finn-b-M13_GOUT	GA	rs113959305	T	C	T	C	-0.1397	-0.0668	0.0559	0.0321	FALSE	FALSE	FALSE	0.075	0.3733	22	51076281	0.0285	9.5e-07	13224	TRUE	0.00181364	24.0236
GCST90274767		CCL23	finn-b-M13_GOUT	GA	rs116683909	A	G	A	G	-0.21	0.0686	0.0278	0.02684	FALSE	FALSE	FALSE	0.0772	0.3738	3	14445911	0.0426	8.24e-07	14724	TRUE	0.0016477	24.2974
GCST90274767		CCL23	finn-b-M13_GOUT	GA	rs117639761	A	C	A	C	-0.3246	-0.0699	0.9561	0.97898	FALSE	FALSE	FALSE	0.0891	0.4326	17	34195180	0.0413	3.85e-15	14736	TRUE	0.00417446	61.7644
GCST90274767		CCL23	finn-b-M13_GOUT	GA	rs12204524	C	G	C	G	0.1164	-0.0359	0.9291	0.94951	FALSE	TRUE	FALSE	0.0581	0.5371	6	86144743	0.0237	9.04e-07	14727	TRUE	0.00163525	24.1185
GCST90274767		CCL23	finn-b-M13_GOUT	GA	rs12949647	A	G	A	G	-0.0643	0.0244	0.7287	0.7011	FALSE	FALSE	FALSE	0.0276	0.3758	17	21386459	0.0137	2.69e-06	14288	TRUE	0.00153936	22.0252
GCST90274767		CCL23	finn-b-M13_GOUT	GA	rs146074782	A	G	A	G	-0.3061	0.1665	0.0116	0.01184	FALSE	FALSE	FALSE	0.1172	0.1553	1	203441260	0.0626	1.01e-06	12935	TRUE	0.00184506	23.9062
GCST90274767		CCL23	finn-b-M13_GOUT	GA	rs16971993	T	C	T	C	-0.1285	0.0236	0.0956	0.05338	FALSE	FALSE	FALSE	0.06	0.693999	17	34445397	0.025	2.75e-07	14288	TRUE	0.00184566	26.4159
GCST90274767		CCL23	finn-b-M13_GOUT	GA	rs17735284	A	T	A	T	0.0927	-0.0524	0.0922	0.05749	FALSE	TRUE	FALSE	0.055	0.3402	11	84372512	0.0202	4.45e-06	14725	TRUE	0.00142817	21.0571
GCST90274767		CCL23	finn-b-M13_GOUT	GA	rs1926742	A	G	A	G	0.0574	-0.0103	0.3093	0.3152	FALSE	FALSE	FALSE	0.0272	0.703701	10	18295482	0.0125	4.39e-06	14725	TRUE	0.00142997	21.0836
GCST90274767		CCL23	finn-b-M13_GOUT	GA	rs2870238	T	C	T	C	0.0574	-0.0581	0.4869	0.4557	FALSE	FALSE	FALSE	0.0253	0.0214398	4	77373079	0.0114	4.78e-07	14736	TRUE	0.00171747	25.3487
GCST90274767		CCL23	finn-b-M13_GOUT	GA	rs4317138	T	C	T	C	0.0585	0.0546	0.6736	0.6622	FALSE	FALSE	FALSE	0.0269	0.0423897	3	46462144	0.0127	4.1e-06	14288	TRUE	0.00148282	21.215
GCST90274767		CCL23	finn-b-M13_GOUT	GA	rs438811	T	C	T	C	0.0669	-0.0527	0.2405	0.2378	FALSE	FALSE	FALSE	0.0301	0.0798197	19	45416741	0.0138	1.25e-06	14720	TRUE	0.00159402	23.4982
GCST90274767		CCL23	finn-b-M13_GOUT	GA	rs4719850	T	C	T	C	-0.0548	-0.0313	0.5907	0.7091	FALSE	FALSE	FALSE	0.028	0.2629	7	3238978	0.0118	3.42e-06	14726	TRUE	0.00146244	21.5644
GCST90274767		CCL23	finn-b-M13_GOUT	GA	rs712048	A	C	A	C	-0.5147	-0.0241	0.1497	0.1215	FALSE	FALSE	FALSE	0.0388	0.533801	17	34326215	0.0158	1e-200	14723	TRUE	0.0672313	1061.05
GCST90274767		CCL23	finn-b-M13_GOUT	GA	rs73071153	A	G	A	G	-0.1497	0.0944	0.0393	0.03166	FALSE	FALSE	FALSE	0.0721	0.1907	7	17545964	0.0319	2.7e-06	14728	TRUE	0.00149303	22.0193
GCST90274767		CCL23	finn-b-M13_GOUT	GA	rs73114426	A	G	A	G	0.0948	-0.0256	0.0846	0.1002	FALSE	FALSE	FALSE	0.0419	0.5417	12	57405049	0.0207	4.66e-06	14731	TRUE	0.00142176	20.9709
GCST90274767		CCL23	finn-b-M13_GOUT	GA	rs74127049	C	G	C	G	0.0603	0.0227	0.608	0.5967	FALSE	TRUE	FALSE	0.0263	0.3887	1	161582200	0.0132	4.92e-06	13422	TRUE	0.00155237	20.8652
GCST90274767		CCL23	finn-b-M13_GOUT	GA	rs74491711	A	G	A	G	0.1273	0.034	0.048	0.05579	FALSE	FALSE	FALSE	0.055	0.5364	3	40054358	0.0278	4.67e-06	14735	TRUE	0.00142102	20.9656
GCST90274767		CCL23	finn-b-M13_GOUT	GA	rs77083410	C	G	C	G	0.224	0.0042	0.0223	0.03748	FALSE	TRUE	FALSE	0.0667	0.9497	11	115081786	0.0416	7.26e-08	14734	TRUE	0.00196397	28.9901
GCST90274767		CCL23	finn-b-M13_GOUT	GA	rs77354000	A	G	A	G	-0.2064	-0.0416	0.9788	0.97856	FALSE	FALSE	FALSE	0.0881	0.636999	10	34433796	0.0437	2.32e-06	14735	TRUE	0.00151164	22.3048
GCST90274767		CCL23	finn-b-M13_GOUT	GA	rs77527696	T	C	T	C	-0.2538	-0.0329	0.0298	0.033	FALSE	FALSE	FALSE	0.0711	0.6432	17	34816052	0.0465	4.81e-08	13829	TRUE	0.00214957	29.7862
GCST90274768		CCL25	finn-b-M13_GOUT	GA	rs10792444	T	C	T	C	-0.0865	0.0411	0.8838	0.8818	FALSE	FALSE	FALSE	0.039	0.2923	11	64434151	0.0181	1.76e-06	14732	TRUE	0.00154789	22.8358
GCST90274768		CCL25	finn-b-M13_GOUT	GA	rs11028036	A	G	A	G	0.0546	0.0215	0.5707	0.5678	FALSE	FALSE	FALSE	0.0255	0.398	11	24600146	0.0117	3.06e-06	14728	TRUE	0.00147648	21.7748
GCST90274768		CCL25	finn-b-M13_GOUT	GA	rs11140450	A	T	A	T	-0.2681	-0.1453	0.9693	0.97833	FALSE	TRUE	FALSE	0.0869	0.0942497	9	86838024	0.0579	3.65e-06	10797	TRUE	0.00198185	21.4366
GCST90274768		CCL25	finn-b-M13_GOUT	GA	rs111437511	T	C	T	C	0.1437	0.1361	0.0428	0.02603	FALSE	FALSE	FALSE	0.0798	0.0882592	8	10694001	0.0297	1.31e-06	14733	TRUE	0.00158643	23.4068
GCST90274768		CCL25	finn-b-M13_GOUT	GA	rs11589432	C	G	C	G	0.0566	-0.0128	0.4781	0.4502	FALSE	TRUE	TRUE	0.0256	0.6172	1	23748852	0.0119	1.97e-06	14287	FALSE	0.00158092	22.6192
GCST90274768		CCL25	finn-b-M13_GOUT	GA	rs116534774	T	C	T	C	0.3717	0.0793	0.9916	0.997281	FALSE	FALSE	FALSE	0.2439	0.745101	9	125200862	0.0777	1.72e-06	11139	TRUE	0.00205024	22.8805
GCST90274768		CCL25	finn-b-M13_GOUT	GA	rs12114935	A	G	A	G	0.0769	-0.0252	0.7856	0.7247	FALSE	FALSE	FALSE	0.0283	0.3731	8	42100809	0.0142	6.11e-08	14732	TRUE	0.00198678	29.3236
GCST90274768		CCL25	finn-b-M13_GOUT	GA	rs12606983	T	C	T	C	-0.0673	0.0186	0.2475	0.2968	FALSE	FALSE	FALSE	0.0277	0.5006	18	2511738	0.0134	5.1e-07	14715	TRUE	0.00171126	25.221
GCST90274768		CCL25	finn-b-M13_GOUT	GA	rs143132666	A	C	A	C	-0.1934	-0.1185	0.0225	0.02553	FALSE	FALSE	FALSE	0.0793	0.1352	1	160762078	0.0406	1.9e-06	14734	TRUE	0.0015377	22.6883
GCST90274768		CCL25	finn-b-M13_GOUT	GA	rs147851492	A	G	A	G	0.2127	0.0774	0.0215	0.02436	FALSE	FALSE	FALSE	0.0819	0.345	15	56638156	0.0449	2.17e-06	14727	TRUE	0.00152148	22.438
GCST90274768		CCL25	finn-b-M13_GOUT	GA	rs149395110	T	C	T	C	-0.2782	-0.3116	0.0129	0.004773	FALSE	FALSE	FALSE	0.1896	0.1002	2	130959219	0.0609	4.92e-06	12880	TRUE	0.00161756	20.8647
GCST90274768		CCL25	finn-b-M13_GOUT	GA	rs1705699	T	C	T	C	-0.0546	-0.0346	0.5447	0.5128	FALSE	FALSE	FALSE	0.0253	0.1711	8	23781453	0.0116	2.52e-06	14714	TRUE	0.00150344	22.1519
GCST90274768		CCL25	finn-b-M13_GOUT	GA	rs516316	C	G	C	G	-0.3279	0.0347	0.4445	0.3746	FALSE	TRUE	TRUE	0.026	0.1829	19	49206145	0.0114	6.2e-182	14734	FALSE	0.0531651	827.207
GCST90274768		CCL25	finn-b-M13_GOUT	GA	rs521795	T	C	T	C	-0.0624	-0.019	0.3844	0.516	FALSE	FALSE	FALSE	0.0254	0.4539	13	22284926	0.0122	3.14e-07	14288	TRUE	0.00182761	26.157
GCST90274768		CCL25	finn-b-M13_GOUT	GA	rs635634	T	C	T	C	-0.2482	-0.0497	0.1875	0.1994	FALSE	FALSE	FALSE	0.0316	0.1158	9	136155000	0.0166	1.52e-50	11785	TRUE	0.0186164	223.519
GCST90274768		CCL25	finn-b-M13_GOUT	GA	rs636479	A	G	A	G	0.0548	-0.0209	0.3757	0.3592	FALSE	FALSE	FALSE	0.0263	0.4274	11	75419643	0.0119	4.12e-06	14731	TRUE	0.00143751	21.2035
GCST90274768		CCL25	finn-b-M13_GOUT	GA	rs7137942	A	G	A	G	-0.0637	-0.0375	0.6502	0.6512	FALSE	FALSE	FALSE	0.0265	0.1578	12	81177765	0.0133	1.67e-06	12404	TRUE	0.00184591	22.9354
GCST90274768		CCL25	finn-b-M13_GOUT	GA	rs7252764	T	C	T	C	0.2321	0.0219	0.0471	0.08814	FALSE	FALSE	FALSE	0.0447	0.6236	19	7827137	0.0295	3.61e-15	14736	TRUE	0.00418318	61.8938
GCST90274768		CCL25	finn-b-M13_GOUT	GA	rs7296588	A	G	A	G	-0.1159	0.015	0.4365	0.4304	FALSE	FALSE	FALSE	0.0255	0.5556	12	578100	0.0116	1.66e-23	14725	TRUE	0.00673382	99.8141
GCST90274768		CCL25	finn-b-M13_GOUT	GA	rs74256540	A	G	A	G	0.1236	0.0298	0.1421	0.1486	FALSE	FALSE	FALSE	0.0355	0.4021	19	8240265	0.017	3.58e-13	14288	TRUE	0.00368607	52.8541
GCST90274768		CCL25	finn-b-M13_GOUT	GA	rs759817	T	C	T	C	0.3919	-0.0446	0.3275	0.3438	FALSE	FALSE	FALSE	0.0266	0.0938296	19	8037040	0.0123	1e-200	14288	TRUE	0.0663375	1015.03
GCST90274768		CCL25	finn-b-M13_GOUT	GA	rs7611785	A	G	A	G	0.0941	-0.0414	0.103	0.1373	FALSE	FALSE	FALSE	0.0367	0.2592	3	144213414	0.0198	2.01e-06	14736	TRUE	0.0015304	22.5834
GCST90274768		CCL25	finn-b-M13_GOUT	GA	rs7806274	T	C	T	C	-0.0755	0.0191	0.1668	0.1753	FALSE	FALSE	FALSE	0.0332	0.5659	7	155146782	0.0161	2.74e-06	13667	TRUE	0.00160646	21.9876
GCST90274768		CCL25	finn-b-M13_GOUT	GA	rs79990760	A	G	A	G	0.2192	-0.07	0.9825	0.97425	FALSE	FALSE	FALSE	0.0807	0.3855	10	29446793	0.0478	4.52e-06	14725	TRUE	0.0014261	21.0265
GCST90274768		CCL25	finn-b-M13_GOUT	GA	rs851850	A	G	A	G	-0.0777	-0.0069	0.846	0.859	FALSE	FALSE	FALSE	0.0362	0.8479	6	67085077	0.0163	1.87e-06	14288	TRUE	0.00158783	22.7199
GCST90274769		CCL28	finn-b-M13_GOUT	GA	rs112641086	T	C	T	C	-0.1056	0.0031	0.0895	0.1141	FALSE	FALSE	FALSE	0.0399	0.939	2	207076122	0.0198	9.64e-08	14731	TRUE	0.0019272	28.4406
GCST90274769		CCL28	finn-b-M13_GOUT	GA	rs116782490	A	C	A	C	0.2298	-0.0459	0.9815	0.996394	FALSE	FALSE	FALSE	0.2131	0.8293	5	84924989	0.0488	2.49e-06	12633	TRUE	0.00175223	22.1713
GCST90274769		CCL28	finn-b-M13_GOUT	GA	rs139902	A	C	A	C	0.0684	-0.0024	0.3659	0.3666	FALSE	FALSE	FALSE	0.0263	0.9259	22	38406782	0.0121	1.58e-08	14285	TRUE	0.00223198	31.9507
GCST90274769		CCL28	finn-b-M13_GOUT	GA	rs143400203	T	C	T	C	0.1812	-0.0606	0.0244	0.03234	FALSE	FALSE	FALSE	0.0714	0.396	7	115560778	0.0392	3.79e-06	14722	TRUE	0.00144926	21.3641
GCST90274769		CCL28	finn-b-M13_GOUT	GA	rs1514964	T	C	T	C	-0.1263	0.0562	0.9486	0.95894	FALSE	FALSE	FALSE	0.0647	0.3845	1	64836646	0.0264	1.72e-06	14734	TRUE	0.00155097	22.8844
GCST90274769		CCL28	finn-b-M13_GOUT	GA	rs2477954	T	C	T	C	-0.058	-0.0548	0.6211	0.6088	FALSE	FALSE	FALSE	0.0261	0.0357503	10	90264140	0.012	1.34e-06	14286	TRUE	0.00163258	23.3578
GCST90274769		CCL28	finn-b-M13_GOUT	GA	rs2631360	A	G	A	G	0.0597	-0.0588	0.5481	0.6552	FALSE	FALSE	FALSE	0.0266	0.02689	5	131707429	0.0128	3.1e-06	11780	TRUE	0.00184324	21.7498
GCST90274769		CCL28	finn-b-M13_GOUT	GA	rs2866626	C	G	C	G	-0.0597	0.0243	0.6079	0.6051	FALSE	TRUE	FALSE	0.0261	0.3515	4	102569209	0.0121	8.06e-07	14285	TRUE	0.00170121	24.3398
GCST90274769		CCL28	finn-b-M13_GOUT	GA	rs291084	C	G	C	G	0.0638	0.0141	0.5279	0.5822	FALSE	TRUE	TRUE	0.0255	0.5817	1	207095623	0.0111	9.04e-09	14726	FALSE	0.0022384	33.0321
GCST90274769		CCL28	finn-b-M13_GOUT	GA	rs4866742	T	C	T	C	0.0702	0.0201	0.4126	0.413	FALSE	FALSE	FALSE	0.0257	0.4332	5	43405459	0.0122	8.71e-09	12829	TRUE	0.0025742	33.1045
GCST90274769		CCL28	finn-b-M13_GOUT	GA	rs546951873	A	G	A	G	0.3427	-0.0906	0.0122	0.0102	FALSE	FALSE	FALSE	0.1264	0.4739	12	55558442	0.0672	3.4e-07	11273	TRUE	0.0023017	26.0024
GCST90274769		CCL28	finn-b-M13_GOUT	GA	rs55843637	C	G	C	G	0.0549	0.0059	0.5287	0.5067	FALSE	TRUE	TRUE	0.0253	0.8157	18	1508223	0.0119	3.96e-06	14286	FALSE	0.00148763	21.2809
GCST90274769		CCL28	finn-b-M13_GOUT	GA	rs6580980	A	G	A	G	-0.0688	-0.0329	0.4015	0.3229	FALSE	FALSE	FALSE	0.027	0.2226	12	54692061	0.0118	5.53e-09	14285	TRUE	0.00237411	33.9901
GCST90274769		CCL28	finn-b-M13_GOUT	GA	rs6671688	T	C	T	C	0.0534	0.0112	0.5411	0.546	FALSE	FALSE	FALSE	0.0254	0.658901	1	154994265	0.0116	4.16e-06	14286	TRUE	0.00148119	21.1888
GCST90274769		CCL28	finn-b-M13_GOUT	GA	rs71363004	C	G	C	G	0.2181	-0.1021	0.9802	0.993438	FALSE	TRUE	FALSE	0.1614	0.527	18	74179338	0.0466	2.87e-06	11982	TRUE	0.00182481	21.9012
GCST90274769		CCL28	finn-b-M13_GOUT	GA	rs73000929	A	G	A	G	-0.1935	-0.0816	0.0347	0.03092	FALSE	FALSE	FALSE	0.0755	0.28	11	113953622	0.0355	5.02e-08	14734	TRUE	0.00201238	29.7061
GCST90274769		CCL28	finn-b-M13_GOUT	GA	rs76291845	A	G	A	G	0.2696	0.047	0.9859	0.98525	FALSE	FALSE	FALSE	0.1026	0.6466	2	111889358	0.0542	6.55e-07	14244	TRUE	0.00173403	24.7389
GCST90274769		CCL28	finn-b-M13_GOUT	GA	rs7661151	T	C	T	C	0.0531	-0.0127	0.6323	0.6275	FALSE	FALSE	FALSE	0.0261	0.625	4	157065076	0.0116	4.7e-06	14730	TRUE	0.00142054	20.9515
GCST90274769		CCL28	finn-b-M13_GOUT	GA	rs76669782	A	C	A	C	-0.2853	0.0085	0.0176	0.001687	FALSE	FALSE	FALSE	0.3105	0.9783	9	90419900	0.0513	2.68e-08	12933	TRUE	0.00238579	30.9244
GCST90274769		CCL28	finn-b-M13_GOUT	GA	rs77569365	T	G	T	G	0.129	-0.0384	0.9561	0.96848	FALSE	FALSE	FALSE	0.0714	0.590599	13	106647340	0.0282	4.77e-06	14734	TRUE	0.00141822	20.9229
GCST90274769		CCL28	finn-b-M13_GOUT	GA	rs78552613	T	C	T	C	-0.1844	-0.002	0.0271	0.0218	FALSE	FALSE	FALSE	0.0884	0.9818	10	105492625	0.0395	3.04e-06	14734	TRUE	0.00147695	21.7906
GCST90274769		CCL28	finn-b-M13_GOUT	GA	rs78843608	A	G	A	G	-0.1684	0.045	0.0376	0.02137	FALSE	FALSE	FALSE	0.089	0.612901	5	102824347	0.0323	1.85e-07	14725	TRUE	0.00184257	27.1782
GCST90274770		CCL4	finn-b-M13_GOUT	GA	rs10990301	A	T	A	T	0.085	0.0283	0.8839	0.8904	FALSE	TRUE	FALSE	0.0407	0.4878	9	105528047	0.0186	4.88e-06	14296	TRUE	0.00145869	20.881
GCST90274770		CCL4	finn-b-M13_GOUT	GA	rs111476793	A	G	A	G	0.0869	-0.0037	0.1344	0.104	FALSE	FALSE	FALSE	0.0415	0.9293	4	53951496	0.019	4.79e-06	12800	TRUE	0.0016316	20.9153
GCST90274770		CCL4	finn-b-M13_GOUT	GA	rs112315344	T	G	T	G	0.2123	-0.1441	0.0284	0.01207	FALSE	FALSE	FALSE	0.1178	0.2211	5	33775793	0.0455	3.07e-06	14255	TRUE	0.00152492	21.7679
GCST90274770		CCL4	finn-b-M13_GOUT	GA	rs113341849	A	G	A	G	0.5651	0.045	0.1268	0.1278	FALSE	FALSE	FALSE	0.0378	0.2333	3	46384204	0.0184	1e-200	14296	TRUE	0.0618945	943.092
GCST90274770		CCL4	finn-b-M13_GOUT	GA	rs1161092	A	G	A	G	-0.0635	-0.0163	0.6742	0.6316	FALSE	FALSE	FALSE	0.026	0.5296	12	67722012	0.0125	3.77e-07	14296	TRUE	0.0018019	25.8028
GCST90274770		CCL4	finn-b-M13_GOUT	GA	rs116193969	A	T	A	T	0.2915	0.1104	0.0134	0.01675	FALSE	TRUE	FALSE	0.1012	0.275	2	236974412	0.0617	2.31e-06	14296	TRUE	0.00155889	22.3175
GCST90274770		CCL4	finn-b-M13_GOUT	GA	rs116309267	C	G	C	G	0.1956	-0.006	0.0299	0.04115	FALSE	TRUE	FALSE	0.0632	0.9241	3	756117	0.0405	1.37e-06	14723	TRUE	0.00158177	23.3222
GCST90274770		CCL4	finn-b-M13_GOUT	GA	rs137896358	T	C	T	C	0.2797	0.1401	0.0186	0.01782	FALSE	FALSE	FALSE	0.0981	0.1533	19	18917908	0.0551	3.85e-07	12745	TRUE	0.00201774	25.764
GCST90274770		CCL4	finn-b-M13_GOUT	GA	rs140505982	T	C	T	C	-0.2294	-0.1288	0.0248	0.009814	FALSE	FALSE	FALSE	0.1332	0.3336	3	46459749	0.0415	3.24e-08	13865	TRUE	0.00219895	30.5512
GCST90274770		CCL4	finn-b-M13_GOUT	GA	rs143960014	A	G	A	G	0.1953	0.1843	0.0228	0.003802	FALSE	FALSE	FALSE	0.2066	0.3725	12	52285090	0.0416	2.67e-06	14257	TRUE	0.00154354	22.0372
GCST90274770		CCL4	finn-b-M13_GOUT	GA	rs1634503	A	G	A	G	-0.0745	-0.0436	0.2416	0.1797	FALSE	FALSE	FALSE	0.0332	0.1891	17	34421139	0.0138	6.72e-08	14295	TRUE	0.00203463	29.1403
GCST90274770		CCL4	finn-b-M13_GOUT	GA	rs17692864	T	C	T	C	0.2321	0.0071	0.9406	0.95313	FALSE	FALSE	FALSE	0.0603	0.9061	17	34945214	0.0283	2.38e-16	13662	TRUE	0.00489926	67.2533
GCST90274770		CCL4	finn-b-M13_GOUT	GA	rs42279	T	C	T	C	0.0743	-0.0605	0.1598	0.1505	FALSE	FALSE	FALSE	0.0354	0.087791	5	11317698	0.0162	4.51e-06	14738	TRUE	0.00142525	21.0324
GCST90274770		CCL4	finn-b-M13_GOUT	GA	rs56131468	A	G	A	G	0.0833	-0.0119	0.1323	0.1751	FALSE	FALSE	FALSE	0.0333	0.7208	10	132716137	0.0178	2.87e-06	14296	TRUE	0.00152957	21.8972
GCST90274770		CCL4	finn-b-M13_GOUT	GA	rs5743614	T	C	T	C	0.0728	-0.0354	0.2565	0.1299	FALSE	FALSE	FALSE	0.0382	0.3536	4	38798935	0.0143	3.56e-07	12859	TRUE	0.00201145	25.9133
GCST90274770		CCL4	finn-b-M13_GOUT	GA	rs72800563	T	G	T	G	-0.1765	0.1084	0.9693	0.990322	FALSE	FALSE	FALSE	0.1271	0.3935	16	79338459	0.0374	2.37e-06	14741	TRUE	0.00150856	22.2683
GCST90274770		CCL4	finn-b-M13_GOUT	GA	rs78044056	A	G	A	G	-0.2607	-0.1458	0.0138	0.008262	FALSE	FALSE	FALSE	0.1389	0.2941	4	157055604	0.0552	2.33e-06	13809	TRUE	0.00161265	22.3019
GCST90274770		CCL4	finn-b-M13_GOUT	GA	rs8064426	A	G	A	G	-0.4104	-0.0058	0.1459	0.2169	FALSE	FALSE	FALSE	0.0307	0.8499	17	34819750	0.0173	2.11e-124	14295	TRUE	0.0378764	562.68
GCST90274771		CD244	finn-b-M13_GOUT	GA	rs10903115	A	G	A	G	-0.0559	-0.0259	0.4429	0.4465	FALSE	FALSE	FALSE	0.0254	0.3076	1	25261696	0.0122	4.61e-06	14286	TRUE	0.00146742	20.9915
GCST90274771		CD244	finn-b-M13_GOUT	GA	rs10992054	T	C	T	C	-0.3705	-0.1136	0.9873	0.993525	FALSE	FALSE	FALSE	0.1625	0.4844	9	92856642	0.0763	1.2e-06	12304	TRUE	0.00191271	23.5753
GCST90274771		CD244	finn-b-M13_GOUT	GA	rs11020961	A	G	A	G	0.0768	-0.0395	0.8167	0.7777	FALSE	FALSE	FALSE	0.0306	0.1962	11	94575608	0.0161	1.84e-06	14287	TRUE	0.00159015	22.7515
GCST90274771		CD244	finn-b-M13_GOUT	GA	rs11220506	A	G	A	G	-0.0702	0.0446	0.1876	0.2592	FALSE	FALSE	FALSE	0.0288	0.1217	11	126335329	0.0147	1.79e-06	14729	TRUE	0.00154595	22.8024
GCST90274771		CD244	finn-b-M13_GOUT	GA	rs11265488	A	G	A	G	-0.0624	-0.0428	0.4675	0.4425	FALSE	FALSE	FALSE	0.0254	0.091829	1	160773957	0.0118	1.24e-07	14287	TRUE	0.00195351	27.9605
GCST90274771		CD244	finn-b-M13_GOUT	GA	rs11265493	A	G	A	G	0.2122	0.0084	0.4066	0.3964	FALSE	FALSE	FALSE	0.0259	0.7452	1	160803802	0.0119	3.99e-71	14287	TRUE	0.0217719	317.933
GCST90274771		CD244	finn-b-M13_GOUT	GA	rs114758826	A	G	A	G	-0.1804	-0.1331	0.0393	0.03445	FALSE	FALSE	FALSE	0.0699	0.0569705	4	174530615	0.0337	8.65e-08	14728	TRUE	0.00194189	28.652
GCST90274771		CD244	finn-b-M13_GOUT	GA	rs139924614	A	G	A	G	0.1618	-0.0023	0.9666	0.99146	FALSE	FALSE	FALSE	0.1413	0.9869	22	17214005	0.0348	3.33e-06	14725	TRUE	0.00146591	21.6142
GCST90274771		CD244	finn-b-M13_GOUT	GA	rs1434219	T	C	T	C	-0.0589	0.0148	0.4388	0.4323	FALSE	FALSE	FALSE	0.0257	0.5635	2	79554556	0.0123	1.68e-06	14287	TRUE	0.00160244	22.9277
GCST90274771		CD244	finn-b-M13_GOUT	GA	rs147033439	A	G	A	G	0.2053	-0.1082	0.0249	0.0141	FALSE	FALSE	FALSE	0.1056	0.3059	1	88677329	0.0411	5.88e-07	14731	TRUE	0.00169094	24.948
GCST90274771		CD244	finn-b-M13_GOUT	GA	rs149458216	A	C	A	C	-0.2146	0.0494	0.0182	0.01501	FALSE	FALSE	FALSE	0.1049	0.638	16	48902293	0.047	4.97e-06	14725	TRUE	0.00141382	20.8451
GCST90274771		CD244	finn-b-M13_GOUT	GA	rs1574847	C	G	C	G	-0.0637	0.0122	0.2366	0.2529	FALSE	TRUE	FALSE	0.0291	0.676401	4	27611759	0.0139	4.59e-06	14287	TRUE	0.00146781	20.9985
GCST90274771		CD244	finn-b-M13_GOUT	GA	rs2554697	A	G	A	G	0.0627	-0.0028	0.6347	0.6647	FALSE	FALSE	FALSE	0.0268	0.916	8	3921805	0.0134	2.88e-06	11782	TRUE	0.00185481	21.8903
GCST90274771		CD244	finn-b-M13_GOUT	GA	rs3184504	T	C	T	C	0.116	0.0779	0.4764	0.4081	FALSE	FALSE	FALSE	0.0255	0.00228102	12	111884608	0.0128	1.27e-19	11784	TRUE	0.00692129	82.115
GCST90274771		CD244	finn-b-M13_GOUT	GA	rs34826779	T	G	T	G	0.063	-0.0264	0.248	0.2181	FALSE	FALSE	FALSE	0.0306	0.3885	8	106570964	0.0138	4.99e-06	14287	TRUE	0.00145663	20.8383
GCST90274771		CD244	finn-b-M13_GOUT	GA	rs3828139	T	C	T	C	0.0744	0.0206	0.4677	0.5156	FALSE	FALSE	FALSE	0.0253	0.4165	1	44253015	0.0119	4.05e-10	14286	TRUE	0.00272869	39.0833
GCST90274771		CD244	finn-b-M13_GOUT	GA	rs4672486	A	G	A	G	0.0661	-0.008	0.4329	0.4503	FALSE	FALSE	FALSE	0.0253	0.7515	2	62495209	0.0117	1.61e-08	14720	TRUE	0.00216363	31.9133
GCST90274771		CD244	finn-b-M13_GOUT	GA	rs56272634	T	C	T	C	0.0704	-0.0226	0.6994	0.7098	FALSE	FALSE	FALSE	0.0278	0.4164	2	111846068	0.0126	2.31e-08	14729	TRUE	0.00211501	31.2137
GCST90274771		CD244	finn-b-M13_GOUT	GA	rs6928352	A	G	A	G	-0.1074	0.0258	0.0794	0.0819	FALSE	FALSE	FALSE	0.0453	0.5686	6	614064	0.0215	5.87e-07	14731	TRUE	0.00169108	24.9501
GCST90274771		CD244	finn-b-M13_GOUT	GA	rs72837690	T	C	T	C	-0.0776	0.0167	0.6405	0.5775	FALSE	FALSE	FALSE	0.0257	0.5165	17	7088423	0.0125	5.37e-10	14287	TRUE	0.00269025	38.5339
GCST90274771		CD244	finn-b-M13_GOUT	GA	rs78142752	T	C	T	C	0.2288	-0.097	0.0184	0.02468	FALSE	FALSE	FALSE	0.0799	0.2246	5	96078542	0.0497	4.15e-06	14734	TRUE	0.00143633	21.1905
GCST90274772		CD40	finn-b-M13_GOUT	GA	rs117191103	T	C	T	C	0.3553	0.1216	0.0208	0.02764	FALSE	FALSE	FALSE	0.077	0.1144	20	44464356	0.0437	4.28e-16	14736	TRUE	0.00446585	66.095
GCST90274772		CD40	finn-b-M13_GOUT	GA	rs12152184	A	G	A	G	0.1085	0.0267	0.8849	0.8855	FALSE	FALSE	FALSE	0.0399	0.502599	22	45002809	0.0205	1.21e-07	12402	TRUE	0.00225362	28.008
GCST90274772		CD40	finn-b-M13_GOUT	GA	rs12500563	T	G	T	G	0.3143	-0.1096	0.9875	0.997588	FALSE	FALSE	FALSE	0.2498	0.6608	4	7304426	0.0687	4.76e-06	10795	TRUE	0.00193514	20.9264
GCST90274772		CD40	finn-b-M13_GOUT	GA	rs12624433	A	G	A	G	-0.4185	-0.0153	0.2558	0.2632	FALSE	FALSE	FALSE	0.0286	0.5924	20	44680853	0.0133	1e-200	14287	TRUE	0.0648106	989.981
GCST90274772		CD40	finn-b-M13_GOUT	GA	rs138897138	A	G	A	G	0.109	0.1	0.914	0.91607	FALSE	FALSE	FALSE	0.0455	0.0278599	2	122731427	0.0216	4.5e-07	14288	TRUE	0.0017791	25.4615
GCST90274772		CD40	finn-b-M13_GOUT	GA	rs3967170	A	G	A	G	0.0789	-0.0017	0.1353	0.1584	FALSE	FALSE	FALSE	0.0346	0.9612	3	3773438	0.017	3.46e-06	14721	TRUE	0.00146111	21.5376
GCST90274772		CD40	finn-b-M13_GOUT	GA	rs404842	A	G	A	G	-0.0599	-0.0063	0.6433	0.5965	FALSE	FALSE	FALSE	0.0257	0.8046	16	84304113	0.0123	1.12e-06	14287	TRUE	0.00165723	23.7128
GCST90274772		CD40	finn-b-M13_GOUT	GA	rs4278412	C	G	C	G	0.1978	-0.0007	0.0203	0.04	FALSE	TRUE	FALSE	0.0641	0.9911	1	211450157	0.0413	1.67e-06	14725	TRUE	0.00155533	22.9347
GCST90274772		CD40	finn-b-M13_GOUT	GA	rs45456397	A	C	A	C	-0.1157	-0.0254	0.0763	0.08433	FALSE	FALSE	FALSE	0.0456	0.577	20	44981692	0.023	4.89e-07	14288	TRUE	0.00176795	25.3017
GCST90274772		CD40	finn-b-M13_GOUT	GA	rs4664334	T	C	T	C	0.0541	-0.0403	0.5003	0.4843	FALSE	FALSE	FALSE	0.0254	0.1128	2	161368905	0.0118	4.55e-06	14288	TRUE	0.001469	21.017
GCST90274772		CD40	finn-b-M13_GOUT	GA	rs7250371	T	C	T	C	0.0686	-0.0343	0.3648	0.3113	FALSE	FALSE	FALSE	0.0272	0.2078	19	57861085	0.0116	3.34e-09	14722	TRUE	0.00236993	34.9682
GCST90274772		CD40	finn-b-M13_GOUT	GA	rs75626299	C	G	C	G	0.1458	-0.0592	0.9638	0.9684	FALSE	TRUE	FALSE	0.0711	0.4049	9	29426599	0.0316	3.95e-06	14728	TRUE	0.00144334	21.2854
GCST90274772		CD40	finn-b-M13_GOUT	GA	rs8024256	A	G	A	G	-0.0562	0.0158	0.3092	0.2939	FALSE	FALSE	FALSE	0.0276	0.5677	15	26829521	0.0121	3.41e-06	14736	TRUE	0.0014618	21.5696
GCST90274772		CD40	finn-b-M13_GOUT	GA	rs9526031	A	C	A	C	0.064	0.024	0.4882	0.5938	FALSE	FALSE	FALSE	0.0259	0.3554	13	45595067	0.012	9.64e-08	14288	TRUE	0.00198684	28.4405
GCST90274772		CD40	finn-b-M13_GOUT	GA	rs9993874	A	G	A	G	-0.0582	0.0374	0.4883	0.4863	FALSE	FALSE	FALSE	0.0252	0.1371	4	55046724	0.0125	3.22e-06	12403	TRUE	0.00174478	21.6748
GCST90274773		CD5	finn-b-M13_GOUT	GA	rs11622090	T	C	T	C	-0.0588	0.0236	0.3206	0.2589	FALSE	FALSE	FALSE	0.0289	0.4144	14	93329692	0.0128	4.35e-06	13236	TRUE	0.00159179	21.0994
GCST90274773		CD5	finn-b-M13_GOUT	GA	rs117276991	A	G	A	G	-0.1261	0.0097	0.0751	0.09592	FALSE	FALSE	FALSE	0.0436	0.8245	10	6251691	0.0256	8.4e-07	14287	TRUE	0.0016954	24.2599
GCST90274773		CD5	finn-b-M13_GOUT	GA	rs117516652	A	G	A	G	0.2374	-0.0528	0.9826	0.98321	FALSE	FALSE	FALSE	0.1007	0.599799	13	39003323	0.0476	6.12e-07	14248	TRUE	0.00174275	24.8706
GCST90274773		CD5	finn-b-M13_GOUT	GA	rs12416520	A	G	A	G	-0.0629	-0.0656	0.7492	0.7852	FALSE	FALSE	FALSE	0.0307	0.0326798	10	71211945	0.0132	1.89e-06	14709	TRUE	0.00154135	22.7036
GCST90274773		CD5	finn-b-M13_GOUT	GA	rs1259355	A	G	A	G	0.0569	0.0377	0.4361	0.3733	FALSE	FALSE	FALSE	0.026	0.1469	12	31688535	0.0119	1.74e-06	14287	TRUE	0.0015977	22.8597
GCST90274773		CD5	finn-b-M13_GOUT	GA	rs13010492	C	G	C	G	-0.0589	-0.0216	0.4754	0.3666	FALSE	TRUE	TRUE	0.0263	0.412	2	204776176	0.0122	1.38e-06	13421	FALSE	0.00173369	23.3048
GCST90274773		CD5	finn-b-M13_GOUT	GA	rs17345759	A	C	A	C	-0.1134	0.0116	0.9301	0.93514	FALSE	FALSE	FALSE	0.0522	0.8247	7	97499410	0.0245	3.68e-06	14287	TRUE	0.00149728	21.4207
GCST90274773		CD5	finn-b-M13_GOUT	GA	rs17769062	T	C	T	C	0.1638	0.0415	0.9589	0.97119	FALSE	FALSE	FALSE	0.0763	0.5864	9	27496604	0.0334	9.38e-07	14287	TRUE	0.0016806	24.0477
GCST90274773		CD5	finn-b-M13_GOUT	GA	rs192582121	A	T	A	T	-0.4169	-0.0114	0.9916	0.99723	FALSE	TRUE	FALSE	0.2408	0.9623	9	105614669	0.0806	2.31e-07	11438	TRUE	0.00233361	26.7496
GCST90274773		CD5	finn-b-M13_GOUT	GA	rs2237450	T	C	T	C	0.0623	0.0044	0.6389	0.6463	FALSE	FALSE	FALSE	0.0264	0.8692	7	50716017	0.0124	5.06e-07	14287	TRUE	0.0017637	25.239
GCST90274773		CD5	finn-b-M13_GOUT	GA	rs3104373	T	C	T	C	0.0973	0.0025	0.1469	0.1378	FALSE	FALSE	FALSE	0.0371	0.9467	6	32600375	0.0165	3.7e-09	14735	TRUE	0.00235442	34.7695
GCST90274773		CD5	finn-b-M13_GOUT	GA	rs3184504	T	C	T	C	0.1427	0.0779	0.4764	0.4081	FALSE	FALSE	FALSE	0.0255	0.00228102	12	111884608	0.0128	7.29e-29	11784	TRUE	0.0104371	124.267
GCST90274773		CD5	finn-b-M13_GOUT	GA	rs4073745	A	G	A	G	-0.0683	-0.0286	0.7003	0.7039	FALSE	FALSE	FALSE	0.0277	0.3033	5	176733341	0.0131	1.85e-07	14287	TRUE	0.00189903	27.1793
GCST90274773		CD5	finn-b-M13_GOUT	GA	rs4893	A	G	A	G	0.1471	-0.0485	0.9627	0.96152	FALSE	FALSE	FALSE	0.0656	0.4599	19	48833608	0.0313	2.61e-06	14735	TRUE	0.0014967	22.084
GCST90274773		CD5	finn-b-M13_GOUT	GA	rs4939490	C	G	C	G	0.1083	-0.013	0.6328	0.7152	FALSE	TRUE	FALSE	0.0279	0.640801	11	60793651	0.012	1.8e-19	14735	TRUE	0.00549731	81.4396
GCST90274773		CD5	finn-b-M13_GOUT	GA	rs60562286	A	T	A	T	-0.1681	0.0224	0.0327	0.01721	FALSE	TRUE	FALSE	0.0966	0.8167	10	114454187	0.0352	1.79e-06	14726	TRUE	0.0015463	22.803
GCST90274773		CD5	finn-b-M13_GOUT	GA	rs61747728	T	C	T	C	0.1841	-0.0944	0.0399	0.06354	FALSE	FALSE	FALSE	0.0522	0.0705992	1	179526214	0.0313	4.06e-09	14287	TRUE	0.00241561	34.5906
GCST90274773		CD5	finn-b-M13_GOUT	GA	rs61768480	A	G	A	G	0.0695	0.0277	0.2776	0.3212	FALSE	FALSE	FALSE	0.0279	0.3213	1	1103150	0.0147	2.27e-06	13670	TRUE	0.00163251	22.3497
GCST90274773		CD5	finn-b-M13_GOUT	GA	rs674379	C	G	C	G	0.1193	0.035	0.6395	0.6723	FALSE	TRUE	FALSE	0.0269	0.1919	11	60922561	0.0126	2.85e-21	12835	TRUE	0.00693619	89.6339
GCST90274773		CD5	finn-b-M13_GOUT	GA	rs7242462	A	G	A	G	-0.1199	0.0078	0.8853	0.8591	FALSE	FALSE	FALSE	0.0362	0.8287	18	45545720	0.0187	1.44e-10	14287	TRUE	0.00286924	41.105
GCST90274773		CD5	finn-b-M13_GOUT	GA	rs72821405	T	C	T	C	-0.1014	0.0609	0.0833	0.08956	FALSE	FALSE	FALSE	0.0445	0.1715	6	4714797	0.0217	2.97e-06	14727	TRUE	0.00148047	21.8322
GCST90274774		CD6	finn-b-M13_GOUT	GA	rs11230553	T	C	T	C	-0.5066	-0.0386	0.2477	0.1949	FALSE	FALSE	FALSE	0.0321	0.229	11	60760530	0.0132	1e-200	14287	TRUE	0.0934605	1472.73
GCST90274774		CD6	finn-b-M13_GOUT	GA	rs12074680	A	G	A	G	-0.1855	0.003	0.0301	0.0227	FALSE	FALSE	FALSE	0.086	0.972	1	194299592	0.0392	2.22e-06	12404	TRUE	0.00180207	22.3896
GCST90274774		CD6	finn-b-M13_GOUT	GA	rs12288280	T	G	T	G	-0.3548	0.0294	0.0794	0.05021	FALSE	FALSE	FALSE	0.0592	0.619001	11	60756356	0.0213	2.68e-62	14720	TRUE	0.0185008	277.427
GCST90274774		CD6	finn-b-M13_GOUT	GA	rs143374617	T	C	T	C	0.1766	0.0958	0.0397	0.03696	FALSE	FALSE	FALSE	0.067	0.1529	1	4327524	0.0329	7.97e-08	14733	TRUE	0.00195187	28.8092
GCST90274774		CD6	finn-b-M13_GOUT	GA	rs35086654	T	C	T	C	-0.2416	-0.3545	0.017	0.003052	FALSE	FALSE	FALSE	0.2324	0.1271	2	173467755	0.0517	2.97e-06	13800	TRUE	0.00157996	21.8348
GCST90274774		CD6	finn-b-M13_GOUT	GA	rs35634144	C	G	C	G	0.1752	-0.0397	0.9711	0.990833	FALSE	TRUE	FALSE	0.1333	0.7656	22	37638221	0.0376	3.17e-06	14237	TRUE	0.00152269	21.7086
GCST90274774		CD6	finn-b-M13_GOUT	GA	rs414633	C	G	C	G	0.0656	-0.0098	0.7298	0.7346	FALSE	TRUE	FALSE	0.0287	0.732501	11	61752586	0.0134	9.8e-07	14286	TRUE	0.00167479	23.9628
GCST90274774		CD6	finn-b-M13_GOUT	GA	rs4939458	A	G	A	G	-0.0647	0.0051	0.6131	0.63	FALSE	FALSE	FALSE	0.0261	0.8462	11	60564804	0.0128	4.31e-07	12791	TRUE	0.00199351	25.5459
GCST90274774		CD6	finn-b-M13_GOUT	GA	rs597808	A	G	A	G	0.116	0.0852	0.4779	0.4141	FALSE	FALSE	FALSE	0.0255	0.000833508	12	111973358	0.0134	4.86e-18	11335	TRUE	0.00656785	74.9255
GCST90274774		CD6	finn-b-M13_GOUT	GA	rs60988380	T	C	T	C	0.0955	-0.0103	0.1058	0.1101	FALSE	FALSE	FALSE	0.0405	0.7995	9	33117954	0.0193	7.49e-07	14735	TRUE	0.0016589	24.4812
GCST90274774		CD6	finn-b-M13_GOUT	GA	rs72969761	A	T	A	T	-0.1796	0.0686	0.97	0.94602	FALSE	TRUE	FALSE	0.0554	0.2155	2	227938476	0.0376	1.78e-06	14710	TRUE	0.00154864	22.8128
GCST90274774		CD6	finn-b-M13_GOUT	GA	rs74886615	A	T	A	T	0.0688	-0.005	0.6149	0.6528	FALSE	TRUE	FALSE	0.0265	0.8491	4	83099601	0.0129	9.64e-08	12404	TRUE	0.00228792	28.4399
GCST90274774		CD6	finn-b-M13_GOUT	GA	rs8051133	A	G	A	G	-0.1079	-0.0046	0.0691	0.04508	FALSE	FALSE	FALSE	0.0614	0.9396	16	86486037	0.0236	4.83e-06	14729	TRUE	0.0014172	20.9007
GCST90274774		CD6	finn-b-M13_GOUT	GA	rs841332	A	G	A	G	-0.0721	-0.0094	0.8286	0.8046	FALSE	FALSE	FALSE	0.0317	0.7676	1	95171460	0.0154	2.84e-06	14727	TRUE	0.00148617	21.9164
GCST90274774		CD6	finn-b-M13_GOUT	GA	rs9691968	A	C	A	C	0.0646	-0.0565	0.2505	0.2166	FALSE	FALSE	FALSE	0.0309	0.0672001	7	153635380	0.0134	1.43e-06	14735	TRUE	0.00157478	23.2379
GCST90274775		CDCP1	finn-b-M13_GOUT	GA	rs10044847	C	G	C	G	-0.0781	0.0627	0.8283	0.8218	FALSE	TRUE	FALSE	0.033	0.0573297	5	2103391	0.0156	5.55e-07	14719	TRUE	0.00169995	25.0607
GCST90274775		CDCP1	finn-b-M13_GOUT	GA	rs10964983	C	G	C	G	-0.0616	-0.0214	0.5862	0.5875	FALSE	TRUE	FALSE	0.0258	0.4065	9	21413803	0.0114	6.53e-08	14724	TRUE	0.00197909	29.1939
GCST90274775		CDCP1	finn-b-M13_GOUT	GA	rs111476793	A	G	A	G	0.0895	-0.0037	0.1339	0.104	FALSE	FALSE	FALSE	0.0415	0.9293	4	53951496	0.0182	8.76e-07	12790	TRUE	0.00188718	24.1788
GCST90274775		CDCP1	finn-b-M13_GOUT	GA	rs118116993	A	T	A	T	0.0957	-0.0185	0.0969	0.1319	FALSE	TRUE	FALSE	0.0372	0.6187	6	162326838	0.0197	1.19e-06	14286	TRUE	0.00164916	23.5956
GCST90274775		CDCP1	finn-b-M13_GOUT	GA	rs12290068	A	G	A	G	0.1221	0.0132	0.3187	0.2973	FALSE	FALSE	FALSE	0.0277	0.6338	11	126261564	0.0122	1.4e-23	14726	TRUE	0.00675589	100.15
GCST90274775		CDCP1	finn-b-M13_GOUT	GA	rs12928188	A	T	A	T	-0.0658	0.0391	0.2312	0.1781	FALSE	TRUE	FALSE	0.0328	0.2329	16	79183747	0.0134	9.09e-07	14715	TRUE	0.00163595	24.1092
GCST90274775		CDCP1	finn-b-M13_GOUT	GA	rs146583535	A	G	A	G	0.4557	-0.0046	0.0265	0.03395	FALSE	FALSE	FALSE	0.0698	0.9471	20	18761853	0.0968	2.51e-06	8372	TRUE	0.00264016	22.1566
GCST90274775		CDCP1	finn-b-M13_GOUT	GA	rs191929998	A	G	A	G	-0.1938	-0.0603	0.9581	0.97985	FALSE	FALSE	FALSE	0.0917	0.511	22	31852311	0.0409	2.15e-06	9844	TRUE	0.00227562	22.4477
GCST90274775		CDCP1	finn-b-M13_GOUT	GA	rs2276862	C	G	C	G	0.303	-0.0597	0.8212	0.8075	FALSE	TRUE	FALSE	0.0321	0.0625806	3	45187785	0.0146	1.14e-95	14730	TRUE	0.0284093	430.646
GCST90274775		CDCP1	finn-b-M13_GOUT	GA	rs28535751	T	C	T	C	-0.0541	0.029	0.6294	0.6521	FALSE	FALSE	FALSE	0.0266	0.2757	14	59010649	0.0118	4.55e-06	14733	TRUE	0.00142469	21.017
GCST90274775		CDCP1	finn-b-M13_GOUT	GA	rs2990246	C	G	C	G	-0.0566	-0.0532	0.4028	0.4998	FALSE	TRUE	TRUE	0.0254	0.0363304	1	155197602	0.012	2.4e-06	14286	FALSE	0.00155483	22.2438
GCST90274775		CDCP1	finn-b-M13_GOUT	GA	rs35478654	T	C	T	C	-0.148	0.0676	0.0367	0.04142	FALSE	FALSE	FALSE	0.0633	0.2858	3	58453757	0.0312	2.1e-06	14725	TRUE	0.00152579	22.4986
GCST90274775		CDCP1	finn-b-M13_GOUT	GA	rs4804148	T	C	T	C	-0.0619	-0.0283	0.7187	0.7	FALSE	FALSE	FALSE	0.0275	0.3039	19	11270867	0.0125	7.35e-07	14734	TRUE	0.00166157	24.519
GCST90274775		CDCP1	finn-b-M13_GOUT	GA	rs544425471	C	G	C	G	0.3879	0.019	0.9894	0.97034	FALSE	TRUE	FALSE	0.0752	0.8009	16	46462357	0.084	3.88e-06	8827	TRUE	0.00241002	21.3198
GCST90274775		CDCP1	finn-b-M13_GOUT	GA	rs573808300	A	G	A	G	-0.2998	-0.2154	0.0121	0.004797	FALSE	FALSE	FALSE	0.1899	0.2566	7	89774204	0.0599	5.59e-07	11718	TRUE	0.00213319	25.0458
GCST90274775		CDCP1	finn-b-M13_GOUT	GA	rs59872649	A	G	A	G	-0.1093	0.0006	0.0652	0.0936	FALSE	FALSE	FALSE	0.0432	0.9889	2	148430383	0.0232	2.46e-06	14734	TRUE	0.00150415	22.1925
GCST90274775		CDCP1	finn-b-M13_GOUT	GA	rs61782461	T	C	T	C	-0.2176	-0.0093	0.9829	0.993452	FALSE	FALSE	FALSE	0.1597	0.9536	1	101804329	0.0471	3.84e-06	14286	TRUE	0.00149182	21.341
GCST90274775		CDCP1	finn-b-M13_GOUT	GA	rs6452820	A	G	A	G	-0.0738	-0.006	0.8367	0.7969	FALSE	FALSE	FALSE	0.0313	0.8484	5	72411335	0.0159	3.46e-06	14286	TRUE	0.00150575	21.5406
GCST90274775		CDCP1	finn-b-M13_GOUT	GA	rs672806	A	G	A	G	0.0816	-0.002	0.4097	0.3954	FALSE	FALSE	FALSE	0.0259	0.9371	11	126188405	0.0116	2e-12	14286	TRUE	0.00345185	49.477
GCST90274775		CDCP1	finn-b-M13_GOUT	GA	rs6991332	T	C	T	C	-0.0579	-0.0033	0.6455	0.6468	FALSE	FALSE	FALSE	0.0264	0.9002	8	61937553	0.0119	1.14e-06	14286	TRUE	0.00165437	23.6702
GCST90274775		CDCP1	finn-b-M13_GOUT	GA	rs74811341	T	C	T	C	-0.1323	-0.1289	0.0513	0.05429	FALSE	FALSE	FALSE	0.0564	0.0223898	17	38720826	0.0277	1.79e-06	14734	TRUE	0.00154585	22.8087
GCST90274775		CDCP1	finn-b-M13_GOUT	GA	rs7506429	A	C	A	C	0.0737	-0.0325	0.7965	0.8006	FALSE	FALSE	FALSE	0.0319	0.307	18	19991319	0.0144	3.09e-07	14286	TRUE	0.00183022	26.1908
GCST90274775		CDCP1	finn-b-M13_GOUT	GA	rs7618923	T	C	T	C	-0.1738	-0.015	0.1811	0.1884	FALSE	FALSE	FALSE	0.0324	0.6428	3	45130725	0.0151	1.18e-30	14286	TRUE	0.00918811	132.46
GCST90274775		CDCP1	finn-b-M13_GOUT	GA	rs9272226	T	C	T	C	-0.0933	-0.0423	0.6505	0.6591	FALSE	FALSE	FALSE	0.027	0.1173	6	32602396	0.0118	2.64e-15	14733	TRUE	0.00422541	62.5087
GCST90274776		CSF-1	finn-b-M13_GOUT	GA	rs10042665	C	G	C	G	0.0583	0.02	0.3043	0.3271	FALSE	TRUE	FALSE	0.0269	0.4571	5	78775099	0.0122	1.76e-06	14727	TRUE	0.00154821	22.8328
GCST90274776		CSF-1	finn-b-M13_GOUT	GA	rs115370595	A	G	A	G	-0.2277	0.0759	0.9815	0.990204	FALSE	FALSE	FALSE	0.1348	0.5732	2	140484970	0.0496	4.42e-06	13799	TRUE	0.00152494	21.0717
GCST90274776		CSF-1	finn-b-M13_GOUT	GA	rs116443177	T	C	T	C	0.0827	-0.0669	0.1595	0.1745	FALSE	FALSE	FALSE	0.0331	0.0430695	2	27764122	0.0173	1.75e-06	12403	TRUE	0.00183905	22.848
GCST90274776		CSF-1	finn-b-M13_GOUT	GA	rs11685487	T	C	T	C	0.0944	0.013	0.1197	0.1218	FALSE	FALSE	FALSE	0.0393	0.7413	2	8775320	0.0196	1.46e-06	14286	TRUE	0.00162113	23.1938
GCST90274776		CSF-1	finn-b-M13_GOUT	GA	rs117591817	C	G	C	G	-0.1989	-0.0868	0.0348	0.02848	FALSE	TRUE	FALSE	0.0763	0.2554	19	58875573	0.0435	4.82e-06	14286	TRUE	0.00146132	20.904
GCST90274776		CSF-1	finn-b-M13_GOUT	GA	rs142421172	A	G	A	G	0.1439	-0.1029	0.044	0.06618	FALSE	FALSE	FALSE	0.052	0.0477705	1	179682087	0.031	3.45e-06	12840	TRUE	0.00167535	21.5442
GCST90274776		CSF-1	finn-b-M13_GOUT	GA	rs1605333	C	G	C	G	-0.0601	0.0041	0.6484	0.6201	FALSE	TRUE	FALSE	0.026	0.8748	12	58388232	0.0124	1.25e-06	13237	TRUE	0.00177152	23.4877
GCST90274776		CSF-1	finn-b-M13_GOUT	GA	rs17610659	T	C	T	C	0.1684	-0.0047	0.4821	0.5102	FALSE	FALSE	FALSE	0.0253	0.8536	1	110503296	0.0118	3.31e-46	14286	TRUE	0.014056	203.638
GCST90274776		CSF-1	finn-b-M13_GOUT	GA	rs17734417	T	C	T	C	-0.1225	-0.0282	0.9466	0.95435	FALSE	FALSE	FALSE	0.0605	0.6406	14	58461604	0.0265	3.79e-06	14723	TRUE	0.00144929	21.3659
GCST90274776		CSF-1	finn-b-M13_GOUT	GA	rs7227917	A	G	A	G	-0.0872	0.0081	0.8823	0.8591	FALSE	FALSE	FALSE	0.0362	0.8231	18	45546185	0.0185	2.43e-06	14286	TRUE	0.00155276	22.2141
GCST90274776		CSF-1	finn-b-M13_GOUT	GA	rs72783071	T	C	T	C	-0.199	0.0368	0.0231	0.01595	FALSE	FALSE	FALSE	0.1009	0.715501	16	60437963	0.0414	1.53e-06	14247	TRUE	0.00161912	23.1017
GCST90274776		CSF-1	finn-b-M13_GOUT	GA	rs74849049	T	G	T	G	-0.0914	-0.0707	0.8992	0.8966	FALSE	FALSE	FALSE	0.0416	0.0887994	3	171430935	0.02	4.88e-06	14286	TRUE	0.00145978	20.882
GCST90274776		CSF-1	finn-b-M13_GOUT	GA	rs7538029	A	C	A	C	0.0775	0.0523	0.2211	0.2763	FALSE	FALSE	FALSE	0.0281	0.0628304	1	110474695	0.0165	2.64e-06	11335	TRUE	0.00194254	22.0576
GCST90274776		CSF-1	finn-b-M13_GOUT	GA	rs75869070	A	G	A	G	0.1151	-0.0217	0.936	0.96377	FALSE	FALSE	FALSE	0.0676	0.7488	14	78693608	0.0239	1.47e-06	14715	TRUE	0.00157366	23.1897
GCST90274776		CSF-1	finn-b-M13_GOUT	GA	rs76421506	A	G	A	G	0.0778	0.0152	0.853	0.8529	FALSE	FALSE	FALSE	0.0356	0.668199	3	115295680	0.0168	3.64e-06	14286	TRUE	0.00149892	21.4427
GCST90274777		CST5	finn-b-M13_GOUT	GA	rs10042665	C	G	C	G	0.0583	0.02	0.3043	0.3271	FALSE	TRUE	FALSE	0.0269	0.4571	5	78775099	0.0122	1.76e-06	14727	TRUE	0.00154821	22.8328
GCST90274777		CST5	finn-b-M13_GOUT	GA	rs115370595	A	G	A	G	-0.2277	0.0759	0.9815	0.990204	FALSE	FALSE	FALSE	0.1348	0.5732	2	140484970	0.0496	4.42e-06	13799	TRUE	0.00152494	21.0717
GCST90274777		CST5	finn-b-M13_GOUT	GA	rs116443177	T	C	T	C	0.0827	-0.0669	0.1595	0.1745	FALSE	FALSE	FALSE	0.0331	0.0430695	2	27764122	0.0173	1.75e-06	12403	TRUE	0.00183905	22.848
GCST90274777		CST5	finn-b-M13_GOUT	GA	rs11685487	T	C	T	C	0.0944	0.013	0.1197	0.1218	FALSE	FALSE	FALSE	0.0393	0.7413	2	8775320	0.0196	1.46e-06	14286	TRUE	0.00162113	23.1938
GCST90274777		CST5	finn-b-M13_GOUT	GA	rs117591817	C	G	C	G	-0.1989	-0.0868	0.0348	0.02848	FALSE	TRUE	FALSE	0.0763	0.2554	19	58875573	0.0435	4.82e-06	14286	TRUE	0.00146132	20.904
GCST90274777		CST5	finn-b-M13_GOUT	GA	rs142421172	A	G	A	G	0.1439	-0.1029	0.044	0.06618	FALSE	FALSE	FALSE	0.052	0.0477705	1	179682087	0.031	3.45e-06	12840	TRUE	0.00167535	21.5442
GCST90274777		CST5	finn-b-M13_GOUT	GA	rs1605333	C	G	C	G	-0.0601	0.0041	0.6484	0.6201	FALSE	TRUE	FALSE	0.026	0.8748	12	58388232	0.0124	1.25e-06	13237	TRUE	0.00177152	23.4877
GCST90274777		CST5	finn-b-M13_GOUT	GA	rs17610659	T	C	T	C	0.1684	-0.0047	0.4821	0.5102	FALSE	FALSE	FALSE	0.0253	0.8536	1	110503296	0.0118	3.31e-46	14286	TRUE	0.014056	203.638
GCST90274777		CST5	finn-b-M13_GOUT	GA	rs17734417	T	C	T	C	-0.1225	-0.0282	0.9466	0.95435	FALSE	FALSE	FALSE	0.0605	0.6406	14	58461604	0.0265	3.79e-06	14723	TRUE	0.00144929	21.3659
GCST90274777		CST5	finn-b-M13_GOUT	GA	rs7227917	A	G	A	G	-0.0872	0.0081	0.8823	0.8591	FALSE	FALSE	FALSE	0.0362	0.8231	18	45546185	0.0185	2.43e-06	14286	TRUE	0.00155276	22.2141
GCST90274777		CST5	finn-b-M13_GOUT	GA	rs72783071	T	C	T	C	-0.199	0.0368	0.0231	0.01595	FALSE	FALSE	FALSE	0.1009	0.715501	16	60437963	0.0414	1.53e-06	14247	TRUE	0.00161912	23.1017
GCST90274777		CST5	finn-b-M13_GOUT	GA	rs74849049	T	G	T	G	-0.0914	-0.0707	0.8992	0.8966	FALSE	FALSE	FALSE	0.0416	0.0887994	3	171430935	0.02	4.88e-06	14286	TRUE	0.00145978	20.882
GCST90274777		CST5	finn-b-M13_GOUT	GA	rs7538029	A	C	A	C	0.0775	0.0523	0.2211	0.2763	FALSE	FALSE	FALSE	0.0281	0.0628304	1	110474695	0.0165	2.64e-06	11335	TRUE	0.00194254	22.0576
GCST90274777		CST5	finn-b-M13_GOUT	GA	rs75869070	A	G	A	G	0.1151	-0.0217	0.936	0.96377	FALSE	FALSE	FALSE	0.0676	0.7488	14	78693608	0.0239	1.47e-06	14715	TRUE	0.00157366	23.1897
GCST90274777		CST5	finn-b-M13_GOUT	GA	rs76421506	A	G	A	G	0.0778	0.0152	0.853	0.8529	FALSE	FALSE	FALSE	0.0356	0.668199	3	115295680	0.0168	3.64e-06	14286	TRUE	0.00149892	21.4427
GCST90274778		CX3CL1	finn-b-M13_GOUT	GA	rs10778675	A	C	A	C	0.0792	0.0057	0.1687	0.1519	FALSE	FALSE	FALSE	0.035	0.8712	12	79905558	0.0158	5.37e-07	14295	TRUE	0.00175465	25.1232
GCST90274778		CX3CL1	finn-b-M13_GOUT	GA	rs111472651	C	G	C	G	-0.1191	0.0227	0.9355	0.95004	FALSE	TRUE	FALSE	0.0593	0.7021	2	44117788	0.0248	1.57e-06	14728	TRUE	0.0015635	23.0601
GCST90274778		CX3CL1	finn-b-M13_GOUT	GA	rs114359340	A	G	A	G	-0.1881	-0.0101	0.9747	0.98754	FALSE	FALSE	FALSE	0.1148	0.9296	1	6532317	0.0405	3.41e-06	13651	TRUE	0.00157767	21.5677
GCST90274778		CX3CL1	finn-b-M13_GOUT	GA	rs11682107	A	G	A	G	-0.0675	0.0183	0.5568	0.5433	FALSE	FALSE	FALSE	0.0253	0.4686	2	113835522	0.0126	8.45e-08	12412	TRUE	0.00230686	28.6944
GCST90274778		CX3CL1	finn-b-M13_GOUT	GA	rs117698194	A	G	A	G	-0.1996	-0.0555	0.0224	0.01284	FALSE	FALSE	FALSE	0.1162	0.6327	15	85657494	0.0432	3.83e-06	13859	TRUE	0.00153799	21.3447
GCST90274778		CX3CL1	finn-b-M13_GOUT	GA	rs12331618	A	G	A	G	-0.0582	-0.0123	0.4914	0.4254	FALSE	FALSE	FALSE	0.0254	0.6282	4	187139939	0.0114	3.3e-07	14729	TRUE	0.00176642	26.0602
GCST90274778		CX3CL1	finn-b-M13_GOUT	GA	rs13167439	T	C	T	C	-0.0903	-0.0889	0.89	0.8809	FALSE	FALSE	FALSE	0.039	0.0226798	5	120396066	0.0193	2.89e-06	14295	TRUE	0.00152902	21.8877
GCST90274778		CX3CL1	finn-b-M13_GOUT	GA	rs1976172	C	G	C	G	-0.0569	0.0347	0.3525	0.3793	FALSE	TRUE	FALSE	0.0261	0.1836	3	1260482	0.012	2.12e-06	14732	TRUE	0.00152384	22.4804
GCST90274778		CX3CL1	finn-b-M13_GOUT	GA	rs2442752	T	C	T	C	-0.0589	0.0006	0.6177	0.6543	FALSE	FALSE	FALSE	0.0273	0.9839	6	31351764	0.0117	4.8e-07	14743	TRUE	0.00171604	25.3396
GCST90274778		CX3CL1	finn-b-M13_GOUT	GA	rs2731674	T	G	T	G	-0.0681	-0.0252	0.274	0.2607	FALSE	FALSE	FALSE	0.029	0.3848	5	176839890	0.0128	1.04e-07	14740	TRUE	0.00191665	28.3019
GCST90274778		CX3CL1	finn-b-M13_GOUT	GA	rs2736723	A	T	A	T	0.0597	-0.0174	0.4243	0.3872	FALSE	TRUE	TRUE	0.0259	0.5006	7	30524015	0.012	6.52e-07	14295	FALSE	0.00172843	24.7472
GCST90274778		CX3CL1	finn-b-M13_GOUT	GA	rs35026817	T	G	T	G	0.0633	0.0125	0.3327	0.3015	FALSE	FALSE	FALSE	0.0275	0.6501	3	70136592	0.0122	2.12e-07	14740	TRUE	0.00182305	26.9171
GCST90274778		CX3CL1	finn-b-M13_GOUT	GA	rs3732378	A	G	A	G	0.0941	-0.0596	0.1671	0.1583	FALSE	FALSE	FALSE	0.0345	0.0844598	3	39307162	0.0154	9.94e-10	14740	TRUE	0.00252663	37.3318
GCST90274778		CX3CL1	finn-b-M13_GOUT	GA	rs55896747	T	C	T	C	0.1129	0.0231	0.9372	0.96125	FALSE	FALSE	FALSE	0.0655	0.724201	16	57508595	0.0244	3.71e-06	14734	TRUE	0.00145097	21.4067
GCST90274778		CX3CL1	finn-b-M13_GOUT	GA	rs56397903	A	G	A	G	0.1968	-0.0171	0.9744	0.95558	FALSE	FALSE	FALSE	0.0612	0.780001	8	26741279	0.0424	3.46e-06	14743	TRUE	0.00145914	21.5407
GCST90274778		CX3CL1	finn-b-M13_GOUT	GA	rs571946532	A	C	A	C	-0.2404	0.062	0.981	0.98401	FALSE	FALSE	FALSE	0.1036	0.5495	9	88885541	0.0512	2.66e-06	11768	TRUE	0.00186988	22.0422
GCST90274778		CX3CL1	finn-b-M13_GOUT	GA	rs635634	T	C	T	C	-0.1145	-0.0497	0.1884	0.1994	FALSE	FALSE	FALSE	0.0316	0.1158	9	136155000	0.0166	5.29e-12	11792	TRUE	0.00401845	47.5687
GCST90274778		CX3CL1	finn-b-M13_GOUT	GA	rs671623	C	G	C	G	0.2041	0.059	0.424	0.3897	FALSE	TRUE	TRUE	0.026	0.0229901	16	57412802	0.0118	4.99e-67	14295	FALSE	0.0204995	299.131
GCST90274778		CX3CL1	finn-b-M13_GOUT	GA	rs6937696	T	C	T	C	-0.0811	0.0368	0.651	0.643	FALSE	FALSE	FALSE	0.0303	0.2254	6	32418018	0.012	1.4e-11	14742	TRUE	0.00308873	45.6689
GCST90274778		CX3CL1	finn-b-M13_GOUT	GA	rs712137	A	C	A	C	0.0563	-0.0267	0.6601	0.7267	FALSE	FALSE	FALSE	0.0284	0.3465	12	41381284	0.012	2.71e-06	14737	TRUE	0.00149141	22.0087
GCST90274778		CX3CL1	finn-b-M13_GOUT	GA	rs73137770	C	G	C	G	0.2442	0.1227	0.9812	0.9877	FALSE	TRUE	FALSE	0.1172	0.2954	20	52569781	0.0529	3.91e-06	13808	TRUE	0.00154092	21.3067
GCST90274778		CX3CL1	finn-b-M13_GOUT	GA	rs77915710	A	G	A	G	-0.1436	-0.1816	0.0402	0.0118	FALSE	FALSE	FALSE	0.121	0.1335	1	172099857	0.0304	2.32e-06	14742	TRUE	0.00151129	22.3102
GCST90274778		CX3CL1	finn-b-M13_GOUT	GA	rs8052631	A	G	A	G	-0.1511	-0.0251	0.9463	0.955	FALSE	FALSE	FALSE	0.061	0.680801	16	57167230	0.027	2.19e-08	14295	TRUE	0.00218608	31.3142
GCST90274779		CXCL1	finn-b-M13_GOUT	GA	rs10734292	A	G	A	G	0.123	-0.0514	0.067	0.048	FALSE	FALSE	FALSE	0.0587	0.3809	11	20486401	0.0267	4.09e-06	11776	TRUE	0.0017989	21.2185
GCST90274779		CXCL1	finn-b-M13_GOUT	GA	rs11880837	A	G	A	G	0.0583	0.0047	0.3161	0.3603	FALSE	FALSE	FALSE	0.0262	0.8592	19	14808453	0.0127	4.42e-06	14288	TRUE	0.00147271	21.0702
GCST90274779		CXCL1	finn-b-M13_GOUT	GA	rs1366946	T	C	T	C	-0.3134	-0.0108	0.7638	0.7734	FALSE	FALSE	FALSE	0.0301	0.7199	4	74738469	0.0134	5.65e-121	14730	TRUE	0.0358055	546.927
GCST90274779		CXCL1	finn-b-M13_GOUT	GA	rs2122155	A	G	A	G	-0.0538	0.0043	0.5637	0.5389	FALSE	FALSE	FALSE	0.0255	0.8654	4	59689961	0.0117	4.26e-06	14717	TRUE	0.00143466	21.1414
GCST90274779		CXCL1	finn-b-M13_GOUT	GA	rs2280441	A	G	A	G	-0.1443	-0.0746	0.0405	0.0237	FALSE	FALSE	FALSE	0.0831	0.3689	15	81240669	0.0312	3.75e-06	14735	TRUE	0.00144958	21.3877
GCST90274779		CXCL1	finn-b-M13_GOUT	GA	rs2835916	C	G	C	G	-0.0564	-0.0029	0.3876	0.3933	FALSE	TRUE	FALSE	0.0258	0.9104	21	39102421	0.012	2.6e-06	14735	TRUE	0.00149691	22.087
GCST90274779		CXCL1	finn-b-M13_GOUT	GA	rs2835916	C	G	T	G	-0.0564	0.3795	0.3876	0.001363	TRUE	TRUE	FALSE	0.3175	0.2319	21	39102421	0.012	2.6e-06	14735	FALSE	0.00149691	22.087
GCST90274779		CXCL1	finn-b-M13_GOUT	GA	rs62311721	T	C	T	C	-0.186	-0.0238	0.9588	0.94097	FALSE	FALSE	FALSE	0.0548	0.6645	4	84005961	0.0407	4.88e-06	14288	TRUE	0.00145959	20.8822
GCST90274780		CXCL10	finn-b-M13_GOUT	GA	rs10481754	T	C	T	C	-0.0548	0.0277	0.4567	0.4506	FALSE	FALSE	FALSE	0.0254	0.2768	9	84196490	0.0119	4.12e-06	14296	TRUE	0.00148118	21.2034
GCST90274780		CXCL10	finn-b-M13_GOUT	GA	rs1077965	A	G	A	G	-0.0546	0.0514	0.5648	0.5583	FALSE	FALSE	FALSE	0.0254	0.0429101	15	80065337	0.0118	3.71e-06	14731	TRUE	0.0014513	21.4073
GCST90274780		CXCL10	finn-b-M13_GOUT	GA	rs112202639	A	G	A	G	-0.1609	-0.0671	0.9671	0.95618	FALSE	FALSE	FALSE	0.062	0.279	1	44566391	0.0336	1.68e-06	14744	TRUE	0.0015529	22.9284
GCST90274780		CXCL10	finn-b-M13_GOUT	GA	rs115140093	T	C	T	C	-0.5186	0.1032	0.9732	0.98176	FALSE	FALSE	FALSE	0.0957	0.2807	4	76910673	0.042	5.02e-35	14744	TRUE	0.0102349	152.443
GCST90274780		CXCL10	finn-b-M13_GOUT	GA	rs12155428	T	C	T	C	-0.1765	-0.3142	0.0284	0.006599	FALSE	FALSE	FALSE	0.1583	0.0471303	7	3425301	0.0375	2.52e-06	14733	TRUE	0.00150135	22.1497
GCST90274780		CXCL10	finn-b-M13_GOUT	GA	rs12174864	A	G	A	G	-0.0582	0.0195	0.6254	0.5987	FALSE	FALSE	FALSE	0.0256	0.446	6	88557407	0.0121	1.51e-06	14295	TRUE	0.0016158	23.1321
GCST90274780		CXCL10	finn-b-M13_GOUT	GA	rs12476448	T	C	T	C	0.0536	0.0199	0.4864	0.4632	FALSE	FALSE	FALSE	0.0253	0.4307	2	14400474	0.0115	3.15e-06	14737	TRUE	0.00147192	21.7208
GCST90274780		CXCL10	finn-b-M13_GOUT	GA	rs12629593	T	G	T	G	-0.0879	-0.0129	0.1209	0.08272	FALSE	FALSE	FALSE	0.046	0.778999	3	54104178	0.0182	1.37e-06	14744	TRUE	0.00157955	23.3226
GCST90274780		CXCL10	finn-b-M13_GOUT	GA	rs12646113	T	C	T	C	0.0977	0.0195	0.246	0.2505	FALSE	FALSE	FALSE	0.0291	0.5021	4	77175245	0.0136	6.78e-13	14743	TRUE	0.00348825	51.6003
GCST90274780		CXCL10	finn-b-M13_GOUT	GA	rs143796249	C	G	C	G	-0.2858	0.1855	0.012	0.03048	FALSE	TRUE	FALSE	0.0751	0.0134499	9	4150061	0.062	4.03e-06	14296	TRUE	0.00148416	21.2462
GCST90274780		CXCL10	finn-b-M13_GOUT	GA	rs150519056	T	C	T	C	-0.1841	-0.1462	0.9688	0.96665	FALSE	FALSE	FALSE	0.0705	0.0380899	22	50774821	0.0376	9.77e-07	13661	TRUE	0.00175181	23.97
GCST90274780		CXCL10	finn-b-M13_GOUT	GA	rs1563171	A	G	A	G	0.0592	-0.0134	0.7042	0.6937	FALSE	FALSE	FALSE	0.0275	0.626	2	3891773	0.0127	3.14e-06	14740	TRUE	0.00147197	21.7259
GCST90274780		CXCL10	finn-b-M13_GOUT	GA	rs2349689	A	G	A	G	-0.0789	-0.0045	0.2555	0.2075	FALSE	FALSE	FALSE	0.0331	0.8911	8	62003730	0.0164	1.5e-06	14296	TRUE	0.0016164	23.1422
GCST90274780		CXCL10	finn-b-M13_GOUT	GA	rs2523495	T	C	T	C	0.1095	0.0938	0.1048	0.091	FALSE	FALSE	FALSE	0.0469	0.04532	6	31377978	0.0196	2.31e-08	14743	TRUE	0.00211257	31.2074
GCST90274780		CXCL10	finn-b-M13_GOUT	GA	rs3184504	T	C	T	C	0.1138	0.0779	0.4756	0.4081	FALSE	FALSE	FALSE	0.0255	0.00228102	12	111884608	0.0131	3.72e-18	11793	TRUE	0.00635839	75.4516
GCST90274780		CXCL10	finn-b-M13_GOUT	GA	rs4367871	T	C	T	C	-0.0567	0.0017	0.5587	0.547	FALSE	FALSE	FALSE	0.0254	0.9461	10	1845059	0.0119	1.89e-06	14296	TRUE	0.00158551	22.6992
GCST90274780		CXCL10	finn-b-M13_GOUT	GA	rs4804148	T	C	T	C	-0.0629	-0.0283	0.7227	0.7	FALSE	FALSE	FALSE	0.0275	0.3039	19	11270867	0.013	1.31e-06	14744	TRUE	0.0015853	23.4075
GCST90274780		CXCL10	finn-b-M13_GOUT	GA	rs55732300	A	G	A	G	0.1175	-0.1662	0.929	0.96492	FALSE	FALSE	FALSE	0.0702	0.01789	11	73731422	0.025	2.6e-06	14730	TRUE	0.00149741	22.087
GCST90274780		CXCL10	finn-b-M13_GOUT	GA	rs72651343	T	C	T	C	-0.6096	-0.127	0.9892	0.992982	FALSE	FALSE	FALSE	0.1476	0.3896	4	76808216	0.0619	6.98e-23	14257	TRUE	0.00675672	96.9723
GCST90274780		CXCL10	finn-b-M13_GOUT	GA	rs72682331	A	G	A	G	0.1089	0.0155	0.0979	0.09822	FALSE	FALSE	FALSE	0.0426	0.715801	4	112904535	0.0209	1.88e-07	14731	TRUE	0.00183963	27.1459
GCST90274780		CXCL10	finn-b-M13_GOUT	GA	rs741344	A	G	A	G	-0.06	0.0198	0.7036	0.6188	FALSE	FALSE	FALSE	0.0262	0.4487	12	68597086	0.013	3.92e-06	14296	TRUE	0.00148783	21.2988
GCST90274780		CXCL10	finn-b-M13_GOUT	GA	rs74956615	A	T	A	T	-0.1358	0.0591	0.0495	0.03532	FALSE	TRUE	FALSE	0.068	0.3846	19	10427721	0.0294	3.86e-06	13671	TRUE	0.00155821	21.3325
GCST90274781		CXL11	finn-b-M13_GOUT	GA	rs10733789	T	C	T	C	-0.0815	0.0372	0.6875	0.7022	FALSE	FALSE	FALSE	0.0276	0.1779	10	64948684	0.0127	1.39e-10	14287	TRUE	0.0028742	41.1763
GCST90274781		CXL11	finn-b-M13_GOUT	GA	rs10898158	A	G	A	G	0.0609	0.0079	0.6028	0.7116	FALSE	FALSE	FALSE	0.028	0.7779	11	83554112	0.0121	4.83e-07	14288	TRUE	0.0017698	25.3281
GCST90274781		CXL11	finn-b-M13_GOUT	GA	rs111787182	A	C	A	C	-0.1445	-0.0484	0.951	0.94124	FALSE	FALSE	FALSE	0.054	0.3709	7	157911633	0.0314	4.19e-06	13224	TRUE	0.00159889	21.1744
GCST90274781		CXL11	finn-b-M13_GOUT	GA	rs112884138	T	C	T	C	-0.0976	-0.0285	0.0892	0.04679	FALSE	FALSE	FALSE	0.0602	0.6367	4	134362360	0.0209	3.01e-06	14728	TRUE	0.0014785	21.8046
GCST90274781		CXL11	finn-b-M13_GOUT	GA	rs116470923	T	C	T	C	-0.1975	-0.0028	0.0216	0.005481	FALSE	FALSE	FALSE	0.1729	0.9873	4	77374393	0.0427	3.74e-06	14736	TRUE	0.00144967	21.3904
GCST90274781		CXL11	finn-b-M13_GOUT	GA	rs12433317	A	G	A	G	0.0571	0.0093	0.4282	0.4283	FALSE	FALSE	FALSE	0.0255	0.7157	14	50775476	0.012	1.95e-06	14288	TRUE	0.00158216	22.6386
GCST90274781		CXL11	finn-b-M13_GOUT	GA	rs2245786	A	G	A	G	-0.0599	-0.0058	0.6525	0.6599	FALSE	FALSE	FALSE	0.0268	0.8286	20	4795382	0.0131	4.82e-06	14721	TRUE	0.00141826	20.9051
GCST90274781		CXL11	finn-b-M13_GOUT	GA	rs2894233	A	G	A	G	-0.2236	0.0283	0.9724	0.98128	FALSE	FALSE	FALSE	0.0972	0.7709	6	32011678	0.047	1.96e-06	11917	TRUE	0.00189564	22.6295
GCST90274781		CXL11	finn-b-M13_GOUT	GA	rs3184504	T	C	T	C	0.1236	0.0779	0.4764	0.4081	FALSE	FALSE	FALSE	0.0255	0.00228102	12	111884608	0.0132	7.7e-21	11785	TRUE	0.00738483	87.6628
GCST90274781		CXL11	finn-b-M13_GOUT	GA	rs4748380	T	C	T	C	0.0901	0.0769	0.1188	0.096	FALSE	FALSE	FALSE	0.0431	0.0745796	10	17590681	0.019	2.12e-06	14732	TRUE	0.00152412	22.4845
GCST90274781		CXL11	finn-b-M13_GOUT	GA	rs59148364	A	G	A	G	0.1821	0.0026	0.0278	0.03698	FALSE	FALSE	FALSE	0.0687	0.9695	4	77130802	0.0378	1.45e-06	14721	TRUE	0.00157404	23.2048
GCST90274781		CXL11	finn-b-M13_GOUT	GA	rs60141220	A	G	A	G	-0.0777	0.0172	0.1703	0.1557	FALSE	FALSE	FALSE	0.0347	0.6194	1	26395741	0.0165	2.49e-06	13221	TRUE	0.00167449	22.1722
GCST90274781		CXL11	finn-b-M13_GOUT	GA	rs62291421	C	G	C	G	0.2674	-0.2591	0.9763	0.994673	FALSE	TRUE	FALSE	0.1848	0.1609	3	188015332	0.0518	2.44e-07	12305	TRUE	0.00216094	26.6436
GCST90274781		CXL11	finn-b-M13_GOUT	GA	rs6827617	A	G	A	G	-0.1724	0.0056	0.6041	0.5595	FALSE	FALSE	FALSE	0.0255	0.8267	4	76916146	0.0118	2.42e-48	14718	TRUE	0.0142958	213.428
GCST90274781		CXL11	finn-b-M13_GOUT	GA	rs7009937	T	C	T	C	0.1175	0.0179	0.9321	0.9458	FALSE	FALSE	FALSE	0.0561	0.7491	8	96176796	0.025	2.6e-06	14288	TRUE	0.00154367	22.0869
GCST90274781		CXL11	finn-b-M13_GOUT	GA	rs7222922	T	C	T	C	-0.0882	-0.0108	0.1205	0.09434	FALSE	FALSE	FALSE	0.0434	0.8044	17	34335694	0.0182	1.26e-06	14726	TRUE	0.00159227	23.482
GCST90274781		CXL11	finn-b-M13_GOUT	GA	rs72747175	A	G	A	G	0.1535	-0.0613	0.9608	0.96566	FALSE	FALSE	FALSE	0.0715	0.391	5	18009856	0.0326	2.49e-06	14730	TRUE	0.00150288	22.1678
GCST90274781		CXL11	finn-b-M13_GOUT	GA	rs72925566	A	G	A	G	-0.0973	0.0495	0.1651	0.1736	FALSE	FALSE	FALSE	0.0336	0.1406	6	89498971	0.0185	1.44e-07	11337	TRUE	0.00243403	27.657
GCST90274781		CXL11	finn-b-M13_GOUT	GA	rs7475335	A	C	A	C	-0.0646	-0.0139	0.3172	0.3008	FALSE	FALSE	FALSE	0.0275	0.6133	10	104343428	0.0124	1.89e-07	14735	TRUE	0.00183854	27.1371
GCST90274781		CXL11	finn-b-M13_GOUT	GA	rs75612655	T	C	T	C	0.5352	1.083	0.0084	0.0007355	FALSE	FALSE	FALSE	0.483	0.02495	7	101594247	0.0705	3.16e-14	12935	TRUE	0.00443565	57.6218
GCST90274781		CXL11	finn-b-M13_GOUT	GA	rs7750544	T	C	T	C	-0.0773	0.0374	0.165	0.1244	FALSE	FALSE	FALSE	0.0382	0.3276	6	154177484	0.0164	2.44e-06	13644	TRUE	0.00162563	22.213
GCST90274781		CXL11	finn-b-M13_GOUT	GA	rs78632565	T	C	T	C	0.1082	-0.0527	0.9152	0.90176	FALSE	FALSE	FALSE	0.0421	0.2109	8	70982905	0.0214	4.28e-07	14722	TRUE	0.00173343	25.5604
GCST90274782		CXCL5	finn-b-M13_GOUT	GA	rs10403201	A	G	A	G	-0.0601	-0.0511	0.2925	0.2467	FALSE	FALSE	FALSE	0.0294	0.0819502	19	14764810	0.0127	2.22e-06	14730	TRUE	0.00151803	22.3915
GCST90274782		CXCL5	finn-b-M13_GOUT	GA	rs10821552	A	C	A	C	-0.1132	-0.002	0.3353	0.3884	FALSE	FALSE	FALSE	0.026	0.9374	9	136939992	0.0156	3.97e-13	9841	TRUE	0.00532215	52.6448
GCST90274782		CXCL5	finn-b-M13_GOUT	GA	rs11734099	A	G	A	G	0.0769	-0.0409	0.1845	0.1854	FALSE	FALSE	FALSE	0.0324	0.2065	4	6891435	0.0153	5e-07	14731	TRUE	0.00171196	25.2587
GCST90274782		CXCL5	finn-b-M13_GOUT	GA	rs146553494	A	G	A	G	0.1844	-0.0893	0.0265	0.01334	FALSE	FALSE	FALSE	0.112	0.4252	3	183850210	0.0377	1e-06	14733	TRUE	0.00162122	23.921
GCST90274782		CXCL5	finn-b-M13_GOUT	GA	rs2004100	T	C	T	C	0.0675	-0.037	0.2492	0.2253	FALSE	FALSE	FALSE	0.0304	0.2246	8	144554731	0.0147	4.39e-06	13224	TRUE	0.00159191	21.0818
GCST90274782		CXCL5	finn-b-M13_GOUT	GA	rs2647400	C	G	C	G	0.0631	-0.0192	0.2784	0.3532	FALSE	TRUE	FALSE	0.0263	0.4666	6	76351999	0.013	1.21e-06	14734	TRUE	0.00159646	23.5566
GCST90274782		CXCL5	finn-b-M13_GOUT	GA	rs3183927	A	G	A	G	-0.0619	-0.0184	0.6436	0.5923	FALSE	FALSE	FALSE	0.0258	0.4762	9	100684757	0.0121	3.13e-07	14725	TRUE	0.00177412	26.1669
GCST90274782		CXCL5	finn-b-M13_GOUT	GA	rs425535	T	C	T	C	0.5063	0.0147	0.1127	0.1117	FALSE	FALSE	FALSE	0.04	0.713199	4	74863997	0.0181	3.52e-172	14731	TRUE	0.0504371	782.348
GCST90274782		CXCL5	finn-b-M13_GOUT	GA	rs4279906	T	C	T	C	0.2082	-0.0028	0.0209	0.0405	FALSE	FALSE	FALSE	0.0637	0.9651	1	211477063	0.042	7.15e-07	14717	TRUE	0.00166694	24.5699
GCST90274782		CXCL5	finn-b-M13_GOUT	GA	rs59312158	A	G	A	G	-0.19	-0.0456	0.0309	0.01776	FALSE	FALSE	FALSE	0.0954	0.6327	16	88582345	0.0385	8.01e-07	13672	TRUE	0.0017782	24.3513
GCST90274782		CXCL5	finn-b-M13_GOUT	GA	rs6993770	A	T	A	T	-0.1058	0.0316	0.7312	0.7766	FALSE	TRUE	FALSE	0.0304	0.2985	8	106581528	0.0135	4.61e-15	14288	TRUE	0.00428025	61.4106
GCST90274782		CXCL5	finn-b-M13_GOUT	GA	rs7090111	C	G	C	G	-0.1734	0.0513	0.5834	0.6162	FALSE	TRUE	FALSE	0.026	0.0483003	10	65077994	0.0117	1.08e-49	14735	TRUE	0.0146876	219.618
GCST90274782		CXCL5	finn-b-M13_GOUT	GA	rs7636889	A	G	A	G	-0.0768	0.0407	0.7593	0.799	FALSE	FALSE	FALSE	0.0314	0.1957	3	56874033	0.0137	2.07e-08	14733	TRUE	0.00212846	31.4212
GCST90274782		CXCL5	finn-b-M13_GOUT	GA	rs79649467	T	G	T	G	-0.1721	0.0153	0.0605	0.09249	FALSE	FALSE	FALSE	0.0447	0.7322	4	74880852	0.0276	4.5e-10	14288	TRUE	0.00271389	38.8761
GCST90274783		CXCL6	finn-b-M13_GOUT	GA	rs10021230	A	T	A	T	0.1179	0.0105	0.2293	0.2229	FALSE	TRUE	FALSE	0.0302	0.727699	4	74745550	0.0138	1.3e-17	14744	TRUE	0.00492617	72.9811
GCST90274783		CXCL6	finn-b-M13_GOUT	GA	rs10031141	A	G	A	G	-0.392	-0.0167	0.594	0.6328	FALSE	FALSE	FALSE	0.0263	0.5248	4	74594043	0.0119	1e-200	14296	TRUE	0.0705489	1084.97
GCST90274783		CXCL6	finn-b-M13_GOUT	GA	rs11547311	T	C	T	C	0.1285	0.0504	0.0649	0.02535	FALSE	FALSE	FALSE	0.0819	0.5387	16	2222286	0.0272	2.31e-06	13232	TRUE	0.00168388	22.3153
GCST90274783		CXCL6	finn-b-M13_GOUT	GA	rs117109857	C	G	C	G	0.1897	-0.1065	0.0242	0.008564	FALSE	TRUE	FALSE	0.1376	0.439	21	39099887	0.0415	4.85e-06	14743	TRUE	0.00141526	20.892
GCST90274783		CXCL6	finn-b-M13_GOUT	GA	rs12075	A	G	A	G	0.0816	0.0368	0.5554	0.5308	FALSE	FALSE	FALSE	0.0253	0.1452	1	159175354	0.0115	1.29e-12	14741	TRUE	0.0034039	50.3414
GCST90274783		CXCL6	finn-b-M13_GOUT	GA	rs182381042	A	G	A	G	-0.3831	0.3554	0.0074	0.001036	FALSE	FALSE	FALSE	0.4587	0.4385	8	93838957	0.0799	1.63e-06	12935	TRUE	0.00177416	22.986
GCST90274783		CXCL6	finn-b-M13_GOUT	GA	rs184103539	T	C	T	C	-0.1603	-0.0104	0.039	0.07496	FALSE	FALSE	FALSE	0.0482	0.8294	1	222149663	0.0351	4.95e-06	12841	TRUE	0.00162162	20.8538
GCST90274783		CXCL6	finn-b-M13_GOUT	GA	rs3184504	T	C	T	C	0.0679	0.0779	0.4766	0.4081	FALSE	FALSE	FALSE	0.0255	0.00228102	12	111884608	0.0131	2.18e-07	11793	TRUE	0.00227292	26.8611
GCST90274783		CXCL6	finn-b-M13_GOUT	GA	rs574432935	A	T	A	T	0.3432	-0.0893	0.9894	0.9864	FALSE	TRUE	FALSE	0.112	0.4256	10	35485924	0.0692	7.07e-07	12778	TRUE	0.00192125	24.5932
GCST90274783		CXCL6	finn-b-M13_GOUT	GA	rs9371716	T	C	T	C	-0.0919	0.0411	0.1328	0.1423	FALSE	FALSE	FALSE	0.0363	0.2573	6	154000019	0.0193	1.92e-06	12412	TRUE	0.0018234	22.6697
GCST90274784		CXCL9	finn-b-M13_GOUT	GA	rs114033894	T	G	T	G	-0.2245	-0.0214	0.981	0.95931	FALSE	FALSE	FALSE	0.0644	0.739701	2	86977227	0.0488	4.22e-06	14287	TRUE	0.00147914	21.1608
GCST90274784		CXCL9	finn-b-M13_GOUT	GA	rs12191307	A	G	A	G	-0.1452	-0.0086	0.098	0.0881	FALSE	FALSE	FALSE	0.0447	0.8478	6	161256529	0.0197	1.7e-13	14287	TRUE	0.00378801	54.3175
GCST90274784		CXCL9	finn-b-M13_GOUT	GA	rs142119726	T	C	T	C	0.2705	-0.0183	0.9851	0.97448	FALSE	FALSE	FALSE	0.0803	0.8198	7	48859798	0.0551	9.14e-07	13800	TRUE	0.00174339	24.0973
GCST90274784		CXCL9	finn-b-M13_GOUT	GA	rs145607633	T	C	T	C	0.0728	-0.0461	0.1625	0.1675	FALSE	FALSE	FALSE	0.0338	0.1721	5	19287867	0.0154	2.28e-06	14287	TRUE	0.00156171	22.344
GCST90274784		CXCL9	finn-b-M13_GOUT	GA	rs182152471	T	C	T	C	0.1861	0.1287	0.028	0.04259	FALSE	FALSE	FALSE	0.0625	0.0393704	16	1803589	0.0385	1.34e-06	13667	TRUE	0.0017067	23.3619
GCST90274784		CXCL9	finn-b-M13_GOUT	GA	rs3184504	T	C	T	C	0.1008	0.0779	0.4744	0.4081	FALSE	FALSE	FALSE	0.0255	0.00228102	12	111884608	0.013	8.92e-15	11784	TRUE	0.00507612	60.1119
GCST90274784		CXCL9	finn-b-M13_GOUT	GA	rs35435997	A	G	A	G	0.0915	0.0443	0.1125	0.1005	FALSE	FALSE	FALSE	0.0425	0.2976	2	242665455	0.02	4.76e-06	12791	TRUE	0.00163368	20.9274
GCST90274784		CXCL9	finn-b-M13_GOUT	GA	rs4888966	C	G	C	G	-0.157	0.0319	0.9683	0.968	FALSE	TRUE	FALSE	0.0712	0.6544	16	79431853	0.0343	4.71e-06	14287	TRUE	0.00146431	20.9484
GCST90274784		CXCL9	finn-b-M13_GOUT	GA	rs61875680	A	G	A	G	-0.0758	-0.0154	0.1611	0.1672	FALSE	FALSE	FALSE	0.034	0.6506	10	107966626	0.0158	1.61e-06	14287	TRUE	0.00160836	23.0125
GCST90274784		CXCL9	finn-b-M13_GOUT	GA	rs62200304	A	C	A	C	-0.115	0.0347	0.9336	0.95801	FALSE	FALSE	FALSE	0.0635	0.5846	20	20119931	0.0244	2.44e-06	14287	TRUE	0.00155239	22.2103
GCST90274784		CXCL9	finn-b-M13_GOUT	GA	rs62272916	A	G	A	G	-0.0834	0.0389	0.1182	0.1326	FALSE	FALSE	FALSE	0.037	0.2934	3	151541803	0.0176	2.15e-06	14710	TRUE	0.00152416	22.4516
GCST90274784		CXCL9	finn-b-M13_GOUT	GA	rs656739	A	G	A	G	0.0562	0.0291	0.6566	0.6018	FALSE	FALSE	FALSE	0.0257	0.2578	7	29049949	0.0119	2.33e-06	14735	TRUE	0.00151137	22.3008
GCST90274784		CXCL9	finn-b-M13_GOUT	GA	rs7149776	A	T	A	T	-0.0574	0.011	0.5236	0.5429	FALSE	TRUE	TRUE	0.0254	0.665301	14	74739091	0.0115	6e-07	14286	FALSE	0.00174085	24.9096
GCST90274784		CXCL9	finn-b-M13_GOUT	GA	rs73194812	A	G	A	G	0.1821	-0.0123	0.9758	0.97272	FALSE	FALSE	FALSE	0.078	0.8745	21	18734554	0.0391	3.2e-06	14730	TRUE	0.00147036	21.6874
GCST90274784		CXCL9	finn-b-M13_GOUT	GA	rs73606147	A	C	A	C	0.2792	-0.0044	0.0133	0.008292	FALSE	FALSE	FALSE	0.141	0.9754	20	2538467	0.059	2.22e-06	13379	TRUE	0.001671	22.3904
GCST90274784		CXCL9	finn-b-M13_GOUT	GA	rs74956615	A	T	A	T	-0.1309	0.0591	0.049	0.03532	FALSE	TRUE	FALSE	0.068	0.3846	19	10427721	0.0286	4.72e-06	13662	TRUE	0.00153097	20.9452
GCST90274784		CXCL9	finn-b-M13_GOUT	GA	rs7600322	T	C	T	C	0.057	0.0187	0.5214	0.6362	FALSE	FALSE	FALSE	0.0263	0.4777	2	204754353	0.0118	1.36e-06	13849	TRUE	0.00168204	23.3304
GCST90274784		CXCL9	finn-b-M13_GOUT	GA	rs783149	A	C	A	C	-0.0805	-0.0253	0.1958	0.1774	FALSE	FALSE	FALSE	0.033	0.4435	6	161088918	0.0144	2.27e-08	14287	TRUE	0.00218261	31.2468
GCST90274784		CXCL9	finn-b-M13_GOUT	GA	rs80348644	T	C	T	C	0.1546	-0.051	0.0336	0.03504	FALSE	FALSE	FALSE	0.0682	0.4552	4	160574480	0.0332	3.21e-06	14734	TRUE	0.00146955	21.6812
GCST90274784		CXCL9	finn-b-M13_GOUT	GA	rs9366778	A	G	A	G	-0.0605	-0.046	0.4075	0.5041	FALSE	FALSE	FALSE	0.027	0.0882409	6	31269173	0.0115	1.43e-07	14735	TRUE	0.00187478	27.673
GCST90274785		DNER	finn-b-M13_GOUT	GA	rs10191831	T	C	T	C	-0.0591	-0.0255	0.4361	0.5514	FALSE	FALSE	FALSE	0.0255	0.3167	2	41864408	0.0125	2.27e-06	12403	TRUE	0.00179906	22.3504
GCST90274785		DNER	finn-b-M13_GOUT	GA	rs10892466	C	G	C	G	0.0808	0.0335	0.1236	0.1161	FALSE	TRUE	FALSE	0.0397	0.3982	11	119661317	0.0175	3.89e-06	14732	TRUE	0.00144496	21.3151
GCST90274785		DNER	finn-b-M13_GOUT	GA	rs1133851	A	G	A	G	-0.0664	0.0168	0.2533	0.2334	FALSE	FALSE	FALSE	0.0302	0.5785	18	3722038	0.0142	2.92e-06	14286	TRUE	0.00152822	21.8624
GCST90274785		DNER	finn-b-M13_GOUT	GA	rs117343254	C	G	C	G	-0.1281	-0.0324	0.942	0.92512	FALSE	TRUE	FALSE	0.0487	0.5064	7	152385669	0.0274	2.94e-06	14287	TRUE	0.00152754	21.8543
GCST90274785		DNER	finn-b-M13_GOUT	GA	rs13107325	T	C	T	C	0.1066	0.0463	0.0697	0.0138	FALSE	FALSE	FALSE	0.108	0.668399	4	103188709	0.0233	4.76e-06	14732	TRUE	0.00141881	20.9288
GCST90274785		DNER	finn-b-M13_GOUT	GA	rs194746	T	C	T	C	0.0528	-0.0109	0.4849	0.5107	FALSE	FALSE	FALSE	0.0252	0.666201	14	69282887	0.0112	2.43e-06	14723	TRUE	0.00150723	22.2215
GCST90274785		DNER	finn-b-M13_GOUT	GA	rs207671	A	G	A	G	0.1016	0.0077	0.5359	0.574	FALSE	FALSE	FALSE	0.0256	0.763199	2	230256586	0.0117	3.83e-18	14287	TRUE	0.00525035	75.3971
GCST90274785		DNER	finn-b-M13_GOUT	GA	rs2837988	A	C	A	C	0.0576	0.0236	0.3578	0.3254	FALSE	FALSE	FALSE	0.027	0.3828	21	42619544	0.0118	1.05e-06	14733	TRUE	0.00161469	23.8244
GCST90274785		DNER	finn-b-M13_GOUT	GA	rs28689968	T	C	T	C	0.0918	0.0367	0.1074	0.164	FALSE	FALSE	FALSE	0.0339	0.2786	17	47247257	0.0184	6.07e-07	14733	TRUE	0.00168665	24.888
GCST90274785		DNER	finn-b-M13_GOUT	GA	rs35032874	T	G	T	G	0.132	-0.016	0.7027	0.6732	FALSE	FALSE	FALSE	0.0272	0.5555	2	230309360	0.0132	1.52e-23	14287	TRUE	0.00695072	99.986
GCST90274785		DNER	finn-b-M13_GOUT	GA	rs62193248	A	T	A	T	0.213	-0.0116	0.6507	0.7173	FALSE	TRUE	FALSE	0.028	0.677901	2	230596917	0.0123	3.5e-67	14287	TRUE	0.0205583	299.839
GCST90274785		DNER	finn-b-M13_GOUT	GA	rs6517655	C	G	C	G	0.0757	-0.0009	0.289	0.282	FALSE	TRUE	FALSE	0.0281	0.9746	21	42536246	0.0129	4.41e-09	14287	TRUE	0.00240451	34.4312
GCST90274785		DNER	finn-b-M13_GOUT	GA	rs75685422	T	C	T	C	0.0879	-0.028	0.1139	0.0866	FALSE	FALSE	FALSE	0.0452	0.5352	14	95752666	0.0186	2.29e-06	14287	TRUE	0.00156075	22.3301
GCST90274785		DNER	finn-b-M13_GOUT	GA	rs9967959	T	G	T	G	0.0718	0.0768	0.1718	0.1604	FALSE	FALSE	FALSE	0.0346	0.0264801	21	28101979	0.0152	2.32e-06	14731	TRUE	0.00151242	22.3102
GCST90274786		EN-RAGE	finn-b-M13_GOUT	GA	rs112956934	T	C	T	C	0.1884	0.0431	0.0246	0.03126	FALSE	FALSE	FALSE	0.0729	0.5543	12	96571503	0.0407	3.67e-06	14737	TRUE	0.00145189	21.4247
GCST90274786		EN-RAGE	finn-b-M13_GOUT	GA	rs112988802	T	C	T	C	-0.1396	-0.0089	0.9492	0.97416	FALSE	FALSE	FALSE	0.0794	0.9106	14	59990514	0.0293	1.89e-06	12851	TRUE	0.00176332	22.697
GCST90274786		EN-RAGE	finn-b-M13_GOUT	GA	rs13384799	T	C	T	C	-0.0622	0.0082	0.7266	0.664	FALSE	FALSE	FALSE	0.0267	0.7579	2	125135589	0.0133	2.92e-06	14295	TRUE	0.00152767	21.8684
GCST90274786		EN-RAGE	finn-b-M13_GOUT	GA	rs147302029	A	G	A	G	0.1806	0.0096	0.0379	0.03553	FALSE	FALSE	FALSE	0.0693	0.8897	16	4602209	0.0345	1.65e-07	13649	TRUE	0.00200367	27.3989
GCST90274786		EN-RAGE	finn-b-M13_GOUT	GA	rs150015576	A	C	A	C	0.194	0.0163	0.0217	0.03974	FALSE	FALSE	FALSE	0.0639	0.7982	3	174824333	0.0423	4.51e-06	14740	TRUE	0.00142497	21.0312
GCST90274786		EN-RAGE	finn-b-M13_GOUT	GA	rs174344	A	G	A	G	0.0617	0.052	0.6296	0.6779	FALSE	FALSE	FALSE	0.0272	0.0557995	22	18032226	0.0125	7.97e-07	14295	TRUE	0.00170148	24.3607
GCST90274786		EN-RAGE	finn-b-M13_GOUT	GA	rs191808657	A	C	A	C	0.3059	-0.1126	0.983	0.993282	FALSE	FALSE	FALSE	0.1574	0.4743	7	75133433	0.0665	4.22e-06	12412	TRUE	0.0017019	21.1566
GCST90274786		EN-RAGE	finn-b-M13_GOUT	GA	rs2056031	T	C	T	C	-0.0604	-0.0402	0.613	0.6502	FALSE	FALSE	FALSE	0.0265	0.1289	4	12920594	0.0119	3.86e-07	14739	TRUE	0.00174483	25.7585
GCST90274786		EN-RAGE	finn-b-M13_GOUT	GA	rs2425640	A	G	A	G	-0.0583	-0.0235	0.3511	0.3887	FALSE	FALSE	FALSE	0.026	0.3651	20	43028037	0.0123	2.14e-06	14741	TRUE	0.00152173	22.463
GCST90274786		EN-RAGE	finn-b-M13_GOUT	GA	rs3014874	A	G	A	G	-0.1726	-0.0143	0.2623	0.2526	FALSE	FALSE	FALSE	0.0291	0.6239	1	153337943	0.0137	2.15e-36	14294	TRUE	0.0109822	158.701
GCST90274786		EN-RAGE	finn-b-M13_GOUT	GA	rs3802266	A	G	A	G	0.0555	0.0256	0.5633	0.6079	FALSE	FALSE	FALSE	0.0259	0.3223	8	123985708	0.0118	2.56e-06	14740	TRUE	0.00149856	22.1189
GCST90274786		EN-RAGE	finn-b-M13_GOUT	GA	rs55783131	T	C	T	C	0.2064	-0.0148	0.0239	0.02865	FALSE	FALSE	FALSE	0.0754	0.8443	22	17406250	0.0425	1.19e-06	14728	TRUE	0.00159883	23.5821
GCST90274786		EN-RAGE	finn-b-M13_GOUT	GA	rs56268787	T	C	T	C	-0.0936	0.1083	0.0955	0.06578	FALSE	FALSE	FALSE	0.0505	0.0317497	3	152573197	0.0203	4.01e-06	14737	TRUE	0.00144054	21.2569
GCST90274786		EN-RAGE	finn-b-M13_GOUT	GA	rs59538998	C	G	C	G	-0.1188	-0.0237	0.0622	0.07002	FALSE	TRUE	FALSE	0.0502	0.6368	1	245480237	0.0258	4.13e-06	14295	TRUE	0.00148104	21.1998
GCST90274786		EN-RAGE	finn-b-M13_GOUT	GA	rs61803119	T	G	T	G	0.1501	0.0029	0.1069	0.08647	FALSE	FALSE	FALSE	0.0454	0.9485	1	153390202	0.0194	1.02e-14	14295	TRUE	0.00417022	59.8545
GCST90274786		EN-RAGE	finn-b-M13_GOUT	GA	rs78800546	A	G	A	G	-0.2529	-0.1476	0.0156	0.007328	FALSE	FALSE	FALSE	0.1491	0.3224	11	31879143	0.0534	2.18e-06	14295	TRUE	0.00156657	22.4261
GCST90274787		FGF-19	finn-b-M13_GOUT	GA	rs10777251	A	G	A	G	-0.0767	0.0289	0.1923	0.2035	FALSE	FALSE	FALSE	0.0314	0.3579	12	91080475	0.0166	3.83e-06	12411	TRUE	0.0017172	21.3454
GCST90274787		FGF-19	finn-b-M13_GOUT	GA	rs112126444	A	G	A	G	-0.0927	0.0589	0.1012	0.09119	FALSE	FALSE	FALSE	0.044	0.1812	3	132162249	0.0199	3.19e-06	14735	TRUE	0.0014705	21.6967
GCST90274787		FGF-19	finn-b-M13_GOUT	GA	rs11244038	C	G	C	G	0.1199	-0.0876	0.0898	0.1207	FALSE	TRUE	FALSE	0.0386	0.0232798	9	136095770	0.0247	1.21e-06	11786	TRUE	0.00199531	23.5598
GCST90274787		FGF-19	finn-b-M13_GOUT	GA	rs117398067	T	C	T	C	0.2583	0.0085	0.0178	0.02994	FALSE	FALSE	FALSE	0.0738	0.9087	15	59188192	0.0564	4.65e-06	14744	TRUE	0.00142055	20.9716
GCST90274787		FGF-19	finn-b-M13_GOUT	GA	rs12110436	T	C	T	C	-0.136	0.0646	0.0418	0.04346	FALSE	FALSE	FALSE	0.0616	0.2947	6	168606201	0.0297	4.67e-06	14743	TRUE	0.00142024	20.9655
GCST90274787		FGF-19	finn-b-M13_GOUT	GA	rs12407505	A	G	A	G	-0.1614	0.1081	0.9664	0.98771	FALSE	FALSE	FALSE	0.1134	0.3402	1	85295202	0.0352	4.53e-06	14735	TRUE	0.00142479	21.0215
GCST90274787		FGF-19	finn-b-M13_GOUT	GA	rs12520287	T	C	T	C	-0.1014	0.0012	0.9175	0.8857	FALSE	FALSE	FALSE	0.0398	0.9768	5	54847098	0.0221	4.47e-06	14296	TRUE	0.00147041	21.049
GCST90274787		FGF-19	finn-b-M13_GOUT	GA	rs13103023	A	G	A	G	0.0837	0.0025	0.3415	0.374	FALSE	FALSE	FALSE	0.026	0.9236	4	39457617	0.0124	1.48e-11	14296	TRUE	0.00317696	45.5561
GCST90274787		FGF-19	finn-b-M13_GOUT	GA	rs142067135	A	G	A	G	-0.2295	0.0164	0.0198	0.006742	FALSE	FALSE	FALSE	0.1614	0.9193	12	76644195	0.0492	3.09e-06	13809	TRUE	0.00157322	21.7557
GCST90274787		FGF-19	finn-b-M13_GOUT	GA	rs145274424	T	C	T	C	0.1992	-0.0346	0.9777	0.98486	FALSE	FALSE	FALSE	0.1008	0.731499	7	17445553	0.0421	2.23e-06	14735	TRUE	0.00151707	22.3849
GCST90274787		FGF-19	finn-b-M13_GOUT	GA	rs1671812	T	C	T	C	0.0621	0.0146	0.6316	0.7032	FALSE	FALSE	FALSE	0.0277	0.5985	11	114495920	0.0132	2.54e-06	12412	TRUE	0.00178	22.1292
GCST90274787		FGF-19	finn-b-M13_GOUT	GA	rs17326790	T	C	T	C	0.2161	0.0491	0.0209	0.0238	FALSE	FALSE	FALSE	0.0832	0.555	13	85357827	0.0471	4.47e-06	14741	TRUE	0.001426	21.0479
GCST90274787		FGF-19	finn-b-M13_GOUT	GA	rs191522330	T	C	T	C	0.2325	-0.0418	0.9812	0.96179	FALSE	FALSE	FALSE	0.0672	0.5336	11	5610048	0.0488	1.89e-06	14738	TRUE	0.0015378	22.6959
GCST90274787		FGF-19	finn-b-M13_GOUT	GA	rs2306969	A	G	A	G	0.0674	0.0676	0.2338	0.2154	FALSE	FALSE	FALSE	0.0308	0.0283498	19	5851801	0.0141	1.75e-06	14739	TRUE	0.00154789	22.8467
GCST90274787		FGF-19	finn-b-M13_GOUT	GA	rs2906655	T	C	T	C	-0.0623	-0.0485	0.2503	0.1975	FALSE	FALSE	FALSE	0.032	0.1289	7	101569302	0.0135	3.93e-06	14743	TRUE	0.00144243	21.2936
GCST90274787		FGF-19	finn-b-M13_GOUT	GA	rs35836706	A	G	A	G	0.2151	0.0233	0.0203	0.02692	FALSE	FALSE	FALSE	0.0789	0.7674	9	84435749	0.0456	2.39e-06	14734	TRUE	0.00150791	22.2481
GCST90274787		FGF-19	finn-b-M13_GOUT	GA	rs516246	T	C	T	C	-0.1661	0.035	0.445	0.3746	FALSE	FALSE	FALSE	0.026	0.1785	19	49206172	0.0118	5.31e-45	14744	TRUE	0.0132606	198.115
GCST90274787		FGF-19	finn-b-M13_GOUT	GA	rs7005978	A	G	A	G	-0.1055	0.0256	0.3458	0.384	FALSE	FALSE	FALSE	0.0259	0.3228	8	59382715	0.0123	9.72e-18	14744	TRUE	0.00496498	73.559
GCST90274787		FGF-19	finn-b-M13_GOUT	GA	rs79110990	A	G	A	G	0.073	0.0077	0.1762	0.2006	FALSE	FALSE	FALSE	0.0313	0.807	9	18148302	0.0156	2.88e-06	14295	TRUE	0.00152949	21.8945
GCST90274787		FGF-19	finn-b-M13_GOUT	GA	rs834971	A	G	A	G	-0.0614	-0.0453	0.3002	0.2875	FALSE	FALSE	FALSE	0.0279	0.1045	1	100098055	0.0128	1.61e-06	14728	TRUE	0.00155989	23.0069
GCST90274788		FGF-21	finn-b-M13_GOUT	GA	rs10495032	T	G	T	G	-0.1557	-0.0211	0.0383	0.07222	FALSE	FALSE	FALSE	0.0486	0.6637	1	216837226	0.0318	9.77e-07	14720	TRUE	0.00162595	23.9698
GCST90274788		FGF-21	finn-b-M13_GOUT	GA	rs12290350	T	C	T	C	-0.0689	-0.0085	0.2168	0.1781	FALSE	FALSE	FALSE	0.0331	0.7985	11	76480255	0.0145	2.02e-06	14295	TRUE	0.001577	22.5757
GCST90274788		FGF-21	finn-b-M13_GOUT	GA	rs13229619	A	G	A	G	-0.1609	-0.0919	0.1297	0.1279	FALSE	FALSE	FALSE	0.0379	0.0152398	7	73030175	0.0176	6.13e-20	14743	TRUE	0.00563697	83.5657
GCST90274788		FGF-21	finn-b-M13_GOUT	GA	rs142603673	T	C	T	C	-0.2352	-0.1955	0.0232	0.008663	FALSE	FALSE	FALSE	0.1368	0.1531	21	33860969	0.0455	2.35e-07	14252	TRUE	0.00187138	26.7172
GCST90274788		FGF-21	finn-b-M13_GOUT	GA	rs145127946	A	G	A	G	-0.1747	-0.0664	0.037	0.008658	FALSE	FALSE	FALSE	0.1427	0.641501	1	203746507	0.036	1.22e-06	14295	TRUE	0.00164468	23.5462
GCST90274788		FGF-21	finn-b-M13_GOUT	GA	rs188758663	A	G	A	G	-0.3801	-0.2749	0.0104	0.005339	FALSE	FALSE	FALSE	0.1845	0.1362	10	127847758	0.0749	3.88e-07	11668	TRUE	0.00220231	25.7488
GCST90274788		FGF-21	finn-b-M13_GOUT	GA	rs2429473	A	C	A	C	-0.0812	-0.0205	0.795	0.8086	FALSE	FALSE	FALSE	0.0321	0.5243	12	47198899	0.0147	3.32e-08	14295	TRUE	0.00212994	30.5082
GCST90274788		FGF-21	finn-b-M13_GOUT	GA	rs4700382	T	C	T	C	-0.063	0.0199	0.2698	0.2722	FALSE	FALSE	FALSE	0.0286	0.4862	5	55882435	0.0136	3.62e-06	14295	TRUE	0.00149888	21.4557
GCST90274788		FGF-21	finn-b-M13_GOUT	GA	rs60277384	T	C	T	C	-0.0881	0.0363	0.8922	0.8497	FALSE	FALSE	FALSE	0.0353	0.3034	5	84356011	0.019	3.54e-06	14742	TRUE	0.00145631	21.4974
GCST90274788		FGF-21	finn-b-M13_GOUT	GA	rs7012637	A	G	A	G	-0.0605	-0.0049	0.4812	0.5073	FALSE	FALSE	FALSE	0.0287	0.8649	8	9173209	0.012	4.61e-07	14295	TRUE	0.00177498	25.4148
GCST90274788		FGF-21	finn-b-M13_GOUT	GA	rs72965996	A	G	A	G	-0.2215	-0.0086	0.031	0.02071	FALSE	FALSE	FALSE	0.0916	0.9256	18	72826607	0.0444	6.08e-07	13808	TRUE	0.00179916	24.8839
GCST90274788		FGF-21	finn-b-M13_GOUT	GA	rs7610704	T	C	T	C	-0.0568	0.009	0.4644	0.5273	FALSE	FALSE	FALSE	0.0254	0.7225	3	11689679	0.012	2.21e-06	14295	TRUE	0.00156484	22.4013
GCST90274788		FGF-21	finn-b-M13_GOUT	GA	rs838131	A	C	A	C	0.1627	0.0224	0.501	0.4302	FALSE	FALSE	FALSE	0.0256	0.3821	19	49260677	0.013	6.15e-36	14294	TRUE	0.0108393	156.613
GCST90274789		FGF-23	finn-b-M13_GOUT	GA	rs11150539	T	C	T	C	-0.056	-0.0435	0.4938	0.5097	FALSE	FALSE	FALSE	0.0253	0.08569	16	83137317	0.0119	2.53e-06	14287	TRUE	0.00154763	22.1422
GCST90274789		FGF-23	finn-b-M13_GOUT	GA	rs118177380	A	G	A	G	0.2362	0.0593	0.0187	0.008891	FALSE	FALSE	FALSE	0.1402	0.6726	11	106531034	0.0507	3.18e-06	14287	TRUE	0.00151685	21.7012
GCST90274789		FGF-23	finn-b-M13_GOUT	GA	rs11930290	A	T	A	T	-0.1845	-0.2843	0.9748	0.98644	FALSE	TRUE	FALSE	0.1084	0.00869801	4	124325226	0.0389	2.11e-06	12848	TRUE	0.00174783	22.4919
GCST90274789		FGF-23	finn-b-M13_GOUT	GA	rs12195292	A	G	A	G	-0.0768	0.0063	0.8634	0.8657	FALSE	FALSE	FALSE	0.0371	0.8657	6	81343345	0.0166	3.72e-06	14710	TRUE	0.00145299	21.4016
GCST90274789		FGF-23	finn-b-M13_GOUT	GA	rs181409232	A	C	A	C	-0.2224	-0.1685	0.0191	0.01505	FALSE	FALSE	FALSE	0.1037	0.1043	6	31175118	0.0479	3.43e-06	12846	TRUE	0.00167534	21.5542
GCST90274789		FGF-23	finn-b-M13_GOUT	GA	rs33921462	A	G	A	G	-0.0653	-0.0071	0.2766	0.352	FALSE	FALSE	FALSE	0.0264	0.786799	5	176814656	0.0135	1.32e-06	14287	TRUE	0.00163496	23.3937
GCST90274789		FGF-23	finn-b-M13_GOUT	GA	rs34551523	A	G	A	G	0.1704	0.1257	0.0295	0.0307	FALSE	FALSE	FALSE	0.0746	0.0917297	5	146629145	0.0348	9.75e-07	14730	TRUE	0.00162507	23.973
GCST90274789		FGF-23	finn-b-M13_GOUT	GA	rs3811621	C	G	C	G	0.1163	-0.0437	0.2897	0.294	FALSE	TRUE	FALSE	0.0276	0.1126	2	190446541	0.0131	6.82e-19	14286	TRUE	0.00548677	78.8054
GCST90274789		FGF-23	finn-b-M13_GOUT	GA	rs6127099	A	T	A	T	0.0907	-0.0214	0.706	0.7324	FALSE	TRUE	FALSE	0.0286	0.4539	20	52731402	0.0134	1.3e-11	14287	TRUE	0.00319649	45.8083
GCST90274789		FGF-23	finn-b-M13_GOUT	GA	rs671205	T	C	T	C	0.0708	0.0762	0.7502	0.7188	FALSE	FALSE	FALSE	0.0281	0.00673504	1	146522722	0.0136	1.93e-07	14287	TRUE	0.00189332	27.0974
GCST90274789		FGF-23	finn-b-M13_GOUT	GA	rs6753743	T	G	T	G	0.0941	-0.0008	0.8733	0.9041	FALSE	FALSE	FALSE	0.043	0.9859	2	121962947	0.0185	3.65e-07	14287	TRUE	0.00180763	25.8687
GCST90274789		FGF-23	finn-b-M13_GOUT	GA	rs794007	T	C	T	C	0.0685	0.0176	0.2406	0.2103	FALSE	FALSE	FALSE	0.0309	0.5677	4	40142535	0.0144	1.97e-06	12844	TRUE	0.0017587	22.625
GCST90274789		FGF-23	finn-b-M13_GOUT	GA	rs7955866	A	G	A	G	-0.0959	-0.0044	0.1141	0.1169	FALSE	FALSE	FALSE	0.0398	0.9123	12	4479549	0.0178	7.14e-08	14719	TRUE	0.00196817	29.0227
GCST90274790		FGF-5	finn-b-M13_GOUT	GA	rs11120686	T	C	T	C	-0.0599	-0.0186	0.6038	0.6144	FALSE	FALSE	FALSE	0.0258	0.4714	1	216050785	0.0127	2.4e-06	11786	TRUE	0.00188391	22.2419
GCST90274790		FGF-5	finn-b-M13_GOUT	GA	rs112790107	A	G	A	G	0.509	0.0126	0.006	0.02712	FALSE	FALSE	FALSE	0.0773	0.8705	12	48680454	0.1062	1.64e-06	9845	TRUE	0.00232787	22.9667
GCST90274790		FGF-5	finn-b-M13_GOUT	GA	rs11674185	A	G	A	G	-0.0586	0.0123	0.364	0.3511	FALSE	FALSE	FALSE	0.0266	0.6443	2	45095097	0.0128	4.69e-06	11787	TRUE	0.00177501	20.9557
GCST90274790		FGF-5	finn-b-M13_GOUT	GA	rs117253850	T	C	T	C	0.2266	0.0135	0.0223	0.01148	FALSE	FALSE	FALSE	0.123	0.9123	9	7476426	0.0453	5.67e-07	11781	TRUE	0.00211943	25.0178
GCST90274790		FGF-5	finn-b-M13_GOUT	GA	rs12005489	T	C	T	C	0.1509	0.049	0.0458	0.04705	FALSE	FALSE	FALSE	0.0587	0.4039	9	133305614	0.0322	2.78e-06	10725	TRUE	0.00204353	21.9576
GCST90274790		FGF-5	finn-b-M13_GOUT	GA	rs1412253	A	G	A	G	-0.0909	0.0373	0.8798	0.8866	FALSE	FALSE	FALSE	0.0395	0.3453	9	1354486	0.0192	2.2e-06	11778	TRUE	0.00189945	22.4105
GCST90274790		FGF-5	finn-b-M13_GOUT	GA	rs144059387	A	G	A	G	0.4543	-0.1533	0.9822	0.98802	FALSE	FALSE	FALSE	0.119	0.1975	4	81702627	0.0594	2.04e-14	9873	TRUE	0.00588977	58.4823
GCST90274790		FGF-5	finn-b-M13_GOUT	GA	rs148332905	T	C	T	C	0.2883	-0.0264	0.0166	0.01454	FALSE	FALSE	FALSE	0.108	0.8066	2	144875473	0.0608	2.12e-06	11341	TRUE	0.00197866	22.4805
GCST90274790		FGF-5	finn-b-M13_GOUT	GA	rs148797749	A	G	A	G	-0.1705	0.1017	0.036	0.04725	FALSE	FALSE	FALSE	0.0599	0.0894808	6	89057163	0.0361	2.32e-06	11785	TRUE	0.00188922	22.3029
GCST90274790		FGF-5	finn-b-M13_GOUT	GA	rs150524893	A	G	A	G	0.2554	0.0985	0.9848	0.98281	FALSE	FALSE	FALSE	0.0966	0.3077	8	106471400	0.0552	3.71e-06	11298	TRUE	0.00189121	21.4036
GCST90274790		FGF-5	finn-b-M13_GOUT	GA	rs189846846	T	C	T	C	-0.3042	0.0529	0.0146	0.001956	FALSE	FALSE	FALSE	0.3279	0.8718	2	229871311	0.0659	3.91e-06	9980	TRUE	0.00213055	21.304
GCST90274790		FGF-5	finn-b-M13_GOUT	GA	rs1902859	T	C	T	C	-0.439	0.0368	0.6404	0.5812	FALSE	FALSE	FALSE	0.0257	0.1527	4	81157703	0.0125	1e-200	11786	TRUE	0.0947365	1233.21
GCST90274790		FGF-5	finn-b-M13_GOUT	GA	rs192746810	A	G	A	G	-0.1842	0.1149	0.0464	0.03917	FALSE	FALSE	FALSE	0.0657	0.0802398	18	14708913	0.0395	3.11e-06	11341	TRUE	0.00191382	21.7424
GCST90274790		FGF-5	finn-b-M13_GOUT	GA	rs305897	T	C	T	C	0.1185	-0.0013	0.0828	0.0703	FALSE	FALSE	FALSE	0.0497	0.9788	6	39710570	0.0249	1.95e-06	11341	TRUE	0.00199306	22.6444
GCST90274790		FGF-5	finn-b-M13_GOUT	GA	rs4326078	A	C	A	C	-0.0728	-0.0477	0.2193	0.2151	FALSE	FALSE	FALSE	0.0309	0.1221	4	70058335	0.015	1.21e-06	11789	TRUE	0.00199405	23.5508
GCST90274790		FGF-5	finn-b-M13_GOUT	GA	rs4970834	T	C	T	C	-0.0729	0.011	0.2041	0.1959	FALSE	FALSE	FALSE	0.0318	0.7294	1	109814880	0.0155	2.56e-06	11786	TRUE	0.00187332	22.1166
GCST90274790		FGF-5	finn-b-M13_GOUT	GA	rs56373850	A	T	A	T	0.1827	-0.0216	0.918	0.8795	FALSE	TRUE	FALSE	0.0386	0.5754	4	81152002	0.0244	7.01e-14	11774	TRUE	0.00473926	56.0562
GCST90274790		FGF-5	finn-b-M13_GOUT	GA	rs56391958	A	G	A	G	-0.1197	-0.083	0.0816	0.08447	FALSE	FALSE	FALSE	0.045	0.0650804	16	62005709	0.0249	1.53e-06	11341	TRUE	0.00203355	23.1054
GCST90274790		FGF-5	finn-b-M13_GOUT	GA	rs62298642	A	G	A	G	0.1131	0.0103	0.8677	0.92912	FALSE	FALSE	FALSE	0.0496	0.8359	4	80968240	0.0207	4.66e-08	11341	TRUE	0.00262538	29.8475
GCST90274790		FGF-5	finn-b-M13_GOUT	GA	rs624605	T	G	T	G	0.0619	-0.0331	0.4196	0.4402	FALSE	FALSE	FALSE	0.0256	0.1956	11	75754620	0.0133	3.25e-06	11341	TRUE	0.00190633	21.6572
GCST90274790		FGF-5	finn-b-M13_GOUT	GA	rs66613644	T	C	T	C	-0.0826	0.0241	0.1699	0.1663	FALSE	FALSE	FALSE	0.0338	0.4756	13	62078600	0.0165	5.56e-07	11787	TRUE	0.00212161	25.0564
GCST90274790		FGF-5	finn-b-M13_GOUT	GA	rs75140224	A	G	A	G	0.1456	-0.0984	0.0538	0.03854	FALSE	FALSE	FALSE	0.0681	0.1481	4	82055771	0.0311	2.85e-06	11789	TRUE	0.00185575	21.9143
GCST90274790		FGF-5	finn-b-M13_GOUT	GA	rs77210320	A	T	A	T	0.1673	0.0507	0.9648	0.95181	FALSE	TRUE	FALSE	0.0596	0.3954	8	143464103	0.0356	2.61e-06	11786	TRUE	0.0018703	22.081
GCST90274790		FGF-5	finn-b-M13_GOUT	GA	rs9433760	A	G	A	G	0.1023	0.0862	0.0841	0.08339	FALSE	FALSE	FALSE	0.0458	0.0597297	1	101733215	0.0224	4.95e-06	11788	TRUE	0.00176623	20.8536
GCST90274791		FIt3L	finn-b-M13_GOUT	GA	rs10164255	T	G	T	G	0.0556	0.0291	0.408	0.4507	FALSE	FALSE	FALSE	0.0256	0.2561	18	70532840	0.0121	4.33e-06	14729	TRUE	0.00143147	21.1115
GCST90274791		FIt3L	finn-b-M13_GOUT	GA	rs11212636	A	G	A	G	-0.0772	-0.0592	0.4171	0.3967	FALSE	FALSE	FALSE	0.0257	0.02119	11	108311965	0.0117	4.16e-11	14723	TRUE	0.00294839	43.5315
GCST90274791		FIt3L	finn-b-M13_GOUT	GA	rs12338549	T	C	T	C	-0.0851	-0.0173	0.1096	0.1486	FALSE	FALSE	FALSE	0.0355	0.626	9	94348687	0.0186	4.76e-06	14719	TRUE	0.00142016	20.9302
GCST90274791		FIt3L	finn-b-M13_GOUT	GA	rs1277312	A	T	A	T	0.0539	-0.0092	0.4587	0.4722	FALSE	TRUE	TRUE	0.0253	0.716401	4	57902945	0.0117	4.09e-06	14719	FALSE	0.0014398	21.2201
GCST90274791		FIt3L	finn-b-M13_GOUT	GA	rs1379304	T	C	T	C	0.0603	-0.0171	0.3741	0.3822	FALSE	FALSE	FALSE	0.0261	0.513701	5	6289394	0.0127	2.05e-06	14286	TRUE	0.00157555	22.5406
GCST90274791		FIt3L	finn-b-M13_GOUT	GA	rs141117375	T	C	T	C	-0.1519	0.1299	0.0364	0.01599	FALSE	FALSE	FALSE	0.1023	0.2041	11	62294309	0.0331	4.45e-06	14286	TRUE	0.001472	21.0571
GCST90274791		FIt3L	finn-b-M13_GOUT	GA	rs142870956	T	C	T	C	-0.4307	-0.1413	0.0075	0.0004074	FALSE	FALSE	FALSE	0.7348	0.8476	20	4261712	0.0883	1.07e-06	11952	TRUE	0.00198666	23.7879
GCST90274791		FIt3L	finn-b-M13_GOUT	GA	rs144317085	A	T	A	T	0.2206	-0.1177	0.9647	0.94208	FALSE	TRUE	FALSE	0.054	0.0293799	4	105806108	0.0324	9.85e-12	14722	TRUE	0.00313898	46.3513
GCST90274791		FIt3L	finn-b-M13_GOUT	GA	rs17272847	A	G	A	G	0.1179	-0.0269	0.0907	0.1236	FALSE	FALSE	FALSE	0.0383	0.4824	19	49979398	0.022	8.36e-08	13222	TRUE	0.00216742	28.7155
GCST90274791		FIt3L	finn-b-M13_GOUT	GA	rs185979634	T	C	T	C	0.1483	-0.0073	0.9513	0.9841	FALSE	FALSE	FALSE	0.0996	0.9413	10	101403323	0.0306	1.26e-06	12847	TRUE	0.00182492	23.484
GCST90274791		FIt3L	finn-b-M13_GOUT	GA	rs1866051	T	C	T	C	-0.0746	0.0052	0.4771	0.4429	FALSE	FALSE	FALSE	0.0254	0.838	2	65602149	0.0115	8.76e-11	14732	TRUE	0.00284827	42.0749
GCST90274791		FIt3L	finn-b-M13_GOUT	GA	rs186975	C	G	C	G	0.0554	-0.0013	0.382	0.3561	FALSE	TRUE	FALSE	0.0264	0.9594	2	8442736	0.0119	3.23e-06	14703	TRUE	0.00147191	21.6704
GCST90274791		FIt3L	finn-b-M13_GOUT	GA	rs192857133	T	C	T	C	0.1812	-0.1034	0.026	0.01759	FALSE	FALSE	FALSE	0.0961	0.2821	9	243950	0.0386	2.68e-06	14727	TRUE	0.00149409	22.0335
GCST90274791		FIt3L	finn-b-M13_GOUT	GA	rs218265	T	C	T	C	0.0833	0.0389	0.8361	0.8355	FALSE	FALSE	FALSE	0.0344	0.2579	4	55408999	0.016	1.93e-07	14731	TRUE	0.00183662	27.1014
GCST90274791		FIt3L	finn-b-M13_GOUT	GA	rs28533776	A	G	A	G	-0.0749	0.0701	0.1924	0.1641	FALSE	FALSE	FALSE	0.0339	0.0388499	7	3914756	0.0147	3.48e-07	14731	TRUE	0.00175927	25.9579
GCST90274791		FIt3L	finn-b-M13_GOUT	GA	rs55633025	A	G	A	G	0.0725	-0.0217	0.4738	0.4553	FALSE	FALSE	FALSE	0.0255	0.3944	1	159890969	0.0129	1.91e-08	12404	TRUE	0.00253998	31.581
GCST90274791		FIt3L	finn-b-M13_GOUT	GA	rs57191857	A	G	A	G	-0.1429	-0.0294	0.9571	0.97228	FALSE	FALSE	FALSE	0.0776	0.7047	9	10640144	0.0299	1.76e-06	14734	TRUE	0.00154785	22.8383
GCST90274791		FIt3L	finn-b-M13_GOUT	GA	rs61792394	A	G	A	G	-0.1569	-0.0763	0.9624	0.96174	FALSE	FALSE	FALSE	0.0672	0.2562	3	170851052	0.0338	3.45e-06	14286	TRUE	0.00150608	21.5453
GCST90274791		FIt3L	finn-b-M13_GOUT	GA	rs6925032	A	C	A	C	0.0676	-0.0019	0.326	0.2397	FALSE	FALSE	FALSE	0.0296	0.9482	6	91008027	0.0128	1.28e-07	14286	TRUE	0.00194857	27.8877
GCST90274791		FIt3L	finn-b-M13_GOUT	GA	rs72681653	A	G	A	G	0.1302	0.0411	0.9447	0.96417	FALSE	FALSE	FALSE	0.069	0.5518	14	51156734	0.0266	9.84e-07	14734	TRUE	0.00162343	23.9552
GCST90274791		FIt3L	finn-b-M13_GOUT	GA	rs73000965	A	T	A	T	0.0588	0.0287	0.3111	0.3767	FALSE	TRUE	FALSE	0.0263	0.275	11	113982321	0.0125	2.55e-06	14731	TRUE	0.00149986	22.1246
GCST90274791		FIt3L	finn-b-M13_GOUT	GA	rs74722523	T	C	T	C	0.3529	0.1338	0.9914	0.998108	FALSE	FALSE	FALSE	0.2871	0.641201	10	105351013	0.076	3.43e-06	11437	TRUE	0.00188168	21.5576
GCST90274791		FIt3L	finn-b-M13_GOUT	GA	rs7624160	T	G	T	G	-0.1061	0.0179	0.6093	0.6144	FALSE	FALSE	FALSE	0.026	0.4911	3	128381886	0.0119	4.84e-19	14719	TRUE	0.00537179	79.4837
GCST90274791		FIt3L	finn-b-M13_GOUT	GA	rs7625643	A	G	A	G	0.0611	-0.0113	0.5605	0.5412	FALSE	FALSE	FALSE	0.0254	0.6567	3	141150026	0.0129	2.18e-06	12404	TRUE	0.00180533	22.4302
GCST90274791		FIt3L	finn-b-M13_GOUT	GA	rs76428106	T	C	T	C	-1.1019	-0.054	0.9832	0.98778	FALSE	FALSE	FALSE	0.1189	0.6496	13	28604007	0.0524	3.59e-98	13799	TRUE	0.031051	442.139
GCST90274791		FIt3L	finn-b-M13_GOUT	GA	rs7726159	A	C	A	C	-0.1191	0.0341	0.3326	0.3241	FALSE	FALSE	FALSE	0.027	0.2062	5	1282319	0.0128	1.34e-20	14733	TRUE	0.00584208	86.5655
GCST90274791		FIt3L	finn-b-M13_GOUT	GA	rs78429945	T	G	T	G	0.0884	-0.0313	0.1818	0.276	FALSE	FALSE	FALSE	0.0281	0.2662	20	30439298	0.016	3.29e-08	14286	TRUE	0.0021322	30.5214
GCST90274791		FIt3L	finn-b-M13_GOUT	GA	rs9381118	T	C	T	C	0.0643	-0.0593	0.2577	0.2268	FALSE	FALSE	FALSE	0.0303	0.0499701	6	41985436	0.0136	2.27e-06	14285	TRUE	0.00156237	22.3503
GCST90274791		FIt3L	finn-b-M13_GOUT	GA	rs9554186	A	T	A	T	0.0821	0.0431	0.3602	0.4041	FALSE	TRUE	FALSE	0.0258	0.0947109	13	28455266	0.0128	1.42e-10	14286	TRUE	0.00287149	41.1344
GCST90274792		hGDNF	finn-b-M13_GOUT	GA	rs112594435	T	C	T	C	0.1531	-0.1203	0.0371	0.01886	FALSE	FALSE	FALSE	0.0923	0.1924	6	134688249	0.0333	4.27e-06	14721	TRUE	0.00143384	21.135
GCST90274792		hGDNF	finn-b-M13_GOUT	GA	rs11740708	A	G	A	G	-0.3888	-0.0292	0.0906	0.07645	FALSE	FALSE	FALSE	0.0475	0.5391	5	37868088	0.0198	7.56e-86	14710	TRUE	0.025543	385.534
GCST90274792		hGDNF	finn-b-M13_GOUT	GA	rs138691533	A	G	A	G	0.2584	-0.0964	0.0148	0.00596	FALSE	FALSE	FALSE	0.1717	0.5747	12	98629454	0.0539	1.63e-06	14731	TRUE	0.00155775	22.9799
GCST90274792		hGDNF	finn-b-M13_GOUT	GA	rs144181640	A	T	A	T	0.3366	-0.0348	0.9898	0.98624	FALSE	TRUE	FALSE	0.113	0.758399	2	208746333	0.0697	1.37e-06	13988	TRUE	0.0016645	23.3185
GCST90274792		hGDNF	finn-b-M13_GOUT	GA	rs2093446	C	G	C	G	0.0606	0.0588	0.3	0.3493	FALSE	TRUE	FALSE	0.0265	0.0263603	9	5230371	0.0129	2.63e-06	14288	TRUE	0.00154214	22.0651
GCST90274792		hGDNF	finn-b-M13_GOUT	GA	rs2194229	A	T	A	T	-0.1683	0.0848	0.1296	0.1359	FALSE	TRUE	FALSE	0.037	0.02208	5	37918839	0.0179	5.34e-21	14288	TRUE	0.00614911	88.3896
GCST90274792		hGDNF	finn-b-M13_GOUT	GA	rs2453338	A	T	A	T	0.0829	0.0002	0.352	0.4887	FALSE	TRUE	TRUE	0.0254	0.9948	5	38094871	0.0124	2.3e-11	14734	FALSE	0.00302433	44.6896
GCST90274792		hGDNF	finn-b-M13_GOUT	GA	rs35740453	A	G	A	G	-0.0718	0.0247	0.7373	0.6842	FALSE	FALSE	FALSE	0.0277	0.3724	17	1490782	0.0154	3.13e-06	13224	TRUE	0.00164109	21.7341
GCST90274792		hGDNF	finn-b-M13_GOUT	GA	rs57104839	A	G	A	G	0.0915	0.0105	0.903	0.93117	FALSE	FALSE	FALSE	0.0494	0.8311	13	28147359	0.0196	3.04e-06	14736	TRUE	0.00147676	21.7907
GCST90274792		hGDNF	finn-b-M13_GOUT	GA	rs62243355	T	C	T	C	-0.0981	-0.0388	0.0997	0.11	FALSE	FALSE	FALSE	0.0402	0.3346	3	36072052	0.0196	5.58e-07	14731	TRUE	0.00169768	25.0476
GCST90274792		hGDNF	finn-b-M13_GOUT	GA	rs77671113	A	C	A	C	-0.1194	0.0712	0.0859	0.07285	FALSE	FALSE	FALSE	0.0483	0.1404	10	87694408	0.0208	9.45e-09	14725	TRUE	0.00223283	32.9475
GCST90274792		hGDNF	finn-b-M13_GOUT	GA	rs79953230	T	C	T	C	0.1918	0.0521	0.0254	0.03806	FALSE	FALSE	FALSE	0.0677	0.4417	13	67293674	0.042	4.96e-06	14719	TRUE	0.00141483	20.8516
GCST90274792		hGDNF	finn-b-M13_GOUT	GA	rs9303102	T	G	T	G	0.2096	-0.1183	0.0231	0.005071	FALSE	FALSE	FALSE	0.1805	0.5124	17	14221290	0.0453	3.71e-06	12935	TRUE	0.00165235	21.4052
GCST90274793		HGF	finn-b-M13_GOUT	GA	rs113903858	A	G	A	C	0.3666	-1.3711	0.014	0.0003719	TRUE	FALSE	FALSE	0.7908	0.0829602	8	72362254	0.0747	9.22e-07	11137	FALSE	0.00215793	24.0805
GCST90274793		HGF	finn-b-M13_GOUT	GA	rs113903858	A	G	A	G	0.3666	-0.1975	0.014	0.001714	FALSE	FALSE	FALSE	0.317	0.5332	8	72362254	0.0747	9.22e-07	11137	TRUE	0.00215793	24.0805
GCST90274793		HGF	finn-b-M13_GOUT	GA	rs11631440	A	T	A	T	-0.0638	0.0452	0.6021	0.5806	FALSE	TRUE	FALSE	0.0258	0.0801604	15	101649383	0.012	1.06e-07	14709	TRUE	0.00191806	28.2631
GCST90274793		HGF	finn-b-M13_GOUT	GA	rs138848271	T	C	T	C	-0.405	-0.1344	0.9907	0.998016	FALSE	FALSE	FALSE	0.282	0.6338	1	83864840	0.0832	1.13e-06	10793	TRUE	0.00219063	23.691
GCST90274793		HGF	finn-b-M13_GOUT	GA	rs150498795	A	T	A	T	0.1566	-0.0369	0.9642	0.98917	FALSE	TRUE	FALSE	0.1224	0.762901	18	76506666	0.0327	1.68e-06	14732	TRUE	0.00155436	22.9313
GCST90274793		HGF	finn-b-M13_GOUT	GA	rs1986719	T	C	T	C	-0.1954	0.1213	0.9572	0.9741	FALSE	FALSE	FALSE	0.0807	0.1326	17	45959996	0.039	5.44e-07	14718	TRUE	0.00170267	25.0993
GCST90274793		HGF	finn-b-M13_GOUT	GA	rs2281532	T	C	T	C	-0.0698	-0.0687	0.7983	0.8134	FALSE	FALSE	FALSE	0.0326	0.0353297	20	6103587	0.0151	3.79e-06	14286	TRUE	0.00149347	21.3647
GCST90274793		HGF	finn-b-M13_GOUT	GA	rs2737756	A	G	A	G	0.2047	0.0629	0.0276	0.01626	FALSE	FALSE	FALSE	0.1013	0.535	3	128064791	0.0391	1.65e-07	14718	TRUE	0.00185877	27.4046
GCST90274793		HGF	finn-b-M13_GOUT	GA	rs34219417	T	C	T	C	0.0992	-0.0156	0.8959	0.8696	FALSE	FALSE	FALSE	0.0384	0.684301	1	38949303	0.0217	4.84e-06	14286	TRUE	0.00146069	20.895
GCST90274793		HGF	finn-b-M13_GOUT	GA	rs57193877	T	C	T	C	0.1572	-0.0141	0.9611	0.97744	FALSE	FALSE	FALSE	0.0856	0.869	14	65654346	0.0311	4.31e-07	14725	TRUE	0.00173211	25.5461
GCST90274793		HGF	finn-b-M13_GOUT	GA	rs5745687	T	C	T	C	-0.1943	0.0001	0.0608	0.04116	FALSE	FALSE	FALSE	0.0623	0.9983	7	81359051	0.0242	9.83e-16	14733	TRUE	0.0043564	64.4549
GCST90274793		HGF	finn-b-M13_GOUT	GA	rs5745692	C	G	C	G	-0.1545	-0.032	0.964	0.97353	FALSE	TRUE	FALSE	0.0818	0.6953	7	81358266	0.0332	3.26e-06	14716	TRUE	0.00146944	21.6532
GCST90274793		HGF	finn-b-M13_GOUT	GA	rs59950280	A	G	A	G	0.1219	-0.0243	0.328	0.2447	FALSE	FALSE	FALSE	0.0294	0.4093	4	3452345	0.0131	1.34e-20	13222	TRUE	0.00650628	86.5763
GCST90274793		HGF	finn-b-M13_GOUT	GA	rs6709159	A	G	A	G	0.0564	0.0661	0.4434	0.5223	FALSE	FALSE	FALSE	0.0254	0.00930808	2	108946178	0.0114	7.52e-07	14734	TRUE	0.00165847	24.4731
GCST90274793		HGF	finn-b-M13_GOUT	GA	rs74130123	T	C	T	C	-0.2429	0.0385	0.9809	0.97193	FALSE	FALSE	FALSE	0.0749	0.6072	10	30042437	0.0489	6.79e-07	14734	TRUE	0.00167182	24.6705
GCST90274793		HGF	finn-b-M13_GOUT	GA	rs7620568	A	G	A	G	-0.0856	-0.039	0.1397	0.1608	FALSE	FALSE	FALSE	0.0343	0.2552	3	171934440	0.0179	1.73e-06	12846	TRUE	0.00177706	22.8651
GCST90274793		HGF	finn-b-M13_GOUT	GA	rs8106345	A	G	A	G	0.0592	0.0212	0.5179	0.5556	FALSE	FALSE	FALSE	0.0254	0.4048	19	58888317	0.0127	3.14e-06	12404	TRUE	0.0017487	21.7253
GCST90274793		HGF	finn-b-M13_GOUT	GA	rs851612	A	G	A	G	-0.1182	0.0046	0.9405	0.96248	FALSE	FALSE	FALSE	0.0673	0.9451	19	42769693	0.0257	4.24e-06	14286	TRUE	0.00147848	21.1499
GCST90274794		IFN-gamma	finn-b-M13_GOUT	GA	rs140562194	T	C	T	C	0.4666	0.2116	0.0122	0.005627	FALSE	FALSE	FALSE	0.1791	0.2376	11	110972327	0.0897	1.97e-07	7396	TRUE	0.0036452	27.0512
GCST90274794		IFN-gamma	finn-b-M13_GOUT	GA	rs146527076	C	G	C	G	0.1935	0.0214	0.9683	0.95282	FALSE	TRUE	FALSE	0.0606	0.723801	13	90334795	0.0384	4.68e-07	11781	TRUE	0.00215071	25.3878
GCST90274794		IFN-gamma	finn-b-M13_GOUT	GA	rs4810686	T	C	T	C	0.0671	-0.0518	0.5585	0.5838	FALSE	FALSE	FALSE	0.0256	0.0431499	20	46408844	0.0137	9.69e-07	11344	TRUE	0.00211018	23.9843
GCST90274794		IFN-gamma	finn-b-M13_GOUT	GA	rs531747046	T	G	T	G	0.2684	0.0333	0.0324	0.02097	FALSE	FALSE	FALSE	0.0901	0.7113	16	33979312	0.0573	2.81e-06	6257	TRUE	0.00349437	21.934
GCST90274794		IFN-gamma	finn-b-M13_GOUT	GA	rs61863416	A	G	A	G	0.136	0.0583	0.9427	0.96358	FALSE	FALSE	FALSE	0.0689	0.3973	10	130545142	0.0283	1.54e-06	11774	TRUE	0.00195763	23.0904
GCST90274794		IFN-gamma	finn-b-M13_GOUT	GA	rs62230781	A	G	A	G	0.2184	0.0074	0.0412	0.04198	FALSE	FALSE	FALSE	0.0635	0.9076	21	37335521	0.0403	5.98e-08	11345	TRUE	0.00258207	29.3642
GCST90274794		IFN-gamma	finn-b-M13_GOUT	GA	rs6442763	A	C	A	C	0.0648	-0.0214	0.4253	0.3915	FALSE	FALSE	FALSE	0.0261	0.4115	3	2921515	0.014	3.68e-06	11345	TRUE	0.00188482	21.4199
GCST90274794		IFN-gamma	finn-b-M13_GOUT	GA	rs67101138	T	G	T	G	0.1461	-0.0022	0.9482	0.95115	FALSE	FALSE	FALSE	0.0579	0.9702	2	19234534	0.0307	1.95e-06	11793	TRUE	0.00191675	22.6438
GCST90274794		IFN-gamma	finn-b-M13_GOUT	GA	rs704	A	G	A	G	-0.0635	-0.0146	0.4705	0.4194	FALSE	FALSE	FALSE	0.0255	0.5664	17	26694861	0.0127	5.73e-07	11793	TRUE	0.00211542	24.9958
GCST90274794		IFN-gamma	finn-b-M13_GOUT	GA	rs74903999	T	C	T	C	0.3485	0.1411	0.9882	0.98808	FALSE	FALSE	FALSE	0.115	0.2199	13	27473585	0.0708	8.55e-07	10558	TRUE	0.00228961	24.2246
GCST90274795		IL-10	finn-b-M13_GOUT	GA	rs10067443	T	C	T	C	-0.0753	0.0322	0.8011	0.8156	FALSE	FALSE	FALSE	0.0326	0.3226	5	19244332	0.0149	4.33e-07	14296	TRUE	0.00178331	25.5362
GCST90274795		IL-10	finn-b-M13_GOUT	GA	rs12123181	A	G	A	G	-0.0996	0.0082	0.2042	0.2122	FALSE	FALSE	FALSE	0.0311	0.7926	1	206954566	0.0151	4.22e-11	14296	TRUE	0.0030341	43.5015
GCST90274795		IL-10	finn-b-M13_GOUT	GA	rs138203589	T	G	T	G	0.1937	-0.0026	0.0455	0.02637	FALSE	FALSE	FALSE	0.0797	0.9739	2	125939274	0.0418	3.59e-06	14730	TRUE	0.0014557	21.4708
GCST90274795		IL-10	finn-b-M13_GOUT	GA	rs148332061	C	G	C	G	0.1112	0.0405	0.1005	0.1448	FALSE	TRUE	FALSE	0.0372	0.2759	7	590757	0.0239	3.28e-06	13232	TRUE	0.00163335	21.6445
GCST90274795		IL-10	finn-b-M13_GOUT	GA	rs150408090	A	G	A	G	0.3666	-0.0328	0.9898	0.97145	FALSE	FALSE	FALSE	0.076	0.665701	6	122709508	0.0761	1.45e-06	12313	TRUE	0.0018812	23.203
GCST90274795		IL-10	finn-b-M13_GOUT	GA	rs17654493	T	C	T	C	0.2951	0.2129	0.014	0.01101	FALSE	FALSE	FALSE	0.1256	0.090099	6	18825879	0.0626	2.43e-06	12313	TRUE	0.00180154	22.2187
GCST90274795		IL-10	finn-b-M13_GOUT	GA	rs188535859	T	C	T	C	-0.2351	0.0146	0.0174	0.01507	FALSE	FALSE	FALSE	0.1039	0.888	2	201728383	0.0486	1.32e-06	14741	TRUE	0.00158495	23.3977
GCST90274795		IL-10	finn-b-M13_GOUT	GA	rs3135932	A	G	A	G	-0.1597	-0.0453	0.823	0.7981	FALSE	FALSE	FALSE	0.0315	0.15	11	117864063	0.0154	3.39e-25	14744	TRUE	0.00724097	107.525
GCST90274795		IL-10	finn-b-M13_GOUT	GA	rs3769274	A	G	A	G	0.0771	-0.0053	0.8403	0.8543	FALSE	FALSE	FALSE	0.0357	0.8818	2	173757986	0.0162	1.94e-06	14742	TRUE	0.00153411	22.6475
GCST90274795		IL-10	finn-b-M13_GOUT	GA	rs385697	T	C	T	C	0.0555	-0.0053	0.6126	0.5776	FALSE	FALSE	FALSE	0.0256	0.8362	6	7880027	0.0119	3.1e-06	14727	TRUE	0.00147481	21.7487
GCST90274795		IL-10	finn-b-M13_GOUT	GA	rs389239	A	G	A	G	-0.0574	-0.0055	0.6162	0.6229	FALSE	FALSE	FALSE	0.0265	0.837	6	169465075	0.0125	4.39e-06	14296	TRUE	0.00147282	21.0835
GCST90274795		IL-10	finn-b-M13_GOUT	GA	rs398518	A	G	A	G	-0.1293	0.0722	0.9146	0.91432	FALSE	FALSE	FALSE	0.0453	0.1111	3	8954959	0.0218	3.01e-09	14296	TRUE	0.00245472	35.1741
GCST90274795		IL-10	finn-b-M13_GOUT	GA	rs4655953	A	G	A	G	0.0565	0.0099	0.3683	0.3773	FALSE	FALSE	FALSE	0.0261	0.704001	1	87832695	0.0121	3.02e-06	14722	TRUE	0.00147882	21.8005
GCST90274795		IL-10	finn-b-M13_GOUT	GA	rs549056348	A	C	A	C	0.1647	-0.0861	0.0539	0.04704	FALSE	FALSE	FALSE	0.0608	0.1566	2	87296860	0.0338	1.1e-06	11768	TRUE	0.00201361	23.74
GCST90274795		IL-10	finn-b-M13_GOUT	GA	rs66624860	T	C	T	C	0.0681	0.0178	0.2791	0.3893	FALSE	FALSE	FALSE	0.026	0.494	8	61861039	0.0143	1.91e-06	12799	TRUE	0.00176879	22.6754
GCST90274795		IL-10	finn-b-M13_GOUT	GA	rs67037615	T	C	T	C	-0.1528	-0.0272	0.8893	0.8126	FALSE	FALSE	FALSE	0.0531	0.6087	6	32453163	0.0196	6.39e-15	14296	TRUE	0.00423329	60.7678
GCST90274795		IL-10	finn-b-M13_GOUT	GA	rs72701782	A	G	A	G	0.0981	-0.0424	0.0999	0.1258	FALSE	FALSE	FALSE	0.0385	0.2701	4	185304872	0.0211	3.33e-06	14296	TRUE	0.00150974	21.6129
GCST90274795		IL-10	finn-b-M13_GOUT	GA	rs79438518	A	T	A	T	-0.2845	0.1039	0.0122	0.001485	FALSE	TRUE	FALSE	0.328	0.7514	9	18625666	0.0618	4.15e-06	13809	TRUE	0.00153235	21.1897
GCST90274795		IL-10	finn-b-M13_GOUT	GA	rs9266257	C	G	C	G	-0.065	-0.0137	0.6959	0.7227	FALSE	TRUE	FALSE	0.0302	0.6503	6	31325886	0.0129	4.69e-07	14728	TRUE	0.0017209	25.3857
GCST90274796		IL-10RA	finn-b-M13_GOUT	GA	rs10091841	T	G	T	G	0.064	-0.023	0.4945	0.4092	FALSE	FALSE	FALSE	0.0265	0.3848	8	9104264	0.0135	2.13e-06	11345	TRUE	0.0019771	22.4707
GCST90274796		IL-10RA	finn-b-M13_GOUT	GA	rs1406714	C	G	C	G	0.0623	0.0018	0.4267	0.4003	FALSE	TRUE	TRUE	0.0258	0.9443	15	93461371	0.0131	1.98e-06	11783	FALSE	0.00191578	22.6131
GCST90274796		IL-10RA	finn-b-M13_GOUT	GA	rs143313574	T	C	T	C	-0.3868	0.0313	0.0107	0.02632	FALSE	FALSE	FALSE	0.0789	0.691399	16	5247086	0.0841	4.24e-06	9956	TRUE	0.00212019	21.1492
GCST90274796		IL-10RA	finn-b-M13_GOUT	GA	rs17832137	A	G	A	G	0.1676	-0.0153	0.0481	0.05266	FALSE	FALSE	FALSE	0.0566	0.786799	14	55005535	0.0343	1.03e-06	10289	TRUE	0.00231515	23.8713
GCST90274796		IL-10RA	finn-b-M13_GOUT	GA	rs180893431	A	C	A	C	0.4057	-0.2764	0.9896	0.99765	FALSE	FALSE	FALSE	0.265	0.2969	6	78703747	0.0865	2.73e-06	9340	TRUE	0.00234968	21.993
GCST90274796		IL-10RA	finn-b-M13_GOUT	GA	rs286605	T	G	T	G	0.0623	0.0531	0.5891	0.5768	FALSE	FALSE	FALSE	0.0257	0.0386296	5	154443639	0.0131	1.98e-06	11793	TRUE	0.00191415	22.6131
GCST90274796		IL-10RA	finn-b-M13_GOUT	GA	rs3135932	A	G	A	G	-0.0844	-0.0453	0.8171	0.7981	FALSE	FALSE	FALSE	0.0315	0.15	11	117864063	0.0168	5.07e-07	11793	TRUE	0.00213557	25.2344
GCST90274796		IL-10RA	finn-b-M13_GOUT	GA	rs41272625	T	G	T	G	0.082	-0.0156	0.1526	0.102	FALSE	FALSE	FALSE	0.0422	0.7119	3	158540291	0.0179	4.63e-06	11784	TRUE	0.00177769	20.9821
GCST90274796		IL-10RA	finn-b-M13_GOUT	GA	rs6670799	A	G	A	G	-0.1247	-0.0388	0.0839	0.09729	FALSE	FALSE	FALSE	0.0431	0.3679	1	56566352	0.0252	7.48e-07	11345	TRUE	0.00215373	24.4825
GCST90274796		IL-10RA	finn-b-M13_GOUT	GA	rs74719858	A	G	A	G	0.3915	0.0383	0.9853	0.96339	FALSE	FALSE	FALSE	0.0669	0.566899	14	66407688	0.0823	1.97e-06	10858	TRUE	0.00207974	22.6248
GCST90274796		IL-10RA	finn-b-M13_GOUT	GA	rs80137559	T	C	T	C	0.2347	-0.0972	0.9822	0.976	FALSE	FALSE	FALSE	0.0829	0.2409	10	18335103	0.0511	4.37e-06	11791	TRUE	0.0017859	21.0917
GCST90274797		IL-10RB	finn-b-M13_GOUT	GA	rs111850948	A	G	A	G	-0.0843	0.0139	0.1348	0.106	FALSE	FALSE	FALSE	0.0413	0.736701	7	25740142	0.0181	3.2e-06	14286	TRUE	0.0015161	21.6889
GCST90274797		IL-10RB	finn-b-M13_GOUT	GA	rs112798338	T	C	T	C	0.1926	0.0086	0.026	0.02679	FALSE	FALSE	FALSE	0.0789	0.9135	1	228433772	0.0411	2.78e-06	14286	TRUE	0.0015348	21.9568
GCST90274797		IL-10RB	finn-b-M13_GOUT	GA	rs114288486	T	C	T	C	0.1449	0.2206	0.0363	0.01858	FALSE	FALSE	FALSE	0.0941	0.0190401	1	212796908	0.0311	3.17e-06	14730	TRUE	0.00147155	21.7049
GCST90274797		IL-10RB	finn-b-M13_GOUT	GA	rs1153572	T	C	T	C	-0.0548	0.0356	0.5866	0.5655	FALSE	FALSE	FALSE	0.0254	0.1618	3	4275803	0.0119	4.12e-06	14286	TRUE	0.00148222	21.2034
GCST90274797		IL-10RB	finn-b-M13_GOUT	GA	rs116315732	T	C	T	C	0.1988	-0.0462	0.0212	0.02849	FALSE	FALSE	FALSE	0.0762	0.5438	2	176630651	0.0402	7.6e-07	14734	TRUE	0.00165707	24.4524
GCST90274797		IL-10RB	finn-b-M13_GOUT	GA	rs117883662	C	G	C	G	-0.4295	-0.0929	0.9904	0.97083	FALSE	TRUE	FALSE	0.0755	0.219	19	49553051	0.0907	2.19e-06	8938	TRUE	0.00250255	22.4189
GCST90274797		IL-10RB	finn-b-M13_GOUT	GA	rs142421172	A	G	A	G	0.208	-0.1029	0.0438	0.06618	FALSE	FALSE	FALSE	0.052	0.0477705	1	179682087	0.031	1.95e-11	12840	TRUE	0.00349396	45.0128
GCST90274797		IL-10RB	finn-b-M13_GOUT	GA	rs149156511	A	G	A	G	0.2066	-0.0183	0.0323	0.02556	FALSE	FALSE	FALSE	0.0815	0.8226	20	39437913	0.0444	3.27e-06	14286	TRUE	0.0015133	21.6488
GCST90274797		IL-10RB	finn-b-M13_GOUT	GA	rs1605333	C	G	C	G	-0.0601	0.0041	0.6484	0.6201	FALSE	TRUE	FALSE	0.026	0.8748	12	58388232	0.0124	1.25e-06	13237	TRUE	0.00177152	23.4877
GCST90274797		IL-10RB	finn-b-M13_GOUT	GA	rs192325200	A	G	A	G	-0.2327	0.1517	0.9827	0.990007	FALSE	FALSE	FALSE	0.1292	0.2405	10	71477178	0.0505	4.07e-06	13867	TRUE	0.00152884	21.2299
GCST90274797		IL-10RB	finn-b-M13_GOUT	GA	rs34361138	A	G	A	G	0.0532	-0.0253	0.5488	0.4754	FALSE	FALSE	FALSE	0.0254	0.3199	6	41174158	0.0113	2.5e-06	14732	TRUE	0.00150228	22.1619
GCST90274797		IL-10RB	finn-b-M13_GOUT	GA	rs55780441	T	C	T	C	0.1783	0.0846	0.9674	0.91999	FALSE	FALSE	FALSE	0.0461	0.0660602	16	13209083	0.0348	3e-07	14734	TRUE	0.00177849	26.2473
GCST90274797		IL-10RB	finn-b-M13_GOUT	GA	rs6517157	T	C	T	C	0.1509	-0.0376	0.9258	0.9485	FALSE	FALSE	FALSE	0.0576	0.514301	21	34634808	0.0251	1.83e-09	14286	TRUE	0.00252361	36.1385
GCST90274797		IL-10RB	finn-b-M13_GOUT	GA	rs6584485	T	C	T	C	0.0743	-0.0343	0.8362	0.9285	FALSE	FALSE	FALSE	0.049	0.4838	10	103937244	0.0161	3.93e-06	14286	TRUE	0.00148857	21.2944
GCST90274797		IL-10RB	finn-b-M13_GOUT	GA	rs75710908	A	G	A	G	0.1586	-0.0226	0.9665	0.95367	FALSE	FALSE	FALSE	0.0607	0.7099	21	34510084	0.0341	3.3e-06	14708	TRUE	0.00146861	21.6291
GCST90274797		IL-10RB	finn-b-M13_GOUT	GA	rs7574167	A	G	A	G	0.0637	-0.0004	0.2684	0.2613	FALSE	FALSE	FALSE	0.0288	0.9898	2	43150924	0.0135	2.38e-06	12832	TRUE	0.00173206	22.2609
GCST90274797		IL-10RB	finn-b-M13_GOUT	GA	rs7855466	T	C	T	C	0.0861	-0.088	0.1723	0.23	FALSE	FALSE	FALSE	0.03	0.00332897	9	136121303	0.0169	3.49e-07	11783	TRUE	0.00219797	25.9513
GCST90274797		IL-10RB	finn-b-M13_GOUT	GA	rs8178484	T	C	T	C	-0.426	-0.0014	0.5452	0.5255	FALSE	FALSE	FALSE	0.0255	0.9572	21	34651253	0.0117	1e-200	14286	TRUE	0.0849175	1325.52
GCST90274797		IL-10RB	finn-b-M13_GOUT	GA	rs9685374	A	G	A	G	-0.0618	0.0093	0.2721	0.298	FALSE	FALSE	FALSE	0.0276	0.735099	4	119751261	0.0134	3.99e-06	14286	TRUE	0.00148666	21.267
GCST90274798		IL-12B	finn-b-M13_GOUT	GA	rs111850948	A	G	A	G	-0.0843	0.0139	0.1348	0.106	FALSE	FALSE	FALSE	0.0413	0.736701	7	25740142	0.0181	3.2e-06	14286	TRUE	0.0015161	21.6889
GCST90274798		IL-12B	finn-b-M13_GOUT	GA	rs112798338	T	C	T	C	0.1926	0.0086	0.026	0.02679	FALSE	FALSE	FALSE	0.0789	0.9135	1	228433772	0.0411	2.78e-06	14286	TRUE	0.0015348	21.9568
GCST90274798		IL-12B	finn-b-M13_GOUT	GA	rs114288486	T	C	T	C	0.1449	0.2206	0.0363	0.01858	FALSE	FALSE	FALSE	0.0941	0.0190401	1	212796908	0.0311	3.17e-06	14730	TRUE	0.00147155	21.7049
GCST90274798		IL-12B	finn-b-M13_GOUT	GA	rs1153572	T	C	T	C	-0.0548	0.0356	0.5866	0.5655	FALSE	FALSE	FALSE	0.0254	0.1618	3	4275803	0.0119	4.12e-06	14286	TRUE	0.00148222	21.2034
GCST90274798		IL-12B	finn-b-M13_GOUT	GA	rs116315732	T	C	T	C	0.1988	-0.0462	0.0212	0.02849	FALSE	FALSE	FALSE	0.0762	0.5438	2	176630651	0.0402	7.6e-07	14734	TRUE	0.00165707	24.4524
GCST90274798		IL-12B	finn-b-M13_GOUT	GA	rs117883662	C	G	C	G	-0.4295	-0.0929	0.9904	0.97083	FALSE	TRUE	FALSE	0.0755	0.219	19	49553051	0.0907	2.19e-06	8938	TRUE	0.00250255	22.4189
GCST90274798		IL-12B	finn-b-M13_GOUT	GA	rs142421172	A	G	A	G	0.208	-0.1029	0.0438	0.06618	FALSE	FALSE	FALSE	0.052	0.0477705	1	179682087	0.031	1.95e-11	12840	TRUE	0.00349396	45.0128
GCST90274798		IL-12B	finn-b-M13_GOUT	GA	rs149156511	A	G	A	G	0.2066	-0.0183	0.0323	0.02556	FALSE	FALSE	FALSE	0.0815	0.8226	20	39437913	0.0444	3.27e-06	14286	TRUE	0.0015133	21.6488
GCST90274798		IL-12B	finn-b-M13_GOUT	GA	rs1605333	C	G	C	G	-0.0601	0.0041	0.6484	0.6201	FALSE	TRUE	FALSE	0.026	0.8748	12	58388232	0.0124	1.25e-06	13237	TRUE	0.00177152	23.4877
GCST90274798		IL-12B	finn-b-M13_GOUT	GA	rs192325200	A	G	A	G	-0.2327	0.1517	0.9827	0.990007	FALSE	FALSE	FALSE	0.1292	0.2405	10	71477178	0.0505	4.07e-06	13867	TRUE	0.00152884	21.2299
GCST90274798		IL-12B	finn-b-M13_GOUT	GA	rs34361138	A	G	A	G	0.0532	-0.0253	0.5488	0.4754	FALSE	FALSE	FALSE	0.0254	0.3199	6	41174158	0.0113	2.5e-06	14732	TRUE	0.00150228	22.1619
GCST90274798		IL-12B	finn-b-M13_GOUT	GA	rs55780441	T	C	T	C	0.1783	0.0846	0.9674	0.91999	FALSE	FALSE	FALSE	0.0461	0.0660602	16	13209083	0.0348	3e-07	14734	TRUE	0.00177849	26.2473
GCST90274798		IL-12B	finn-b-M13_GOUT	GA	rs6517157	T	C	T	C	0.1509	-0.0376	0.9258	0.9485	FALSE	FALSE	FALSE	0.0576	0.514301	21	34634808	0.0251	1.83e-09	14286	TRUE	0.00252361	36.1385
GCST90274798		IL-12B	finn-b-M13_GOUT	GA	rs6584485	T	C	T	C	0.0743	-0.0343	0.8362	0.9285	FALSE	FALSE	FALSE	0.049	0.4838	10	103937244	0.0161	3.93e-06	14286	TRUE	0.00148857	21.2944
GCST90274798		IL-12B	finn-b-M13_GOUT	GA	rs75710908	A	G	A	G	0.1586	-0.0226	0.9665	0.95367	FALSE	FALSE	FALSE	0.0607	0.7099	21	34510084	0.0341	3.3e-06	14708	TRUE	0.00146861	21.6291
GCST90274798		IL-12B	finn-b-M13_GOUT	GA	rs7574167	A	G	A	G	0.0637	-0.0004	0.2684	0.2613	FALSE	FALSE	FALSE	0.0288	0.9898	2	43150924	0.0135	2.38e-06	12832	TRUE	0.00173206	22.2609
GCST90274798		IL-12B	finn-b-M13_GOUT	GA	rs7855466	T	C	T	C	0.0861	-0.088	0.1723	0.23	FALSE	FALSE	FALSE	0.03	0.00332897	9	136121303	0.0169	3.49e-07	11783	TRUE	0.00219797	25.9513
GCST90274798		IL-12B	finn-b-M13_GOUT	GA	rs8178484	T	C	T	C	-0.426	-0.0014	0.5452	0.5255	FALSE	FALSE	FALSE	0.0255	0.9572	21	34651253	0.0117	1e-200	14286	TRUE	0.0849175	1325.52
GCST90274798		IL-12B	finn-b-M13_GOUT	GA	rs9685374	A	G	A	G	-0.0618	0.0093	0.2721	0.298	FALSE	FALSE	FALSE	0.0276	0.735099	4	119751261	0.0134	3.99e-06	14286	TRUE	0.00148666	21.267
GCST90274799		IL-13	finn-b-M13_GOUT	GA	rs10446322	A	G	A	G	0.064	-0.0259	0.3961	0.3093	FALSE	FALSE	FALSE	0.0273	0.3437	3	143068250	0.0132	1.24e-06	11777	TRUE	0.0019921	23.5038
GCST90274799		IL-13	finn-b-M13_GOUT	GA	rs10893042	C	G	C	G	-0.0702	-0.0234	0.6744	0.5609	FALSE	TRUE	TRUE	0.0256	0.3608	11	123332970	0.015	2.87e-06	11344	FALSE	0.00192703	21.8985
GCST90274799		IL-13	finn-b-M13_GOUT	GA	rs10917637	A	G	A	G	0.0692	0.0204	0.3447	0.3219	FALSE	FALSE	FALSE	0.027	0.4491	1	162878651	0.0136	3.61e-07	11772	TRUE	0.00219447	25.8857
GCST90274799		IL-13	finn-b-M13_GOUT	GA	rs11251952	A	G	A	G	-0.1845	0.0064	0.0751	0.07208	FALSE	FALSE	FALSE	0.049	0.8967	10	3623961	0.0397	3.36e-06	11344	TRUE	0.00190029	21.5941
GCST90274799		IL-13	finn-b-M13_GOUT	GA	rs13119159	A	G	A	G	0.0739	-0.0446	0.4958	0.4823	FALSE	FALSE	FALSE	0.0252	0.0763994	4	40938582	0.0132	2.16e-08	11344	TRUE	0.00275535	31.3375
GCST90274799		IL-13	finn-b-M13_GOUT	GA	rs141726773	T	C	T	C	0.2093	-0.0286	0.9682	0.95525	FALSE	FALSE	FALSE	0.0628	0.6488	13	41810092	0.0446	2.69e-06	11344	TRUE	0.00193758	22.0187
GCST90274799		IL-13	finn-b-M13_GOUT	GA	rs149979178	A	G	A	G	0.1832	0.1152	0.9229	0.92283	FALSE	FALSE	FALSE	0.048	0.01646	7	61999529	0.039	2.63e-06	6901	TRUE	0.0031873	22.0595
GCST90274799		IL-13	finn-b-M13_GOUT	GA	rs183684201	C	G	C	G	-0.2968	0.0175	0.9858	0.96883	FALSE	TRUE	FALSE	0.0738	0.8128	5	9974643	0.0628	2.29e-06	11782	TRUE	0.0018922	22.3324
GCST90274799		IL-13	finn-b-M13_GOUT	GA	rs55924857	T	C	T	C	-0.0934	-0.0432	0.8535	0.8325	FALSE	FALSE	FALSE	0.0338	0.2019	15	57830694	0.0183	3.33e-07	11792	TRUE	0.00220417	26.0446
GCST90274799		IL-13	finn-b-M13_GOUT	GA	rs59235092	A	G	A	G	0.2122	-0.0782	0.0274	0.0324	FALSE	FALSE	FALSE	0.0726	0.2814	16	79977921	0.0439	1.34e-06	11784	TRUE	0.00197883	23.3608
GCST90274799		IL-13	finn-b-M13_GOUT	GA	rs76219628	A	G	A	G	0.169	-0.046	0.0397	0.02714	FALSE	FALSE	FALSE	0.0792	0.561399	7	154418309	0.0357	2.2e-06	11344	TRUE	0.00197158	22.4058
GCST90274799		IL-13	finn-b-M13_GOUT	GA	rs9881117	A	G	A	G	-0.0656	-0.0357	0.3094	0.3873	FALSE	FALSE	FALSE	0.0261	0.1713	3	123702960	0.0141	3.28e-06	11791	TRUE	0.00183241	21.6419
GCST90274800		IL-15RA	finn-b-M13_GOUT	GA	rs117428573	A	C	A	C	-0.3132	0.1118	0.0119	0.01454	FALSE	FALSE	FALSE	0.1054	0.2888	8	27696981	0.0684	4.67e-06	10857	TRUE	0.00192745	20.9629
GCST90274800		IL-15RA	finn-b-M13_GOUT	GA	rs117484888	A	G	A	G	0.3794	0.1288	0.0158	0.001691	FALSE	FALSE	FALSE	0.336	0.701501	21	15303777	0.0799	2.05e-06	7423	TRUE	0.00302834	22.5416
GCST90274800		IL-15RA	finn-b-M13_GOUT	GA	rs12570881	A	T	A	T	-0.0867	0.0157	0.8028	0.8206	FALSE	TRUE	FALSE	0.0333	0.638	10	5815194	0.0174	6.27e-07	11344	TRUE	0.00218386	24.8235
GCST90274800		IL-15RA	finn-b-M13_GOUT	GA	rs145793996	A	G	A	G	-0.2278	0.036	0.9801	0.96737	FALSE	FALSE	FALSE	0.0711	0.6128	11	37594094	0.0492	3.66e-06	11779	TRUE	0.00181668	21.434
GCST90274800		IL-15RA	finn-b-M13_GOUT	GA	rs192538756	A	T	A	T	0.1159	0.0392	0.8743	0.8574	FALSE	TRUE	FALSE	0.0372	0.2919	20	2629394	0.0241	1.52e-06	9461	TRUE	0.00243857	23.1228
GCST90274800		IL-15RA	finn-b-M13_GOUT	GA	rs2228059	T	G	T	G	0.3692	0.0082	0.5146	0.5356	FALSE	FALSE	FALSE	0.0254	0.7462	10	6002368	0.0127	8.39e-186	11344	TRUE	0.0693336	844.966
GCST90274800		IL-15RA	finn-b-M13_GOUT	GA	rs2836464	A	G	A	G	0.0796	0.0321	0.8384	0.8573	FALSE	FALSE	FALSE	0.0361	0.3732	21	39896592	0.0169	2.48e-06	11791	TRUE	0.00187796	22.1809
GCST90274800		IL-15RA	finn-b-M13_GOUT	GA	rs4459616	T	C	T	C	0.14	0.0669	0.0658	0.05084	FALSE	FALSE	FALSE	0.0573	0.2423	18	12175379	0.0294	1.92e-06	9899	TRUE	0.00228547	22.6712
GCST90274800		IL-15RA	finn-b-M13_GOUT	GA	rs6845172	C	G	C	G	0.0778	-0.0019	0.8203	0.7852	FALSE	TRUE	FALSE	0.0306	0.9517	4	140657353	0.0162	1.57e-06	11772	TRUE	0.00195537	23.0598
GCST90274800		IL-15RA	finn-b-M13_GOUT	GA	rs7137828	T	C	T	C	-0.0748	-0.0849	0.5243	0.5859	FALSE	FALSE	FALSE	0.0255	0.000872509	12	111932800	0.0133	1.87e-08	11344	TRUE	0.00278051	31.6245
GCST90274800		IL-15RA	finn-b-M13_GOUT	GA	rs7898286	T	G	T	G	-0.1967	-0.0175	0.3975	0.3192	FALSE	FALSE	FALSE	0.0274	0.5234	10	6009462	0.0135	4.34e-48	11344	TRUE	0.0183706	212.258
GCST90274800		IL-15RA	finn-b-M13_GOUT	GA	rs9270551	A	G	A	G	0.0749	0.0006	0.7077	0.6694	FALSE	FALSE	FALSE	0.0319	0.9853	6	32560501	0.0153	9.81e-07	11344	TRUE	0.00210813	23.961
GCST90274801		IL-17A	finn-b-M13_GOUT	GA	rs12599620	T	C	T	C	-0.0726	-0.0111	0.7391	0.692	FALSE	FALSE	FALSE	0.0272	0.683901	16	8011846	0.0153	2.08e-06	11336	TRUE	0.0019823	22.512
GCST90274801		IL-17A	finn-b-M13_GOUT	GA	rs1462017	C	G	C	G	-0.0893	-0.0203	0.1776	0.1382	FALSE	TRUE	FALSE	0.0364	0.576301	8	70106392	0.017	1.5e-07	11774	TRUE	0.00233811	27.5887
GCST90274801		IL-17A	finn-b-M13_GOUT	GA	rs17448036	A	G	A	G	-0.0585	-0.0202	0.5609	0.5076	FALSE	FALSE	FALSE	0.0252	0.4222	3	189579511	0.0128	4.87e-06	11783	TRUE	0.00176957	20.8842
GCST90274801		IL-17A	finn-b-M13_GOUT	GA	rs2429911	T	C	T	C	0.2309	0.0213	0.0251	0.0107	FALSE	FALSE	FALSE	0.1269	0.8669	17	2272057	0.0486	2.02e-06	11294	TRUE	0.00199462	22.5683
GCST90274801		IL-17A	finn-b-M13_GOUT	GA	rs28852438	A	G	A	G	-0.068	-0.0371	0.2897	0.3379	FALSE	FALSE	FALSE	0.0269	0.168	7	6380998	0.0148	4.34e-06	11336	TRUE	0.00185877	21.1066
GCST90274801		IL-17A	finn-b-M13_GOUT	GA	rs33998516	A	C	A	C	-0.0802	0.0072	0.7781	0.7059	FALSE	FALSE	FALSE	0.0279	0.7965	1	96622380	0.0164	1.01e-06	11336	TRUE	0.00210516	23.9103
GCST90274801		IL-17A	finn-b-M13_GOUT	GA	rs34557923	T	G	T	G	0.2446	-0.1034	0.9819	0.98719	FALSE	FALSE	FALSE	0.1129	0.3599	10	67955765	0.0517	2.23e-06	10913	TRUE	0.00204691	22.3796
GCST90274801		IL-17A	finn-b-M13_GOUT	GA	rs4877075	A	G	A	G	0.0908	0.0212	0.1411	0.1661	FALSE	FALSE	FALSE	0.0339	0.532299	9	91976386	0.0192	2.25e-06	11336	TRUE	0.00196903	22.3611
GCST90274801		IL-17A	finn-b-M13_GOUT	GA	rs75788494	T	C	T	C	-0.2432	-0.0034	0.021	0.01372	FALSE	FALSE	FALSE	0.1079	0.9746	2	13468626	0.0525	3.61e-06	10574	TRUE	0.0020253	21.4549
GCST90274801		IL-17A	finn-b-M13_GOUT	GA	rs77529534	T	C	T	C	-0.1279	0.0124	0.9323	0.8794	FALSE	FALSE	FALSE	0.0389	0.7509	9	27215497	0.0272	2.57e-06	11775	TRUE	0.00187425	22.107
GCST90274801		IL-17A	finn-b-M13_GOUT	GA	rs77595989	T	G	T	G	0.1696	-0.0091	0.9648	0.94636	FALSE	FALSE	FALSE	0.0563	0.8715	12	118130693	0.0371	4.84e-06	11767	TRUE	0.00177283	20.8944
GCST90274801		IL-17A	finn-b-M13_GOUT	GA	rs79982350	C	G	C	G	-0.1467	0.0579	0.0555	0.05384	FALSE	TRUE	FALSE	0.0562	0.3037	9	31560030	0.0295	6.6e-07	11336	TRUE	0.00217676	24.7252
GCST90274802		IL-17C	finn-b-M13_GOUT	GA	rs1072074	A	G	A	G	-0.0649	0.0192	0.5847	0.5297	FALSE	FALSE	FALSE	0.026	0.4608	4	24758319	0.0141	4.17e-06	11785	TRUE	0.00179449	21.1825
GCST90274802		IL-17C	finn-b-M13_GOUT	GA	rs10870773	A	G	A	G	-0.0816	-0.0403	0.8025	0.7413	FALSE	FALSE	FALSE	0.0289	0.1636	13	44396409	0.0171	1.82e-06	11345	TRUE	0.00200315	22.7673
GCST90274802		IL-17C	finn-b-M13_GOUT	GA	rs114882743	A	T	A	T	-0.3259	0.042	0.9804	0.994284	FALSE	TRUE	FALSE	0.1693	0.8042	1	176930254	0.0548	2.73e-09	11345	TRUE	0.00310779	35.3615
GCST90274802		IL-17C	finn-b-M13_GOUT	GA	rs11931996	T	C	T	C	-0.1219	-0.0138	0.9068	0.94569	FALSE	FALSE	FALSE	0.0569	0.8081	4	152291909	0.0262	3.28e-06	11345	TRUE	0.00190446	21.6435
GCST90274802		IL-17C	finn-b-M13_GOUT	GA	rs12092228	T	G	T	G	0.1508	-0.0802	0.0512	0.05689	FALSE	FALSE	FALSE	0.0555	0.1488	1	242536005	0.0327	4e-06	9892	TRUE	0.00214531	21.2627
GCST90274802		IL-17C	finn-b-M13_GOUT	GA	rs12863903	T	C	T	C	-0.0857	0.0335	0.1597	0.175	FALSE	FALSE	FALSE	0.0332	0.313	13	96638651	0.018	1.93e-06	11345	TRUE	0.00199409	22.6642
GCST90274802		IL-17C	finn-b-M13_GOUT	GA	rs12895022	T	C	T	C	0.1091	-0.0505	0.0906	0.09395	FALSE	FALSE	FALSE	0.0433	0.2435	14	102333234	0.0236	3.78e-06	11774	TRUE	0.00181182	21.3674
GCST90274802		IL-17C	finn-b-M13_GOUT	GA	rs17700884	T	G	T	G	-0.105	0.0372	0.3783	0.5018	FALSE	FALSE	FALSE	0.0253	0.1418	16	88684495	0.0136	1.16e-14	11775	TRUE	0.00503671	59.5974
GCST90274802		IL-17C	finn-b-M13_GOUT	GA	rs1920106	T	C	T	C	0.0633	-0.0026	0.3948	0.4149	FALSE	FALSE	FALSE	0.0257	0.9183	7	21240100	0.0132	1.62e-06	11792	TRUE	0.00194637	22.9925
GCST90274802		IL-17C	finn-b-M13_GOUT	GA	rs2814092	C	G	C	G	0.0624	-0.0136	0.6437	0.6397	FALSE	TRUE	FALSE	0.0263	0.6069	6	66547346	0.0135	3.8e-06	11792	TRUE	0.00180854	21.3613
GCST90274802		IL-17C	finn-b-M13_GOUT	GA	rs39779	C	G	C	G	0.1077	0.0558	0.1032	0.1299	FALSE	TRUE	FALSE	0.0372	0.134	16	8393906	0.0227	2.09e-06	11345	TRUE	0.00198022	22.5062
GCST90274802		IL-17C	finn-b-M13_GOUT	GA	rs554604740	A	G	A	G	0.1926	-0.0101	0.0286	0.01752	FALSE	FALSE	FALSE	0.0949	0.9149	12	52750252	0.0401	1.56e-06	11149	TRUE	0.00206486	23.0646
GCST90274802		IL-17C	finn-b-M13_GOUT	GA	rs59356989	A	G	A	G	-0.0882	-0.0216	0.8432	0.8322	FALSE	FALSE	FALSE	0.0337	0.5218	5	107423766	0.0177	6.26e-07	11790	TRUE	0.00210166	24.8266
GCST90274802		IL-17C	finn-b-M13_GOUT	GA	rs72815428	T	C	T	C	-0.1673	-0.0608	0.0423	0.01383	FALSE	FALSE	FALSE	0.1083	0.5745	5	174836306	0.0366	4.85e-06	11775	TRUE	0.00177133	20.8908
GCST90274802		IL-17C	finn-b-M13_GOUT	GA	rs75246422	T	C	T	C	-0.0951	-0.036	0.1233	0.136	FALSE	FALSE	FALSE	0.0369	0.3289	5	174179760	0.0201	2.23e-06	11793	TRUE	0.00189462	22.3818
GCST90274802		IL-17C	finn-b-M13_GOUT	GA	rs77654242	T	G	T	G	-0.2174	0.0019	0.9707	0.97255	FALSE	FALSE	FALSE	0.0786	0.9809	2	136675328	0.0469	3.56e-06	10294	TRUE	0.00208297	21.4827
GCST90274802		IL-17C	finn-b-M13_GOUT	GA	rs8015296	C	G	C	G	-0.1162	0.056	0.0991	0.08051	FALSE	TRUE	FALSE	0.0464	0.2274	14	92763907	0.0253	4.37e-06	9461	TRUE	0.00222468	21.0901
GCST90274803		IL-18	finn-b-M13_GOUT	GA	rs113552426	C	G	C	G	-0.278	0.1405	0.9792	0.996682	FALSE	TRUE	FALSE	0.2318	0.5443	16	84730435	0.0581	1.71e-06	11249	TRUE	0.00203114	22.8908
GCST90274803		IL-18	finn-b-M13_GOUT	GA	rs11605127	C	G	C	G	-0.0629	-0.0108	0.7543	0.6429	FALSE	TRUE	FALSE	0.0264	0.682299	11	268430	0.0137	4.41e-06	14730	TRUE	0.00142901	21.0766
GCST90274803		IL-18	finn-b-M13_GOUT	GA	rs12201187	A	T	A	T	0.0676	-0.0586	0.2767	0.3633	FALSE	TRUE	FALSE	0.0262	0.0253402	6	162785078	0.0138	9.65e-07	13245	TRUE	0.00180841	23.9922
GCST90274803		IL-18	finn-b-M13_GOUT	GA	rs12648080	A	G	A	G	0.072	0.0246	0.8077	0.8444	FALSE	FALSE	FALSE	0.0347	0.4775	4	121893301	0.0146	8.16e-07	14743	TRUE	0.00164686	24.3165
GCST90274803		IL-18	finn-b-M13_GOUT	GA	rs12681624	C	G	C	G	-0.0935	0.0359	0.8179	0.8042	FALSE	TRUE	FALSE	0.0317	0.258	8	144606172	0.0157	2.59e-09	13657	TRUE	0.00259025	35.4618
GCST90274803		IL-18	finn-b-M13_GOUT	GA	rs12711729	T	C	T	C	-0.0702	-0.0372	0.7336	0.7194	FALSE	FALSE	FALSE	0.0281	0.1851	2	126751021	0.0153	4.47e-06	11345	TRUE	0.00185217	21.0482
GCST90274803		IL-18	finn-b-M13_GOUT	GA	rs139760701	A	T	A	T	-0.3049	0.0386	0.989	0.994939	FALSE	TRUE	FALSE	0.1776	0.828	3	115001900	0.0604	4.46e-07	13809	TRUE	0.00184195	25.4787
GCST90274803		IL-18	finn-b-M13_GOUT	GA	rs1403742	A	T	A	T	-0.0567	-0.0197	0.371	0.3889	FALSE	TRUE	FALSE	0.0259	0.4465	20	51289816	0.0124	4.82e-06	14296	TRUE	0.00146041	20.9056
GCST90274803		IL-18	finn-b-M13_GOUT	GA	rs148504635	A	C	A	C	0.2532	-0.0912	0.9857	0.98596	FALSE	FALSE	FALSE	0.1071	0.3944	16	54161464	0.0525	1.42e-06	14737	TRUE	0.00157585	23.2568
GCST90274803		IL-18	finn-b-M13_GOUT	GA	rs17229943	A	C	A	C	-0.16	-0.0185	0.9351	0.8977	FALSE	FALSE	FALSE	0.0422	0.661301	5	68682536	0.0267	2.07e-09	14744	TRUE	0.00242966	35.9053
GCST90274803		IL-18	finn-b-M13_GOUT	GA	rs2108621	T	C	T	C	0.0581	0.0072	0.3565	0.2977	FALSE	FALSE	FALSE	0.0278	0.7961	19	5344989	0.0126	4.01e-06	14296	TRUE	0.00148508	21.2594
GCST90274803		IL-18	finn-b-M13_GOUT	GA	rs2954016	T	C	T	C	-0.0759	-0.0099	0.3451	0.3768	FALSE	FALSE	FALSE	0.0271	0.7142	8	126402485	0.0156	1.14e-06	13421	TRUE	0.0017607	23.6684
GCST90274803		IL-18	finn-b-M13_GOUT	GA	rs35495214	T	C	T	C	0.1374	0.0986	0.0465	0.01899	FALSE	FALSE	FALSE	0.0955	0.3019	11	112433719	0.0291	2.34e-06	14735	TRUE	0.00151071	22.2909
GCST90274803		IL-18	finn-b-M13_GOUT	GA	rs385076	T	C	T	C	-0.1857	-0.0044	0.3734	0.3547	FALSE	FALSE	FALSE	0.0264	0.8684	2	32489851	0.0123	1.68e-51	14296	TRUE	0.0156938	227.904
GCST90274803		IL-18	finn-b-M13_GOUT	GA	rs4140444	A	G	A	G	0.2157	-0.0209	0.0204	0.01845	FALSE	FALSE	FALSE	0.0942	0.8241	6	38300402	0.0461	2.88e-06	14741	TRUE	0.00148295	21.8897
GCST90274803		IL-18	finn-b-M13_GOUT	GA	rs56836641	T	C	T	C	-0.163	0.0379	0.0477	0.07125	FALSE	FALSE	FALSE	0.0496	0.4445	7	155637974	0.0301	6.12e-08	14743	TRUE	0.00198515	29.3213
GCST90274803		IL-18	finn-b-M13_GOUT	GA	rs5744249	A	C	A	C	0.2039	-0.0008	0.7618	0.7572	FALSE	FALSE	FALSE	0.0294	0.9776	11	112025306	0.0135	1.53e-51	14742	TRUE	0.0152385	228.091
GCST90274803		IL-18	finn-b-M13_GOUT	GA	rs57954386	C	G	C	G	-0.1248	-0.0135	0.0665	0.02994	FALSE	TRUE	FALSE	0.0736	0.854	11	86686181	0.0259	1.45e-06	12201	TRUE	0.00189937	23.2145
GCST90274803		IL-18	finn-b-M13_GOUT	GA	rs60235102	T	C	T	C	0.1154	0.0166	0.9237	0.8982	FALSE	FALSE	FALSE	0.0419	0.6924	11	105060888	0.0225	2.91e-07	14722	TRUE	0.00178363	26.3019
GCST90274803		IL-18	finn-b-M13_GOUT	GA	rs67424072	T	G	T	G	-0.082	0.0329	0.8341	0.8037	FALSE	FALSE	FALSE	0.0319	0.3024	7	11104167	0.0165	6.71e-07	14296	TRUE	0.00172463	24.6944
GCST90274803		IL-18	finn-b-M13_GOUT	GA	rs77994606	A	G	A	G	-0.2314	-0.0029	0.9814	0.97763	FALSE	FALSE	FALSE	0.0849	0.9724	18	28763724	0.0472	9.46e-07	14743	TRUE	0.00162761	24.0317
GCST90274804		IL-18R1	finn-b-M13_GOUT	GA	rs116935210	A	G	A	G	0.2387	0.0267	0.9848	0.93966	FALSE	FALSE	FALSE	0.0528	0.6136	22	34904594	0.0512	3.13e-06	14733	TRUE	0.0014731	21.7323
GCST90274804		IL-18R1	finn-b-M13_GOUT	GA	rs117145942	A	G	A	G	-0.3006	0.0947	0.0131	0.005207	FALSE	FALSE	FALSE	0.1853	0.609399	7	29690677	0.0649	3.63e-06	13164	TRUE	0.00162702	21.4498
GCST90274804		IL-18R1	finn-b-M13_GOUT	GA	rs117195704	A	G	A	G	-0.1505	0.1549	0.0389	0.02361	FALSE	FALSE	FALSE	0.0841	0.0653702	10	61379709	0.0313	1.52e-06	14730	TRUE	0.00156711	23.1167
GCST90274804		IL-18R1	finn-b-M13_GOUT	GA	rs117599131	A	C	A	C	-0.1483	-0.0234	0.0536	0.05229	FALSE	FALSE	FALSE	0.0573	0.6832	16	87926882	0.0317	2.89e-06	13231	TRUE	0.0016514	21.8826
GCST90274804		IL-18R1	finn-b-M13_GOUT	GA	rs1760941	A	C	A	C	0.0657	-0.0047	0.7591	0.8051	FALSE	FALSE	FALSE	0.0324	0.8837	14	20930038	0.0142	3.71e-06	14295	TRUE	0.00149527	21.4039
GCST90274804		IL-18R1	finn-b-M13_GOUT	GA	rs2570479	A	C	A	C	0.066	0.0181	0.5583	0.4063	FALSE	FALSE	FALSE	0.0258	0.4823	2	104530177	0.0135	1.01e-06	11345	TRUE	0.00210233	23.897
GCST90274804		IL-18R1	finn-b-M13_GOUT	GA	rs2732865	A	C	A	C	0.3635	0.1181	0.0405	0.02053	FALSE	FALSE	FALSE	0.0906	0.1925	2	103401780	0.0303	3.7e-33	14743	TRUE	0.0096676	143.901
GCST90274804		IL-18R1	finn-b-M13_GOUT	GA	rs28929474	T	C	T	C	0.2643	-0.0867	0.0204	0.02011	FALSE	FALSE	FALSE	0.0917	0.3445	14	94844947	0.0445	2.86e-09	14743	TRUE	0.00238699	35.2708
GCST90274804		IL-18R1	finn-b-M13_GOUT	GA	rs34174304	A	G	A	G	0.073	0.0784	0.8157	0.8407	FALSE	FALSE	FALSE	0.0344	0.02273	20	51193977	0.0149	9.62e-07	14725	TRUE	0.00162746	24.0002
GCST90274804		IL-18R1	finn-b-M13_GOUT	GA	rs35021151	A	G	A	G	-0.1646	0.0763	0.0317	0.03479	FALSE	FALSE	FALSE	0.069	0.269	3	58414784	0.0342	1.49e-06	14735	TRUE	0.00156955	23.1605
GCST90274804		IL-18R1	finn-b-M13_GOUT	GA	rs55871806	C	G	C	G	0.5302	-0.0109	0.1737	0.2093	FALSE	TRUE	FALSE	0.031	0.7258	2	102880806	0.0152	1e-200	14733	TRUE	0.076285	1216.56
GCST90274804		IL-18R1	finn-b-M13_GOUT	GA	rs62257659	A	G	A	G	-0.2015	0.1902	0.9745	0.98646	FALSE	FALSE	FALSE	0.1122	0.0900907	3	79589418	0.042	1.61e-06	14727	TRUE	0.00156048	23.014
GCST90274804		IL-18R1	finn-b-M13_GOUT	GA	rs73176827	T	C	T	C	-0.1045	-0.1179	0.0762	0.0597	FALSE	FALSE	FALSE	0.0539	0.0288503	7	156048777	0.022	2.03e-06	14733	TRUE	0.00152908	22.5594
GCST90274804		IL-18R1	finn-b-M13_GOUT	GA	rs7512350	A	G	A	G	0.0921	0.0023	0.1213	0.1323	FALSE	FALSE	FALSE	0.0373	0.9512	1	15404794	0.0201	4.6e-06	11771	TRUE	0.00178049	20.992
GCST90274804		IL-18R1	finn-b-M13_GOUT	GA	rs75366565	T	C	T	C	-0.401	-0.0146	0.1988	0.2038	FALSE	FALSE	FALSE	0.0314	0.6418	2	103166288	0.0142	1.92e-175	14735	TRUE	0.0513419	797.358
GCST90274804		IL-18R1	finn-b-M13_GOUT	GA	rs7642750	A	C	A	C	0.0935	0.0278	0.8764	0.8874	FALSE	FALSE	FALSE	0.0397	0.483	3	10580281	0.02	2.94e-06	11788	TRUE	0.00185063	21.8519
GCST90274804		IL-18R1	finn-b-M13_GOUT	GA	rs78035061	A	C	A	C	0.1039	-0.0386	0.0787	0.07212	FALSE	FALSE	FALSE	0.049	0.4302	6	801754	0.0222	2.87e-06	14295	TRUE	0.00152995	21.901
GCST90274804		IL-18R1	finn-b-M13_GOUT	GA	rs78199195	A	G	A	G	-0.0956	-0.102	0.8928	0.91449	FALSE	FALSE	FALSE	0.0455	0.02503	3	146882115	0.0196	1.07e-06	14295	TRUE	0.00166149	23.7872
GCST90274804		IL-18R1	finn-b-M13_GOUT	GA	rs78357146	A	G	A	G	-0.3382	0.0552	0.9715	0.990579	FALSE	FALSE	FALSE	0.1343	0.6811	17	64305051	0.0378	3.65e-19	14743	TRUE	0.0054004	80.0396
GCST90274804		IL-18R1	finn-b-M13_GOUT	GA	rs78714574	C	G	C	G	0.4727	0.019	0.0198	0.02964	FALSE	TRUE	FALSE	0.0743	0.7977	2	102637685	0.0474	2.01e-23	14735	TRUE	0.00670414	99.4387
GCST90274804		IL-18R1	finn-b-M13_GOUT	GA	rs79097546	T	C	T	C	-0.2754	-0.4361	0.9865	0.994771	FALSE	FALSE	FALSE	0.1755	0.01293	22	19662319	0.056	8.75e-07	14256	TRUE	0.00169363	24.1819
GCST90274804		IL-18R1	finn-b-M13_GOUT	GA	rs80317525	A	G	A	G	0.1408	-0.0283	0.0468	0.01239	FALSE	FALSE	FALSE	0.116	0.8071	7	47517191	0.0299	2.49e-06	14730	TRUE	0.00150317	22.172
GCST90274805		IL-1alpha	finn-b-M13_GOUT	GA	rs10233998	T	G	T	G	0.131	0.0731	0.0604	0.04216	FALSE	FALSE	FALSE	0.0631	0.2464	7	89060931	0.0286	4.64e-06	11785	TRUE	0.00177709	20.9767
GCST90274805		IL-1alpha	finn-b-M13_GOUT	GA	rs115494443	A	G	A	G	0.2658	-0.1156	0.0186	0.009641	FALSE	FALSE	FALSE	0.1327	0.3834	1	116784131	0.0565	2.55e-06	10853	TRUE	0.00203507	22.1275
GCST90274805		IL-1alpha	finn-b-M13_GOUT	GA	rs115602471	T	C	T	C	0.2215	0.2049	0.0311	0.003397	FALSE	FALSE	FALSE	0.2225	0.3573	2	170964850	0.0469	2.33e-06	11340	TRUE	0.00196307	22.301
GCST90274805		IL-1alpha	finn-b-M13_GOUT	GA	rs117537822	T	C	T	C	0.2176	0.037	0.9755	0.9644	FALSE	FALSE	FALSE	0.0697	0.5954	17	32073614	0.0439	7.17e-07	11788	TRUE	0.00207991	24.5649
GCST90274805		IL-1alpha	finn-b-M13_GOUT	GA	rs11759846	A	G	A	G	-0.3263	-0.1251	0.0799	0.045	FALSE	FALSE	FALSE	0.0611	0.0406696	6	32586222	0.0266	1.36e-34	11788	TRUE	0.0126044	150.452
GCST90274805		IL-1alpha	finn-b-M13_GOUT	GA	rs11878153	A	G	A	G	0.1116	0.0172	0.9015	0.8552	FALSE	FALSE	FALSE	0.036	0.632199	18	308555	0.0221	4.42e-07	11787	TRUE	0.00215875	25.4959
GCST90274805		IL-1alpha	finn-b-M13_GOUT	GA	rs12047801	T	C	T	C	0.0783	-0.0484	0.174	0.1152	FALSE	FALSE	FALSE	0.0396	0.2225	1	105113404	0.0171	4.67e-06	11785	TRUE	0.00177595	20.9632
GCST90274805		IL-1alpha	finn-b-M13_GOUT	GA	rs16886503	A	T	A	T	0.2438	-0.0018	0.9824	0.97776	FALSE	TRUE	FALSE	0.0853	0.9828	8	89744017	0.0524	3.28e-06	11786	TRUE	0.00183333	21.6437
GCST90274805		IL-1alpha	finn-b-M13_GOUT	GA	rs4767214	T	C	T	C	0.062	0.0081	0.5326	0.49	FALSE	FALSE	FALSE	0.0252	0.746799	12	114539621	0.013	1.85e-06	11772	TRUE	0.00192845	22.7417
GCST90274805		IL-1alpha	finn-b-M13_GOUT	GA	rs523604	A	G	A	G	0.0754	-0.0333	0.5264	0.4644	FALSE	FALSE	FALSE	0.0255	0.1916	11	118755738	0.0142	1.1e-07	10290	TRUE	0.00273251	28.1891
GCST90274805		IL-1alpha	finn-b-M13_GOUT	GA	rs7138836	A	T	A	T	-0.0982	-0.0006	0.1141	0.1049	FALSE	TRUE	FALSE	0.0415	0.9893	12	103893601	0.0207	2.1e-06	11775	TRUE	0.00190762	22.5013
GCST90274806		IL-2	finn-b-M13_GOUT	GA	rs10996419	T	C	T	C	-0.1222	0.0113	0.9188	0.8862	FALSE	FALSE	FALSE	0.0395	0.774399	10	67202938	0.0259	2.38e-06	11784	TRUE	0.00188552	22.2571
GCST90274806		IL-2	finn-b-M13_GOUT	GA	rs144129701	C	G	C	G	-0.2699	0.0473	0.9727	0.97838	FALSE	TRUE	FALSE	0.0855	0.5802	14	55563894	0.0576	2.79e-06	11341	TRUE	0.00193228	21.9525
GCST90274806		IL-2	finn-b-M13_GOUT	GA	rs1671226	C	G	C	G	-0.0849	-0.0362	0.2053	0.1631	FALSE	TRUE	FALSE	0.0343	0.2921	19	55502846	0.017	5.91e-07	11341	TRUE	0.00219438	24.9368
GCST90274806		IL-2	finn-b-M13_GOUT	GA	rs201229721	A	C	A	C	-0.1468	0.0147	0.9396	0.97048	FALSE	FALSE	FALSE	0.0756	0.8458	9	88775115	0.0309	2.03e-06	9257	TRUE	0.00243224	22.5653
GCST90274806		IL-2	finn-b-M13_GOUT	GA	rs28515912	A	C	A	C	-0.0723	-0.0278	0.6969	0.62	FALSE	FALSE	FALSE	0.0263	0.2902	17	103299	0.0149	1.22e-06	10723	TRUE	0.00219096	23.5409
GCST90274806		IL-2	finn-b-M13_GOUT	GA	rs36006983	T	C	T	C	-0.0728	0.0315	0.7384	0.8209	FALSE	FALSE	FALSE	0.0328	0.3358	16	77431739	0.0153	1.95e-06	11341	TRUE	0.00199234	22.6362
GCST90274806		IL-2	finn-b-M13_GOUT	GA	rs4703508	T	C	T	C	-0.1216	0.1182	0.9334	0.96911	FALSE	FALSE	FALSE	0.0733	0.1069	5	35188802	0.026	2.91e-06	11789	TRUE	0.00185199	21.8699
GCST90274806		IL-2	finn-b-M13_GOUT	GA	rs6535212	T	G	T	G	-0.0646	0.0023	0.6861	0.6915	FALSE	FALSE	FALSE	0.0275	0.9346	4	138235156	0.0139	3.36e-06	11784	TRUE	0.00182956	21.5954
GCST90274806		IL-2	finn-b-M13_GOUT	GA	rs74852566	T	G	T	G	-0.1999	-0.0013	0.0244	0.01919	FALSE	FALSE	FALSE	0.0912	0.9882	10	2293803	0.0431	3.52e-06	11789	TRUE	0.00182139	21.5079
GCST90274806		IL-2	finn-b-M13_GOUT	GA	rs75739108	T	C	T	C	0.1737	-0.1417	0.039	0.05657	FALSE	FALSE	FALSE	0.0555	0.0106101	3	137247468	0.038	4.85e-06	11341	TRUE	0.001839	20.8908
GCST90274806		IL-2	finn-b-M13_GOUT	GA	rs7638939	A	T	A	T	0.0854	0.0308	0.8293	0.8448	FALSE	TRUE	FALSE	0.0355	0.3858	3	125991040	0.0174	9.2e-07	11769	TRUE	0.00204263	24.0848
GCST90274806		IL-2	finn-b-M13_GOUT	GA	rs77832761	A	G	A	G	0.1922	-0.0125	0.0318	0.04572	FALSE	FALSE	FALSE	0.0605	0.8361	13	85868678	0.0414	3.44e-06	11785	TRUE	0.0018255	21.5493
GCST90274806		IL-2	finn-b-M13_GOUT	GA	rs77853517	T	C	T	C	-0.1048	-0.0139	0.8961	0.8134	FALSE	FALSE	FALSE	0.0325	0.667999	3	64865615	0.0217	1.37e-06	11787	TRUE	0.00197488	23.32
GCST90274806		IL-2	finn-b-M13_GOUT	GA	rs79419497	A	G	A	G	0.2016	-0.0395	0.9733	0.98247	FALSE	FALSE	FALSE	0.0969	0.683299	2	192579384	0.0424	1.99e-06	11789	TRUE	0.00191399	22.6035
GCST90274806		IL-2	finn-b-M13_GOUT	GA	rs79925007	T	G	T	G	0.1176	0.0531	0.9036	0.8772	FALSE	FALSE	FALSE	0.039	0.1733	4	34713434	0.0255	3.99e-06	11341	TRUE	0.00187184	21.2646
GCST90274807		IL-20	finn-b-M13_GOUT	GA	rs114209791	A	G	A	G	-0.2134	0.0748	0.9756	0.98205	FALSE	FALSE	FALSE	0.0966	0.4388	2	52215130	0.046	3.5e-06	11784	TRUE	0.00182301	21.5179
GCST90274807		IL-20	finn-b-M13_GOUT	GA	rs114363239	T	C	T	C	-0.2372	-0.0115	0.0189	0.009633	FALSE	FALSE	FALSE	0.1321	0.9304	1	41433965	0.0487	1.11e-06	11782	TRUE	0.00200946	23.7191
GCST90274807		IL-20	finn-b-M13_GOUT	GA	rs117977288	T	G	T	G	-0.1546	-0.1067	0.9553	0.95332	FALSE	FALSE	FALSE	0.0602	0.0766302	16	80689313	0.0316	9.96e-07	11784	TRUE	0.00202708	23.9316
GCST90274807		IL-20	finn-b-M13_GOUT	GA	rs12498781	A	G	A	G	0.0635	-0.0261	0.3202	0.2165	FALSE	FALSE	FALSE	0.0307	0.3949	4	133183457	0.0137	3.57e-06	11763	TRUE	0.00182304	21.4799
GCST90274807		IL-20	finn-b-M13_GOUT	GA	rs138771212	A	G	A	G	-0.3596	-0.0775	0.9909	0.99337	FALSE	FALSE	FALSE	0.1559	0.6191	8	68839107	0.0778	3.8e-06	11336	TRUE	0.00188106	21.3601
GCST90274807		IL-20	finn-b-M13_GOUT	GA	rs146918864	T	C	T	C	-0.2551	0.0088	0.0228	0.03886	FALSE	FALSE	FALSE	0.0659	0.8939	2	141913966	0.0515	7.29e-07	11438	TRUE	0.00214055	24.5319
GCST90274807		IL-20	finn-b-M13_GOUT	GA	rs188205021	T	C	T	C	-0.222	-0.0446	0.0255	0.01119	FALSE	FALSE	FALSE	0.1227	0.716	11	100596026	0.0427	2e-07	11774	TRUE	0.0022905	27.0257
GCST90274807		IL-20	finn-b-M13_GOUT	GA	rs200680034	A	G	A	G	-0.3598	0.0287	0.0177	0.004593	FALSE	FALSE	FALSE	0.1991	0.8855	7	76239511	0.071	4.03e-07	8243	TRUE	0.00310577	25.6744
GCST90274807		IL-20	finn-b-M13_GOUT	GA	rs28542561	T	C	T	C	-0.1753	-0.1181	0.965	0.96035	FALSE	FALSE	FALSE	0.0651	0.0695697	15	23769949	0.0372	2.45e-06	11774	TRUE	0.0018825	22.2026
GCST90274807		IL-20	finn-b-M13_GOUT	GA	rs72633862	T	G	T	G	-0.1722	0.0118	0.0444	0.04133	FALSE	FALSE	FALSE	0.0641	0.8544	1	9746065	0.0376	4.65e-06	11774	TRUE	0.00177825	20.9709
GCST90274807		IL-20	finn-b-M13_GOUT	GA	rs72659995	T	C	T	C	-0.1232	0.0104	0.9142	0.9209	FALSE	FALSE	FALSE	0.0487	0.8305	14	21169862	0.0267	3.95e-06	11336	TRUE	0.00187467	21.2874
GCST90274808		IL-20RA	finn-b-M13_GOUT	GA	rs113153423	A	G	A	G	0.1913	-0.0052	0.972	0.98084	FALSE	FALSE	FALSE	0.0919	0.9552	8	139987300	0.0407	2.6e-06	11792	TRUE	0.00187	22.0886
GCST90274808		IL-20RA	finn-b-M13_GOUT	GA	rs113563938	A	T	A	T	0.3176	0.0603	0.9871	0.995452	FALSE	TRUE	FALSE	0.1972	0.759899	7	12560554	0.0676	2.62e-06	11344	TRUE	0.00194204	22.0694
GCST90274808		IL-20RA	finn-b-M13_GOUT	GA	rs11987533	A	G	A	G	0.1171	0.0227	0.1374	0.1508	FALSE	FALSE	FALSE	0.0354	0.5221	8	35154239	0.0198	3.34e-09	11344	TRUE	0.00307383	34.9709
GCST90274808		IL-20RA	finn-b-M13_GOUT	GA	rs12056343	T	G	T	G	-0.0761	0.0803	0.7494	0.7206	FALSE	FALSE	FALSE	0.0283	0.00451502	8	79840734	0.0166	4.55e-06	9894	TRUE	0.00211963	21.0119
GCST90274808		IL-20RA	finn-b-M13_GOUT	GA	rs12138611	C	G	C	G	0.119	-0.0216	0.1039	0.1333	FALSE	TRUE	FALSE	0.0378	0.5683	1	168180874	0.0256	3.34e-06	11344	TRUE	0.00190117	21.6042
GCST90274808		IL-20RA	finn-b-M13_GOUT	GA	rs143067549	T	C	T	C	-0.4166	0.0612	0.0114	0.002467	FALSE	FALSE	FALSE	0.256	0.8112	5	46131995	0.091	4.69e-06	7315	TRUE	0.00285693	20.9526
GCST90274808		IL-20RA	finn-b-M13_GOUT	GA	rs149111746	A	G	A	G	0.2357	-0.1007	0.0208	0.02159	FALSE	FALSE	FALSE	0.0876	0.2506	17	59389022	0.0511	3.98e-06	11783	TRUE	0.00180235	21.2718
GCST90274808		IL-20RA	finn-b-M13_GOUT	GA	rs544388667	A	G	A	G	0.3626	0.054	0.0114	0.02747	FALSE	FALSE	FALSE	0.0766	0.4804	3	113013852	0.075	1.33e-06	9261	TRUE	0.00251756	23.369
GCST90274808		IL-20RA	finn-b-M13_GOUT	GA	rs59446445	A	G	A	G	0.1741	-0.0748	0.0321	0.02146	FALSE	FALSE	FALSE	0.0874	0.3924	5	154577444	0.038	4.61e-06	11790	TRUE	0.00177723	20.9873
GCST90274809		IL-22RA1	finn-b-M13_GOUT	GA	rs117263973	A	G	A	G	0.3467	-0.0283	0.0109	0.006225	FALSE	FALSE	FALSE	0.1636	0.8625	21	42295154	0.0752	4.02e-06	10858	TRUE	0.00195377	21.2516
GCST90274809		IL-22RA1	finn-b-M13_GOUT	GA	rs12240324	A	G	A	G	0.2203	-0.0227	0.9713	0.95758	FALSE	FALSE	FALSE	0.0635	0.720701	10	44669337	0.047	2.77e-06	11793	TRUE	0.00185952	21.9664
GCST90274809		IL-22RA1	finn-b-M13_GOUT	GA	rs13257574	T	C	T	C	0.2714	-0.1006	0.0167	0.009549	FALSE	FALSE	FALSE	0.1308	0.4415	8	87485765	0.0584	3.36e-06	11306	TRUE	0.00190659	21.5932
GCST90274809		IL-22RA1	finn-b-M13_GOUT	GA	rs1473089	A	C	A	C	0.2679	0.0906	0.0253	0.002654	FALSE	FALSE	FALSE	0.2478	0.714801	4	26143082	0.0561	1.79e-06	10916	TRUE	0.00208473	22.8003
GCST90274809		IL-22RA1	finn-b-M13_GOUT	GA	rs17256492	T	C	T	C	-0.0751	-0.042	0.7694	0.8405	FALSE	FALSE	FALSE	0.0348	0.2274	14	62394907	0.0162	3.56e-06	11345	TRUE	0.0018907	21.4869
GCST90274809		IL-22RA1	finn-b-M13_GOUT	GA	rs3181361	T	C	T	C	0.27	-0.0478	0.0163	0.01038	FALSE	FALSE	FALSE	0.1265	0.705399	9	117667449	0.0582	3.5e-06	11345	TRUE	0.00189345	21.5182
GCST90274809		IL-22RA1	finn-b-M13_GOUT	GA	rs4811167	T	C	T	C	0.0632	-0.0139	0.5504	0.5748	FALSE	FALSE	FALSE	0.0256	0.5854	20	50001752	0.0134	2.4e-06	11793	TRUE	0.0018827	22.2408
GCST90274809		IL-22RA1	finn-b-M13_GOUT	GA	rs56282088	A	G	A	G	0.2815	0.3107	0.0165	0.002658	FALSE	FALSE	FALSE	0.2395	0.1945	8	81502336	0.0571	8.23e-07	10919	TRUE	0.00222094	24.2999
GCST90274809		IL-22RA1	finn-b-M13_GOUT	GA	rs75590335	A	G	A	G	0.1722	-0.1078	0.0376	0.04552	FALSE	FALSE	FALSE	0.0616	0.0804007	4	157031745	0.037	3.25e-06	11345	TRUE	0.00190559	21.6564
GCST90274809		IL-22RA1	finn-b-M13_GOUT	GA	rs78594373	T	C	T	C	-0.1271	0.0097	0.0671	0.04546	FALSE	FALSE	FALSE	0.0604	0.8727	2	85320044	0.0273	3.23e-06	11767	TRUE	0.00183866	21.6717
GCST90274809		IL-22RA1	finn-b-M13_GOUT	GA	rs79229049	A	T	A	T	-0.2102	-0.1156	0.9695	0.98228	FALSE	TRUE	FALSE	0.0971	0.2336	7	81154741	0.0412	3.36e-07	11781	TRUE	0.0022046	26.0254
GCST90274810		IL-24	finn-b-M13_GOUT	GA	rs11256610	A	G	A	G	0.3005	0.0102	0.0145	0.001943	FALSE	FALSE	FALSE	0.3051	0.9733	10	6122343	0.0641	2.76e-06	10850	TRUE	0.00202146	21.9732
GCST90274810		IL-24	finn-b-M13_GOUT	GA	rs116790447	T	C	T	C	0.1729	0.0716	0.0521	0.03884	FALSE	FALSE	FALSE	0.0673	0.287	1	18931322	0.0371	3.16e-06	9453	TRUE	0.00229232	21.7145
GCST90274810		IL-24	finn-b-M13_GOUT	GA	rs117613902	A	G	A	G	-0.3	-0.0928	0.9862	0.99628	FALSE	FALSE	FALSE	0.2126	0.6623	14	97741799	0.0657	4.97e-06	10850	TRUE	0.001918	20.8464
GCST90274810		IL-24	finn-b-M13_GOUT	GA	rs143986178	A	G	A	G	0.2969	-0.1515	0.0144	0.002333	FALSE	FALSE	FALSE	0.2815	0.590599	21	26067535	0.0644	4.02e-06	10850	TRUE	0.0019551	21.2505
GCST90274810		IL-24	finn-b-M13_GOUT	GA	rs145295031	A	T	A	T	0.3063	-0.0065	0.014	0.0131	FALSE	TRUE	FALSE	0.1109	0.953	7	9959098	0.0647	2.2e-06	11287	TRUE	0.00198173	22.4083
GCST90274810		IL-24	finn-b-M13_GOUT	GA	rs167018	A	G	A	G	0.0657	0.0181	0.4443	0.4575	FALSE	FALSE	FALSE	0.0255	0.4777	7	155623090	0.0136	1.36e-06	11336	TRUE	0.00205447	23.3333
GCST90274810		IL-24	finn-b-M13_GOUT	GA	rs2341294	A	G	A	G	-0.1318	0.0424	0.0716	0.08217	FALSE	FALSE	FALSE	0.0458	0.354	5	149232308	0.028	2.51e-06	9900	TRUE	0.0022331	22.1527
GCST90274810		IL-24	finn-b-M13_GOUT	GA	rs60306270	A	G	A	G	-0.0886	0.0426	0.1398	0.08652	FALSE	FALSE	FALSE	0.0452	0.3457	16	49575164	0.0191	3.51e-06	11781	TRUE	0.00182317	21.5143
GCST90274810		IL-24	finn-b-M13_GOUT	GA	rs73169406	A	G	A	G	0.111	-0.0281	0.1327	0.1045	FALSE	FALSE	FALSE	0.0415	0.4982	22	48661109	0.0207	8.22e-08	11337	TRUE	0.00252992	28.7494
GCST90274810		IL-24	finn-b-M13_GOUT	GA	rs7401175	A	T	A	T	0.0892	0.0263	0.2392	0.2048	FALSE	TRUE	FALSE	0.0339	0.4385	14	86024172	0.0195	4.78e-06	7943	TRUE	0.00262744	20.9195
GCST90274811		IL-2RB	finn-b-M13_GOUT	GA	rs115890206	A	G	A	G	0.232	-0.4979	0.9786	0.994548	FALSE	FALSE	FALSE	0.1723	0.00386198	2	171243489	0.0502	3.81e-06	10403	TRUE	0.00204889	21.3543
GCST90274811		IL-2RB	finn-b-M13_GOUT	GA	rs116007066	A	G	A	G	-0.2101	-0.0661	0.025	0.02365	FALSE	FALSE	FALSE	0.0831	0.4264	4	136755243	0.0441	1.9e-06	10295	TRUE	0.00219985	22.6929
GCST90274811		IL-2RB	finn-b-M13_GOUT	GA	rs11630708	T	C	T	C	-0.2102	-0.0139	0.9766	0.96882	FALSE	FALSE	FALSE	0.072	0.847	15	84665328	0.0443	2.09e-06	11788	TRUE	0.00190629	22.5105
GCST90274811		IL-2RB	finn-b-M13_GOUT	GA	rs117538197	T	C	T	C	0.1213	0.0972	0.0695	0.05046	FALSE	FALSE	FALSE	0.058	0.0934997	17	4507431	0.0261	3.36e-06	11774	TRUE	0.00183114	21.5957
GCST90274811		IL-2RB	finn-b-M13_GOUT	GA	rs141460846	T	C	T	C	-0.2471	-0.0399	0.9783	0.98195	FALSE	FALSE	FALSE	0.0959	0.6774	11	40470032	0.0535	3.86e-06	11304	TRUE	0.00188359	21.3285
GCST90274811		IL-2RB	finn-b-M13_GOUT	GA	rs1472270	C	G	C	G	0.0704	-0.0518	0.346	0.344	FALSE	TRUE	FALSE	0.0268	0.0534306	7	98121843	0.0144	1.01e-06	11344	TRUE	0.00210252	23.897
GCST90274811		IL-2RB	finn-b-M13_GOUT	GA	rs17549820	T	C	T	C	0.0631	0.0076	0.5622	0.5718	FALSE	FALSE	FALSE	0.0256	0.767901	4	108118301	0.0129	1e-06	11791	TRUE	0.00202511	23.9224
GCST90274811		IL-2RB	finn-b-M13_GOUT	GA	rs2157876	T	G	T	G	-0.1133	-0.0746	0.0879	0.09877	FALSE	FALSE	FALSE	0.0426	0.0803508	12	111592380	0.0239	2.13e-06	11343	TRUE	0.00197732	22.4692
GCST90274811		IL-2RB	finn-b-M13_GOUT	GA	rs34246740	T	C	T	C	-0.0721	-0.0269	0.2619	0.1896	FALSE	FALSE	FALSE	0.0326	0.4085	11	36198233	0.0156	3.8e-06	11344	TRUE	0.00187948	21.3572
GCST90274811		IL-2RB	finn-b-M13_GOUT	GA	rs9321271	A	C	A	C	-0.157	0.0715	0.9549	0.9874	FALSE	FALSE	FALSE	0.1117	0.5219	6	131393771	0.0325	1.36e-06	11779	TRUE	0.00197726	23.3324
GCST90274811		IL-2RB	finn-b-M13_GOUT	GA	rs9921181	A	G	A	G	-0.0606	0.0102	0.4465	0.3458	FALSE	FALSE	FALSE	0.0266	0.7007	16	80775714	0.0128	2.2e-06	11786	TRUE	0.00189816	22.4105
GCST90274812		IL-33	finn-b-M13_GOUT	GA	rs1013434	T	C	T	C	-0.0732	0.0201	0.2201	0.2341	FALSE	FALSE	FALSE	0.0301	0.5052	21	40484010	0.0158	3.61e-06	11783	TRUE	0.00181828	21.4602
GCST90274812		IL-33	finn-b-M13_GOUT	GA	rs10415966	A	C	A	C	-0.1184	0.0293	0.1177	0.07724	FALSE	FALSE	FALSE	0.0482	0.543501	19	14299739	0.0233	3.74e-07	10281	TRUE	0.00250534	25.8171
GCST90274812		IL-33	finn-b-M13_GOUT	GA	rs112495884	A	G	A	G	0.3432	0.24	0.0112	0.0184	FALSE	FALSE	FALSE	0.094	0.0106601	18	73359115	0.0748	4.47e-06	10858	TRUE	0.00193509	21.048
GCST90274812		IL-33	finn-b-M13_GOUT	GA	rs13336496	A	C	A	C	0.0936	0.0368	0.8755	0.91634	FALSE	FALSE	FALSE	0.0458	0.4216	16	79491576	0.0203	4.01e-06	11780	TRUE	0.00180149	21.2562
GCST90274812		IL-33	finn-b-M13_GOUT	GA	rs17149396	C	G	C	G	0.1833	0.1349	0.0307	0.01053	FALSE	TRUE	FALSE	0.1225	0.2707	7	24423445	0.04	4.59e-06	11789	TRUE	0.0017781	20.9957
GCST90274812		IL-33	finn-b-M13_GOUT	GA	rs62556318	C	G	C	G	0.1308	-0.0561	0.9172	0.8443	FALSE	TRUE	FALSE	0.0358	0.1167	9	21663051	0.0277	2.34e-06	11345	TRUE	0.00196155	22.2936
GCST90274812		IL-33	finn-b-M13_GOUT	GA	rs66755903	A	G	A	G	-0.0752	-0.0097	0.2321	0.2387	FALSE	FALSE	FALSE	0.0299	0.746299	8	87995921	0.0162	3.45e-06	11345	TRUE	0.00189573	21.5441
GCST90274812		IL-33	finn-b-M13_GOUT	GA	rs7742625	C	G	C	G	0.0691	0.0314	0.6997	0.6644	FALSE	TRUE	FALSE	0.0272	0.2473	6	38719850	0.0148	3.03e-06	11345	TRUE	0.00191776	21.795
GCST90274812		IL-33	finn-b-M13_GOUT	GA	rs77792454	T	C	T	C	-0.1166	0.0243	0.1064	0.1126	FALSE	FALSE	FALSE	0.04	0.5434	6	156872261	0.0255	4.82e-06	8817	TRUE	0.00236574	20.9035
GCST90274812		IL-33	finn-b-M13_GOUT	GA	rs78455659	A	G	A	G	0.1259	0.045	0.9273	0.8827	FALSE	FALSE	FALSE	0.0401	0.2619	12	96439814	0.0273	3.99e-06	11345	TRUE	0.00187115	21.2642
GCST90274812		IL-33	finn-b-M13_GOUT	GA	rs8042883	T	C	T	C	-0.0681	0.0039	0.5496	0.5567	FALSE	FALSE	FALSE	0.0255	0.8782	15	66970271	0.0135	4.55e-07	11345	TRUE	0.00223794	25.4419
GCST90274813		IL-4	finn-b-M13_GOUT	GA	rs116963481	A	G	A	G	0.2805	0.1236	0.9846	0.97689	FALSE	FALSE	FALSE	0.0849	0.1453	10	34284406	0.0592	2.16e-06	11793	TRUE	0.00190008	22.4465
GCST90274813		IL-4	finn-b-M13_GOUT	GA	rs11989681	A	G	A	G	0.0678	0.0162	0.5982	0.6596	FALSE	FALSE	FALSE	0.0267	0.544201	8	22649912	0.0136	6.19e-07	11345	TRUE	0.00218588	24.8488
GCST90274813		IL-4	finn-b-M13_GOUT	GA	rs12641440	C	G	C	G	-0.1181	-0.03	0.9065	0.88	FALSE	TRUE	FALSE	0.039	0.4424	4	185529634	0.025	2.31e-06	11345	TRUE	0.00196319	22.3122
GCST90274813		IL-4	finn-b-M13_GOUT	GA	rs13130198	A	G	A	G	-0.0773	0.0007	0.2374	0.2414	FALSE	FALSE	FALSE	0.0294	0.9807	4	40156881	0.0159	1.16e-06	11345	TRUE	0.00207901	23.6313
GCST90274813		IL-4	finn-b-M13_GOUT	GA	rs13418255	A	G	A	G	0.0701	-0.0074	0.7233	0.6245	FALSE	FALSE	FALSE	0.0263	0.778099	2	107668175	0.0153	4.61e-06	11345	TRUE	0.00184691	20.9883
GCST90274813		IL-4	finn-b-M13_GOUT	GA	rs1490743	T	G	T	G	-0.1338	0.0233	0.0752	0.05448	FALSE	FALSE	FALSE	0.0566	0.6806	9	117036047	0.0278	1.49e-06	10281	TRUE	0.00224807	23.16
GCST90274813		IL-4	finn-b-M13_GOUT	GA	rs2502347	T	C	T	C	-0.077	-0.035	0.2195	0.2505	FALSE	FALSE	FALSE	0.0292	0.23	1	243071390	0.0167	4.01e-06	11345	TRUE	0.00187038	21.2555
GCST90274813		IL-4	finn-b-M13_GOUT	GA	rs4876407	T	G	T	G	-0.1391	-0.0377	0.9451	0.93974	FALSE	FALSE	FALSE	0.0536	0.4815	8	119274249	0.0299	3.28e-06	11788	TRUE	0.00183263	21.6391
GCST90274813		IL-4	finn-b-M13_GOUT	GA	rs75610895	T	C	T	C	-0.2354	0.1366	0.0253	0.009395	FALSE	FALSE	FALSE	0.1346	0.31	10	6800809	0.045	1.68e-07	11787	TRUE	0.00231621	27.3599
GCST90274814		IL-5	finn-b-M13_GOUT	GA	rs10988407	A	G	A	G	0.0777	0.0151	0.2002	0.1377	FALSE	FALSE	FALSE	0.037	0.683299	9	132281601	0.0167	3.28e-06	11791	TRUE	0.00183258	21.6439
GCST90274814		IL-5	finn-b-M13_GOUT	GA	rs114829303	T	C	T	C	0.1661	-0.0108	0.0436	0.04069	FALSE	FALSE	FALSE	0.0644	0.867	1	37473314	0.0361	4.2e-06	11344	TRUE	0.00186273	21.1665
GCST90274814		IL-5	finn-b-M13_GOUT	GA	rs12592185	T	C	T	C	0.0838	0.0284	0.8068	0.8209	FALSE	FALSE	FALSE	0.0331	0.391	15	70546132	0.0173	1.27e-06	11344	TRUE	0.00206411	23.4595
GCST90274814		IL-5	finn-b-M13_GOUT	GA	rs132210	T	C	T	C	-0.0686	0.0125	0.3408	0.3105	FALSE	FALSE	FALSE	0.0273	0.646399	22	48143913	0.0141	1.14e-06	11344	TRUE	0.00208228	23.6665
GCST90274814		IL-5	finn-b-M13_GOUT	GA	rs141941146	A	G	A	G	0.3833	-0.09	0.9859	0.96974	FALSE	FALSE	FALSE	0.0764	0.2387	6	124474284	0.0825	3.38e-06	10280	TRUE	0.00209539	21.5817
GCST90274814		IL-5	finn-b-M13_GOUT	GA	rs17009223	A	G	A	G	-0.1169	-0.0249	0.0881	0.06851	FALSE	FALSE	FALSE	0.0502	0.6204	1	208050360	0.0236	7.29e-07	11789	TRUE	0.00207695	24.5319
GCST90274814		IL-5	finn-b-M13_GOUT	GA	rs34639000	A	G	A	G	0.0765	-0.0092	0.7289	0.6341	FALSE	FALSE	FALSE	0.0262	0.7264	5	95530542	0.0147	1.95e-07	11773	TRUE	0.00229511	27.0779
GCST90274814		IL-5	finn-b-M13_GOUT	GA	rs4277106	A	G	A	G	-0.2747	-0.0187	0.9858	0.9877	FALSE	FALSE	FALSE	0.1148	0.8704	11	10380223	0.0592	3.48e-06	11790	TRUE	0.00182292	21.5278
GCST90274814		IL-5	finn-b-M13_GOUT	GA	rs62069649	A	G	A	G	0.2206	0.25	0.0267	0.005324	FALSE	FALSE	FALSE	0.1793	0.1633	17	59402478	0.0482	4.72e-06	10431	TRUE	0.0020041	20.9427
GCST90274814		IL-5	finn-b-M13_GOUT	GA	rs7142197	A	G	A	G	-0.0924	-0.0252	0.1442	0.1242	FALSE	FALSE	FALSE	0.0383	0.510301	14	93316119	0.0188	8.88e-07	11773	TRUE	0.00204763	24.1521
GCST90274814		IL-5	finn-b-M13_GOUT	GA	rs7193141	C	G	C	G	0.2407	0.061	0.0351	0.02489	FALSE	TRUE	FALSE	0.0833	0.464	16	86933894	0.0521	3.84e-06	9377	TRUE	0.00227104	21.3395
GCST90274815		IL-6	finn-b-M13_GOUT	GA	rs10234370	T	C	T	C	0.0582	-0.0349	0.6371	0.6059	FALSE	FALSE	FALSE	0.0261	0.1804	7	28486167	0.0127	4.59e-06	14295	TRUE	0.00146696	20.998
GCST90274815		IL-6	finn-b-M13_GOUT	GA	rs10977774	A	C	A	C	-0.3418	-0.0936	0.9865	0.98063	FALSE	FALSE	FALSE	0.0924	0.3108	9	954741	0.0701	1.08e-06	12312	TRUE	0.00192727	23.7705
GCST90274815		IL-6	finn-b-M13_GOUT	GA	rs1346147	A	G	A	G	-0.0659	0.0196	0.7459	0.7728	FALSE	FALSE	FALSE	0.0302	0.5175	8	21260780	0.0135	1.05e-06	14295	TRUE	0.00166416	23.8255
GCST90274815		IL-6	finn-b-M13_GOUT	GA	rs17486819	T	G	T	G	0.0975	0.0192	0.9152	0.8475	FALSE	FALSE	FALSE	0.0352	0.5848	2	113871806	0.0211	3.82e-06	14739	TRUE	0.0014466	21.3494
GCST90274815		IL-6	finn-b-M13_GOUT	GA	rs185969953	T	G	T	G	-0.3427	0.1888	0.0105	0.003866	FALSE	FALSE	FALSE	0.2015	0.3487	13	68942611	0.0682	5.04e-07	12934	TRUE	0.00194841	25.246
GCST90274815		IL-6	finn-b-M13_GOUT	GA	rs187416244	T	C	T	C	-0.2244	-0.0539	0.0182	0.002886	FALSE	FALSE	FALSE	0.2361	0.8194	7	76792340	0.0469	1.71e-06	14726	TRUE	0.00155217	22.8897
GCST90274815		IL-6	finn-b-M13_GOUT	GA	rs2228145	A	C	A	C	-0.1684	-0.0171	0.6128	0.7024	FALSE	FALSE	FALSE	0.0277	0.535499	1	154426970	0.0119	1.83e-45	14742	TRUE	0.0134021	200.231
GCST90274815		IL-6	finn-b-M13_GOUT	GA	rs248536	T	G	T	G	-0.0671	-0.0614	0.2276	0.1876	FALSE	FALSE	FALSE	0.0323	0.0574103	5	141146747	0.0143	2.7e-06	14295	TRUE	0.00153787	22.0147
GCST90274816		IL-7	finn-b-M13_GOUT	GA	rs10403201	A	G	A	G	-0.0584	-0.0511	0.2923	0.2467	FALSE	FALSE	FALSE	0.0294	0.0819502	19	14764810	0.0127	4.26e-06	14730	TRUE	0.00143348	21.1426
GCST90274816		IL-7	finn-b-M13_GOUT	GA	rs1050152	T	C	T	C	-0.0651	0.0561	0.4122	0.316	FALSE	FALSE	FALSE	0.0272	0.0389099	5	131676320	0.0133	9.84e-07	11785	TRUE	0.00202884	23.9544
GCST90274816		IL-7	finn-b-M13_GOUT	GA	rs11742240	T	G	T	G	-0.0647	-0.0159	0.2796	0.3312	FALSE	FALSE	FALSE	0.0268	0.553701	5	35881376	0.0131	7.86e-07	14736	TRUE	0.0016526	24.3897
GCST90274816		IL-7	finn-b-M13_GOUT	GA	rs12321566	A	G	A	G	0.0698	0.0638	0.237	0.2882	FALSE	FALSE	FALSE	0.0279	0.02223	12	97807415	0.0139	5.12e-07	14287	TRUE	0.00176187	25.2128
GCST90274816		IL-7	finn-b-M13_GOUT	GA	rs12699881	A	G	A	G	0.068	0.0414	0.2517	0.3432	FALSE	FALSE	FALSE	0.0267	0.1204	7	2401569	0.0138	8.33e-07	14288	TRUE	0.00169649	24.2772
GCST90274816		IL-7	finn-b-M13_GOUT	GA	rs144728120	T	C	T	C	0.1495	-0.0148	0.0436	0.05474	FALSE	FALSE	FALSE	0.0557	0.7902	3	35502404	0.0316	2.23e-06	14717	TRUE	0.00151855	22.3794
GCST90274816		IL-7	finn-b-M13_GOUT	GA	rs55849454	A	G	A	G	0.0729	0.0135	0.7913	0.8359	FALSE	FALSE	FALSE	0.0341	0.6924	5	133897234	0.0159	4.54e-06	12202	TRUE	0.00171982	21.0179
GCST90274816		IL-7	finn-b-M13_GOUT	GA	rs570880779	T	C	T	C	-0.2336	0.0877	0.0215	0.003817	FALSE	FALSE	FALSE	0.2029	0.665701	15	73960703	0.0505	3.73e-06	13605	TRUE	0.0015703	21.3943
GCST90274816		IL-7	finn-b-M13_GOUT	GA	rs7026771	A	G	A	G	0.0691	0.0389	0.5682	0.4948	FALSE	FALSE	FALSE	0.0259	0.1332	9	133854336	0.0148	3.03e-06	12403	TRUE	0.00175446	21.7953
GCST90274816		IL-7	finn-b-M13_GOUT	GA	rs74131483	A	G	A	G	0.1372	-0.0645	0.9451	0.94973	FALSE	FALSE	FALSE	0.0577	0.2641	1	194276216	0.0274	5.52e-07	13240	TRUE	0.00189016	25.0693
GCST90274816		IL-7	finn-b-M13_GOUT	GA	rs77336315	A	C	A	C	0.2512	0.1194	0.9836	0.994085	FALSE	FALSE	FALSE	0.1695	0.4809	1	97287518	0.0531	2.24e-06	13801	TRUE	0.00161896	22.3762
GCST90274816		IL-7	finn-b-M13_GOUT	GA	rs79072837	T	C	T	C	-0.136	-0.1052	0.0497	0.03676	FALSE	FALSE	FALSE	0.0674	0.1185	15	81321256	0.028	1.19e-06	14715	TRUE	0.00160068	23.5886
GCST90274817		IL-8	finn-b-M13_GOUT	GA	rs12075	A	G	A	G	0.0667	0.0368	0.5552	0.5308	FALSE	FALSE	FALSE	0.0253	0.1452	1	159175354	0.0116	8.92e-09	14741	TRUE	0.00223787	33.058
GCST90274817		IL-8	finn-b-M13_GOUT	GA	rs12188297	A	T	A	T	-0.0755	-0.0113	0.2006	0.2186	FALSE	TRUE	FALSE	0.0305	0.710901	5	120608739	0.0147	2.81e-07	14740	TRUE	0.00178643	26.3755
GCST90274817		IL-8	finn-b-M13_GOUT	GA	rs13064825	T	C	T	C	0.056	0.0247	0.4104	0.4327	FALSE	FALSE	FALSE	0.0256	0.3339	3	16705058	0.012	3.06e-06	14296	TRUE	0.00152103	21.7747
GCST90274817		IL-8	finn-b-M13_GOUT	GA	rs141979722	T	C	T	C	0.2829	-0.0281	0.0146	0.001687	FALSE	FALSE	FALSE	0.3187	0.9296	3	172877373	0.0608	3.27e-06	11669	TRUE	0.00185191	21.6463
GCST90274817		IL-8	finn-b-M13_GOUT	GA	rs144815207	T	C	T	C	0.3186	0.2302	0.9879	0.992909	FALSE	FALSE	FALSE	0.1503	0.1257	1	233542010	0.0622	3.02e-07	13394	TRUE	0.00195502	26.2329
GCST90274817		IL-8	finn-b-M13_GOUT	GA	rs145125644	A	G	A	G	0.2687	-0.123	0.9866	0.95036	FALSE	FALSE	FALSE	0.0579	0.0337101	7	17688229	0.0555	1.29e-06	14733	TRUE	0.00158843	23.4364
GCST90274817		IL-8	finn-b-M13_GOUT	GA	rs1516478	T	C	T	C	0.1479	0.1201	0.0386	0.01433	FALSE	FALSE	FALSE	0.1039	0.248	3	76218188	0.0322	4.37e-06	14741	TRUE	0.00142915	21.0943
GCST90274817		IL-8	finn-b-M13_GOUT	GA	rs34519991	T	C	T	C	0.0555	0.0463	0.5073	0.4519	FALSE	FALSE	FALSE	0.0254	0.0685693	18	12258051	0.012	3.75e-06	14296	TRUE	0.00149403	21.3876
GCST90274817		IL-8	finn-b-M13_GOUT	GA	rs6446951	A	G	A	G	-0.1894	-0.0015	0.0665	0.04169	FALSE	FALSE	FALSE	0.0636	0.9812	4	74574265	0.0241	3.87e-15	14729	TRUE	0.00417576	61.7543
GCST90274817		IL-8	finn-b-M13_GOUT	GA	rs6585420	T	C	T	C	0.1545	0.0419	0.9598	0.9553	FALSE	FALSE	FALSE	0.0617	0.497	10	118629449	0.0325	2e-06	14744	TRUE	0.00153042	22.596
GCST90274817		IL-8	finn-b-M13_GOUT	GA	rs6709159	A	G	A	G	0.0562	0.0661	0.4424	0.5223	FALSE	FALSE	FALSE	0.0254	0.00930808	2	108946178	0.0117	1.56e-06	14744	TRUE	0.00156245	23.0697
GCST90274817		IL-8	finn-b-M13_GOUT	GA	rs7216538	A	G	A	G	-0.1324	-0.0824	0.0541	0.03114	FALSE	FALSE	FALSE	0.072	0.2523	17	73572798	0.0279	2.08e-06	13672	TRUE	0.00164445	22.5167
GCST90274817		IL-8	finn-b-M13_GOUT	GA	rs72633250	A	C	A	C	0.0574	-0.0404	0.4025	0.4176	FALSE	FALSE	FALSE	0.0258	0.1179	15	101649801	0.0124	3.67e-06	14296	TRUE	0.00149663	21.4249
GCST90274817		IL-8	finn-b-M13_GOUT	GA	rs72886502	T	G	T	G	-0.3895	-0.2528	0.0095	0.002369	FALSE	FALSE	FALSE	0.2656	0.3412	18	36692976	0.076	2.98e-07	12291	TRUE	0.00213242	26.2614
GCST90274817		IL-8	finn-b-M13_GOUT	GA	rs8069322	A	G	A	G	0.0668	-0.0053	0.7222	0.7267	FALSE	FALSE	FALSE	0.0283	0.8515	17	54450134	0.0131	3.41e-07	14726	TRUE	0.00176262	25.9987
GCST90274817		IL-8	finn-b-M13_GOUT	GA	rs906401	T	C	T	C	0.0941	-0.0156	0.9034	0.9191	FALSE	FALSE	FALSE	0.0462	0.7358	18	73700336	0.02	2.54e-06	14729	TRUE	0.0015007	22.134
GCST90274817		IL-8	finn-b-M13_GOUT	GA	rs972492	A	C	A	C	-0.0936	0.024	0.1404	0.0976	FALSE	FALSE	FALSE	0.0429	0.5754	5	37903927	0.0184	3.64e-07	12412	TRUE	0.00208051	25.873
GCST90274818		LAP TGF-beta-1	finn-b-M13_GOUT	GA	rs10403201	A	G	A	G	-0.0597	-0.0511	0.292	0.2467	FALSE	FALSE	FALSE	0.0294	0.0819502	19	14764810	0.0125	1.79e-06	14730	TRUE	0.00154616	22.8071
GCST90274818		LAP TGF-beta-1	finn-b-M13_GOUT	GA	rs10508556	T	C	T	C	0.0523	0.0222	0.4627	0.4381	FALSE	FALSE	FALSE	0.0254	0.3815	10	18285342	0.0114	4.48e-06	14735	TRUE	0.00142634	21.0443
GCST90274818		LAP TGF-beta-1	finn-b-M13_GOUT	GA	rs114152855	T	C	T	C	-0.299	0.2278	0.0112	0.009243	FALSE	FALSE	FALSE	0.1328	0.0861609	4	175537640	0.0613	1.07e-06	14249	TRUE	0.00166691	23.7881
GCST90274818		LAP TGF-beta-1	finn-b-M13_GOUT	GA	rs143420877	T	C	T	C	0.1447	0.0093	0.0388	0.03256	FALSE	FALSE	FALSE	0.0714	0.8969	8	51696312	0.0303	1.79e-06	14729	TRUE	0.00154599	22.803
GCST90274818		LAP TGF-beta-1	finn-b-M13_GOUT	GA	rs144834546	T	C	T	C	-0.2662	-0.4343	0.0227	0.004072	FALSE	FALSE	FALSE	0.2007	0.0304299	12	24809427	0.0526	4.17e-07	12935	TRUE	0.00197615	25.6081
GCST90274818		LAP TGF-beta-1	finn-b-M13_GOUT	GA	rs149458216	A	C	A	C	-0.2301	0.0494	0.0182	0.01501	FALSE	FALSE	FALSE	0.1049	0.638	16	48902293	0.0472	1.09e-06	14726	TRUE	0.00161125	23.7624
GCST90274818		LAP TGF-beta-1	finn-b-M13_GOUT	GA	rs1800472	A	G	A	G	-0.4623	0.1374	0.0345	0.03318	FALSE	FALSE	FALSE	0.0707	0.0520799	19	41847860	0.0335	2.55e-43	14736	TRUE	0.0127586	190.414
GCST90274818		LAP TGF-beta-1	finn-b-M13_GOUT	GA	rs183319799	T	G	T	G	0.2185	-0.0371	0.0182	0.02263	FALSE	FALSE	FALSE	0.0873	0.6705	9	87111083	0.0461	2.14e-06	14733	TRUE	0.00152247	22.4617
GCST90274818		LAP TGF-beta-1	finn-b-M13_GOUT	GA	rs1921885	A	C	A	C	0.1265	-0.0382	0.9391	0.9772	FALSE	FALSE	FALSE	0.0849	0.6528	4	84952443	0.0263	1.51e-06	14288	TRUE	0.00161657	23.1318
GCST90274818		LAP TGF-beta-1	finn-b-M13_GOUT	GA	rs2281119	T	C	T	C	-0.0873	-0.0231	0.1204	0.1137	FALSE	FALSE	FALSE	0.04	0.5641	22	45002724	0.019	4.33e-06	14284	TRUE	0.00147581	21.1087
GCST90274818		LAP TGF-beta-1	finn-b-M13_GOUT	GA	rs2631367	C	G	C	G	-0.0605	0.0579	0.4529	0.3448	FALSE	TRUE	TRUE	0.0266	0.02943	5	131705458	0.013	3.26e-06	11785	FALSE	0.00183441	21.6546
GCST90274818		LAP TGF-beta-1	finn-b-M13_GOUT	GA	rs34536806	T	G	T	G	0.0989	-0.0223	0.9023	0.92916	FALSE	FALSE	FALSE	0.0495	0.6524	11	95274487	0.021	2.48e-06	14288	TRUE	0.00154992	22.1765
GCST90274818		LAP TGF-beta-1	finn-b-M13_GOUT	GA	rs34992551	T	C	T	C	-0.0931	-0.0535	0.1103	0.1968	FALSE	FALSE	FALSE	0.0323	0.0972098	7	16406570	0.0199	2.89e-06	14734	TRUE	0.0014833	21.8844
GCST90274818		LAP TGF-beta-1	finn-b-M13_GOUT	GA	rs60821320	A	C	A	C	-0.1083	-0.0113	0.0779	0.05138	FALSE	FALSE	FALSE	0.0571	0.8427	12	95312882	0.0232	3.04e-06	12852	TRUE	0.00169268	21.7878
GCST90274818		LAP TGF-beta-1	finn-b-M13_GOUT	GA	rs7013321	A	G	A	G	-0.0608	0.0058	0.4469	0.3875	FALSE	FALSE	FALSE	0.0261	0.8247	8	106593558	0.0121	5.04e-07	14288	TRUE	0.001764	25.245
GCST90274818		LAP TGF-beta-1	finn-b-M13_GOUT	GA	rs73045256	A	G	A	G	-0.1921	0.0067	0.9378	0.90727	FALSE	FALSE	FALSE	0.044	0.8798	19	41811072	0.0276	3.4e-12	14288	TRUE	0.00337905	48.4368
GCST90274818		LAP TGF-beta-1	finn-b-M13_GOUT	GA	rs7570818	A	G	A	G	-0.0849	-0.001	0.8857	0.91873	FALSE	FALSE	FALSE	0.0462	0.9821	2	107310081	0.0183	3.5e-06	14729	TRUE	0.00145917	21.5206
GCST90274818		LAP TGF-beta-1	finn-b-M13_GOUT	GA	rs7656674	A	T	A	T	0.0626	0.0302	0.5957	0.6291	FALSE	TRUE	FALSE	0.0261	0.2477	4	5793052	0.0121	2.3e-07	14288	TRUE	0.00186979	26.7619
GCST90274818		LAP TGF-beta-1	finn-b-M13_GOUT	GA	rs7820135	T	C	T	C	-0.0747	-0.0622	0.8321	0.7629	FALSE	FALSE	FALSE	0.0296	0.0357298	8	68719454	0.0155	1.44e-06	14730	TRUE	0.00157431	23.223
GCST90274819		LIF	finn-b-M13_GOUT	GA	rs11127419	T	C	T	C	0.0707	-0.0042	0.3559	0.2982	FALSE	FALSE	FALSE	0.0277	0.8789	2	3091471	0.0153	3.82e-06	9252	TRUE	0.0023026	21.3482
GCST90274819		LIF	finn-b-M13_GOUT	GA	rs11608349	A	T	A	T	-0.3084	0.2659	0.0168	0.004487	FALSE	TRUE	FALSE	0.1955	0.1737	12	68026044	0.0661	3.08e-06	9362	TRUE	0.00231979	21.7637
GCST90274819		LIF	finn-b-M13_GOUT	GA	rs116794364	C	G	C	G	-0.3015	0.3455	0.9851	0.98684	FALSE	TRUE	FALSE	0.1164	0.002988	2	224292526	0.0631	1.77e-06	10858	TRUE	0.00209823	22.8263
GCST90274819		LIF	finn-b-M13_GOUT	GA	rs11883375	A	G	A	G	-0.1011	-0.0234	0.1385	0.1087	FALSE	FALSE	FALSE	0.041	0.5681	19	54851842	0.0197	2.87e-07	11776	TRUE	0.00223153	26.3327
GCST90274819		LIF	finn-b-M13_GOUT	GA	rs145344087	C	G	C	G	0.2548	0.0192	0.021	0.01286	FALSE	TRUE	FALSE	0.1124	0.8642	3	58954742	0.0556	4.59e-06	10281	TRUE	0.00203858	20.9974
GCST90274819		LIF	finn-b-M13_GOUT	GA	rs234592	A	G	A	G	-0.0635	0.0193	0.5456	0.6163	FALSE	FALSE	FALSE	0.026	0.4585	14	97087097	0.0136	3.02e-06	11345	TRUE	0.00191792	21.7968
GCST90274819		LIF	finn-b-M13_GOUT	GA	rs332426	A	G	A	G	0.112	0.1337	0.0899	0.08175	FALSE	FALSE	FALSE	0.0469	0.00432195	19	6801966	0.0238	2.53e-06	11789	TRUE	0.00187495	22.1416
GCST90274819		LIF	finn-b-M13_GOUT	GA	rs7225483	T	G	T	G	0.0671	-0.0106	0.486	0.4638	FALSE	FALSE	FALSE	0.0253	0.675199	17	28341679	0.0143	2.7e-06	9849	TRUE	0.00223055	22.0133
GCST90274819		LIF	finn-b-M13_GOUT	GA	rs74992559	A	G	A	G	0.1725	0.0068	0.0351	0.01885	FALSE	FALSE	FALSE	0.0931	0.9421	10	31490202	0.0367	2.6e-06	11784	TRUE	0.00187128	22.0888
GCST90274819		LIF	finn-b-M13_GOUT	GA	rs80092539	A	T	A	T	0.0993	0.0252	0.8758	0.91055	FALSE	TRUE	FALSE	0.0444	0.5708	2	46125903	0.0213	3.13e-06	11345	TRUE	0.00191207	21.7301
GCST90274819		LIF	finn-b-M13_GOUT	GA	rs825264	A	G	A	G	-0.2119	-0.0126	0.0321	0.0599	FALSE	FALSE	FALSE	0.0533	0.8136	2	222585468	0.0453	2.9e-06	10291	TRUE	0.00212171	21.8767
GCST90274820		LIF-R	finn-b-M13_GOUT	GA	rs115938660	T	C	T	C	-0.2181	-0.0385	0.0215	0.03073	FALSE	FALSE	FALSE	0.0736	0.600999	5	110784241	0.0467	3.01e-06	11770	TRUE	0.00184968	21.8074
GCST90274820		LIF-R	finn-b-M13_GOUT	GA	rs117117000	A	G	A	G	0.1586	0.0053	0.961	0.94147	FALSE	FALSE	FALSE	0.054	0.9219	8	119917062	0.0333	1.91e-06	11784	TRUE	0.00192128	22.6801
GCST90274820		LIF-R	finn-b-M13_GOUT	GA	rs12754806	A	G	A	G	0.0563	-0.0304	0.4817	0.4386	FALSE	FALSE	FALSE	0.0254	0.2316	1	238821453	0.0122	3.94e-06	11768	TRUE	0.00180638	21.2923
GCST90274820		LIF-R	finn-b-M13_GOUT	GA	rs147006060	A	G	A	G	-0.2602	-0.1194	0.0179	0.0261	FALSE	FALSE	FALSE	0.0805	0.1376	21	43780807	0.0566	4.28e-06	11775	TRUE	0.0017916	21.1304
GCST90274820		LIF-R	finn-b-M13_GOUT	GA	rs1690678	A	C	A	C	0.0904	0.0058	0.1109	0.1349	FALSE	FALSE	FALSE	0.037	0.8752	10	27930818	0.0192	2.5e-06	11784	TRUE	0.0018777	22.1646
GCST90274820		LIF-R	finn-b-M13_GOUT	GA	rs2289779	T	G	T	G	0.0788	-0.0175	0.5419	0.5279	FALSE	FALSE	FALSE	0.0252	0.4884	5	38527228	0.0134	4.09e-09	11336	TRUE	0.00304131	34.5753
GCST90274820		LIF-R	finn-b-M13_GOUT	GA	rs41307428	T	C	T	C	0.2027	-0.0832	0.067	0.1198	FALSE	FALSE	FALSE	0.0389	0.0324997	9	136336804	0.0299	1.21e-11	11774	TRUE	0.00388821	45.9506
GCST90274820		LIF-R	finn-b-M13_GOUT	GA	rs4937122	T	G	T	G	0.1262	-0.0587	0.9129	0.8962	FALSE	FALSE	FALSE	0.0415	0.157	11	126228659	0.0248	3.61e-07	11336	TRUE	0.00227911	25.8904
GCST90274820		LIF-R	finn-b-M13_GOUT	GA	rs635634	T	C	T	C	-0.2885	-0.0497	0.1918	0.1994	FALSE	FALSE	FALSE	0.0316	0.1158	9	136155000	0.0153	2.61e-79	11784	TRUE	0.0292891	355.496
GCST90274820		LIF-R	finn-b-M13_GOUT	GA	rs72730728	A	T	A	T	0.1414	-0.0419	0.9403	0.94015	FALSE	TRUE	FALSE	0.0555	0.4506	5	36424241	0.0302	2.84e-06	11336	TRUE	0.00193013	21.9184
GCST90274820		LIF-R	finn-b-M13_GOUT	GA	rs73157388	T	C	T	C	-0.1306	0.0332	0.9229	0.8896	FALSE	FALSE	FALSE	0.0405	0.4123	7	79349730	0.0285	4.6e-06	11336	TRUE	0.00184898	20.9952
GCST90274820		LIF-R	finn-b-M13_GOUT	GA	rs778016	A	G	A	G	-0.0681	0.0154	0.2875	0.3164	FALSE	FALSE	FALSE	0.027	0.568499	6	68918580	0.0145	2.65e-06	9883	TRUE	0.0022269	22.0531
GCST90274820		LIF-R	finn-b-M13_GOUT	GA	rs9313148	C	G	C	G	-0.0824	-0.0259	0.1414	0.1142	FALSE	TRUE	FALSE	0.0398	0.5155	5	6378192	0.0173	1.91e-06	11777	TRUE	0.00192261	22.6824
GCST90274821		MCP-1	finn-b-M13_GOUT	GA	rs117265389	C	G	C	G	0.1734	-0.0576	0.0256	0.0297	FALSE	TRUE	FALSE	0.0747	0.4411	16	4938452	0.0377	4.24e-06	14733	TRUE	0.00143384	21.1522
GCST90274821		MCP-1	finn-b-M13_GOUT	GA	rs117317477	T	G	T	G	-0.3227	-0.0218	0.0125	0.0493	FALSE	FALSE	FALSE	0.0586	0.7105	22	21921920	0.0704	4.57e-06	11725	TRUE	0.0017888	21.0077
GCST90274821		MCP-1	finn-b-M13_GOUT	GA	rs117510656	T	C	T	C	-0.2587	-0.0752	0.9806	0.97655	FALSE	FALSE	FALSE	0.0853	0.3778	11	87277670	0.0562	4.16e-06	14285	TRUE	0.00148114	21.1865
GCST90274821		MCP-1	finn-b-M13_GOUT	GA	rs11870164	T	C	T	C	0.0751	0.0071	0.2772	0.2889	FALSE	FALSE	FALSE	0.0278	0.7983	17	32567679	0.013	7.61e-09	14733	TRUE	0.00226006	33.3683
GCST90274821		MCP-1	finn-b-M13_GOUT	GA	rs12075	A	G	A	G	0.1694	0.0368	0.5552	0.5308	FALSE	FALSE	FALSE	0.0253	0.1452	1	159175354	0.0113	8.39e-51	14730	TRUE	0.0150277	224.704
GCST90274821		MCP-1	finn-b-M13_GOUT	GA	rs12133241	T	G	T	G	0.0728	-0.0048	0.8345	0.8449	FALSE	FALSE	FALSE	0.0347	0.89	1	14260220	0.0157	3.54e-06	14713	TRUE	0.00145924	21.4983
GCST90274821		MCP-1	finn-b-M13_GOUT	GA	rs12367122	A	G	A	G	0.0739	0.0476	0.1756	0.1745	FALSE	FALSE	FALSE	0.0335	0.1547	12	30998369	0.0159	3.35e-06	14284	TRUE	0.00151004	21.599
GCST90274821		MCP-1	finn-b-M13_GOUT	GA	rs146186562	T	G	T	G	-0.2293	-0.0109	0.9789	0.96643	FALSE	FALSE	FALSE	0.0717	0.8795	6	20408729	0.0497	3.96e-06	14285	TRUE	0.00148788	21.2831
GCST90274821		MCP-1	finn-b-M13_GOUT	GA	rs148307902	A	G	A	G	0.2553	-0.0578	0.0243	0.01074	FALSE	FALSE	FALSE	0.1266	0.6478	5	2885014	0.0538	2.08e-06	13798	TRUE	0.00162934	22.5151
GCST90274821		MCP-1	finn-b-M13_GOUT	GA	rs149604038	C	G	C	G	-0.2813	-0.1301	0.9851	0.98906	FALSE	TRUE	FALSE	0.1217	0.2852	3	185463545	0.0556	4.21e-07	13798	TRUE	0.00185169	25.5933
GCST90274821		MCP-1	finn-b-M13_GOUT	GA	rs181998213	T	C	T	C	0.3723	-0.0393	0.9872	0.95328	FALSE	FALSE	FALSE	0.0604	0.515901	3	46519788	0.0695	8.47e-08	14285	TRUE	0.00200477	28.6917
GCST90274821		MCP-1	finn-b-M13_GOUT	GA	rs1846616	A	T	A	T	0.0856	-0.0193	0.362	0.3514	FALSE	TRUE	FALSE	0.0264	0.4635	3	46032441	0.0119	6.33e-13	14719	TRUE	0.00350309	51.7362
GCST90274821		MCP-1	finn-b-M13_GOUT	GA	rs190108694	A	G	A	G	-0.2084	0.2168	0.0286	0.01903	FALSE	FALSE	FALSE	0.0966	0.02488	18	75133468	0.0455	4.64e-06	11325	TRUE	0.00184897	20.9747
GCST90274821		MCP-1	finn-b-M13_GOUT	GA	rs207311	T	C	T	C	0.0579	0.0506	0.6697	0.6392	FALSE	FALSE	FALSE	0.0266	0.0572704	4	19075878	0.0126	4.32e-06	14285	TRUE	0.00147603	21.1133
GCST90274821		MCP-1	finn-b-M13_GOUT	GA	rs34292320	T	C	T	C	-0.0684	0.024	0.2742	0.262	FALSE	FALSE	FALSE	0.0288	0.4036	13	43553825	0.0134	3.32e-07	14285	TRUE	0.00182067	26.052
GCST90274821		MCP-1	finn-b-M13_GOUT	GA	rs35728689	A	G	A	G	0.3004	0.0382	0.0959	0.07907	FALSE	FALSE	FALSE	0.0467	0.413	3	46390228	0.0198	5.44e-52	14732	TRUE	0.0153842	230.15
GCST90274821		MCP-1	finn-b-M13_GOUT	GA	rs4682862	A	G	A	G	0.0576	-0.0119	0.6154	0.6507	FALSE	FALSE	FALSE	0.0265	0.653501	3	42877413	0.0122	2.34e-06	14285	TRUE	0.001558	22.2877
GCST90274821		MCP-1	finn-b-M13_GOUT	GA	rs7619350	A	G	A	G	0.0986	0.0147	0.118	0.1258	FALSE	FALSE	FALSE	0.0382	0.7006	3	132269435	0.0201	9.32e-07	11764	TRUE	0.00204136	24.0596
GCST90274821		MCP-1	finn-b-M13_GOUT	GA	rs77128226	T	C	T	C	-0.1063	-0.0833	0.0875	0.05464	FALSE	FALSE	FALSE	0.0556	0.134	20	15213518	0.0218	1.08e-06	14285	TRUE	0.00166169	23.7735
GCST90274821		MCP-1	finn-b-M13_GOUT	GA	rs77344300	T	C	T	C	-0.1381	0.005	0.0491	0.04433	FALSE	FALSE	FALSE	0.0621	0.9354	9	78838039	0.0293	2.44e-06	14733	TRUE	0.00150559	22.2123
GCST90274821		MCP-1	finn-b-M13_GOUT	GA	rs79697698	T	C	T	C	-0.348	-0.0347	0.0136	0.05011	FALSE	FALSE	FALSE	0.0572	0.5439	20	9086080	0.0653	9.86e-08	13752	TRUE	0.00206096	28.3968
GCST90274821		MCP-1	finn-b-M13_GOUT	GA	rs9942602	T	C	T	C	0.0618	-0.0247	0.4922	0.3988	FALSE	FALSE	FALSE	0.0258	0.3385	7	17977054	0.0117	1.28e-07	14728	TRUE	0.00189077	27.8963
GCST90274822		MCP-2	finn-b-M13_GOUT	GA	rs112168535	T	C	T	C	-0.1553	-0.01	0.9555	0.96132	FALSE	FALSE	FALSE	0.0658	0.879	16	4704769	0.0316	8.9e-07	13670	TRUE	0.00176374	24.1493
GCST90274822		MCP-2	finn-b-M13_GOUT	GA	rs11652256	A	G	A	G	-0.9051	-0.0101	0.0323	0.03063	FALSE	FALSE	FALSE	0.0735	0.891	17	32632378	0.0354	3.48e-144	14736	TRUE	0.0424772	653.624
GCST90274822		MCP-2	finn-b-M13_GOUT	GA	rs12075	A	G	A	G	-0.0973	0.0368	0.5553	0.5308	FALSE	FALSE	FALSE	0.0253	0.1452	1	159175354	0.0116	4.95e-17	14733	TRUE	0.0047528	70.3478
GCST90274822		MCP-2	finn-b-M13_GOUT	GA	rs12523126	A	T	A	T	0.1121	-0.0335	0.0746	0.06594	FALSE	TRUE	FALSE	0.0518	0.5183	5	165649355	0.0232	1.35e-06	14288	TRUE	0.00163138	23.344
GCST90274822		MCP-2	finn-b-M13_GOUT	GA	rs138884871	T	C	T	C	0.2198	-0.0734	0.0188	0.01644	FALSE	FALSE	FALSE	0.1012	0.4684	3	47071457	0.0473	3.37e-06	13672	TRUE	0.00157694	21.5908
GCST90274822		MCP-2	finn-b-M13_GOUT	GA	rs144101664	T	C	T	C	-0.3694	0.0495	0.014	0.01351	FALSE	FALSE	FALSE	0.1113	0.656299	17	32774385	0.0547	1.45e-11	14288	TRUE	0.00318173	45.5993
GCST90274822		MCP-2	finn-b-M13_GOUT	GA	rs144618566	T	C	T	C	0.5171	-0.1286	0.0169	0.00347	FALSE	FALSE	FALSE	0.2156	0.5509	17	32652307	0.0538	7.15e-22	13801	TRUE	0.00664931	92.368
GCST90274822		MCP-2	finn-b-M13_GOUT	GA	rs145516279	A	G	A	G	0.2225	0.0469	0.979	0.98211	FALSE	FALSE	FALSE	0.0967	0.6281	5	147351915	0.048	3.56e-06	14288	TRUE	0.0015016	21.4841
GCST90274822		MCP-2	finn-b-M13_GOUT	GA	rs16969443	T	C	T	C	-0.4966	0.0175	0.9763	0.95158	FALSE	FALSE	FALSE	0.0589	0.766699	17	32633263	0.0757	5.38e-11	10826	TRUE	0.00395941	43.027
GCST90274822		MCP-2	finn-b-M13_GOUT	GA	rs181726805	A	G	A	G	-0.2479	0.0197	0.9838	0.97261	FALSE	FALSE	FALSE	0.0774	0.799	9	95657986	0.0536	3.75e-06	14736	TRUE	0.00144949	21.3877
GCST90274822		MCP-2	finn-b-M13_GOUT	GA	rs1821142	T	C	T	C	0.4013	0.1334	0.0184	0.0093	FALSE	FALSE	FALSE	0.131	0.3087	17	32649988	0.0478	4.64e-17	13422	TRUE	0.00522385	70.4722
GCST90274822		MCP-2	finn-b-M13_GOUT	GA	rs188234686	C	G	C	G	-0.3591	0.0714	0.981	0.98005	FALSE	TRUE	FALSE	0.091	0.4328	17	32625248	0.0509	1.73e-12	12847	TRUE	0.00385935	49.7654
GCST90274822		MCP-2	finn-b-M13_GOUT	GA	rs34202026	A	T	A	T	0.6652	-0.1552	0.9715	0.96899	FALSE	TRUE	FALSE	0.0741	0.0363103	17	32647357	0.0371	6.89e-72	14719	TRUE	0.0213744	321.438
GCST90274822		MCP-2	finn-b-M13_GOUT	GA	rs35904471	T	C	T	C	0.0761	-0.0103	0.2662	0.3286	FALSE	FALSE	FALSE	0.0272	0.704399	17	76944702	0.0165	3.99e-06	11337	TRUE	0.00187279	21.2679
GCST90274822		MCP-2	finn-b-M13_GOUT	GA	rs407595	A	C	A	C	0.0697	-0.0127	0.2073	0.2405	FALSE	FALSE	FALSE	0.0295	0.666201	5	125099527	0.0147	2.12e-06	14287	TRUE	0.00157111	22.4786
GCST90274822		MCP-2	finn-b-M13_GOUT	GA	rs4722985	T	C	T	C	-0.0626	0.0194	0.709	0.7875	FALSE	FALSE	FALSE	0.031	0.530401	7	30472091	0.0133	2.52e-06	14288	TRUE	0.00154811	22.1506
GCST90274822		MCP-2	finn-b-M13_GOUT	GA	rs6685547	A	G	A	G	0.1462	0.0184	0.0505	0.03132	FALSE	FALSE	FALSE	0.0736	0.8027	1	224882124	0.0289	4.22e-07	13239	TRUE	0.00192932	25.5878
GCST90274822		MCP-2	finn-b-M13_GOUT	GA	rs72825048	A	G	A	G	-0.812	0.0336	0.0508	0.04971	FALSE	FALSE	FALSE	0.0583	0.5647	17	32571230	0.0268	1e-200	14734	TRUE	0.0586506	917.875
GCST90274822		MCP-2	finn-b-M13_GOUT	GA	rs74350159	A	G	A	G	0.2798	0.2047	0.012	0.00926	FALSE	FALSE	FALSE	0.1326	0.1226	21	36741897	0.0608	4.19e-06	13801	TRUE	0.00153219	21.1751
GCST90274822		MCP-2	finn-b-M13_GOUT	GA	rs7538845	C	G	C	G	0.0566	0.0139	0.6032	0.5668	FALSE	TRUE	TRUE	0.0254	0.5855	1	238880980	0.0122	3.5e-06	14288	FALSE	0.00150414	21.5205
GCST90274822		MCP-2	finn-b-M13_GOUT	GA	rs75573205	C	G	C	G	0.1906	-0.0565	0.976	0.96106	FALSE	TRUE	FALSE	0.0651	0.386	11	101424282	0.0408	2.99e-06	14725	TRUE	0.00147988	21.8206
GCST90274822		MCP-2	finn-b-M13_GOUT	GA	rs75580960	T	C	T	C	-0.0904	-0.0521	0.8703	0.8526	FALSE	FALSE	FALSE	0.0356	0.144	19	2151761	0.0188	1.52e-06	13224	TRUE	0.00174542	23.1183
GCST90274822		MCP-2	finn-b-M13_GOUT	GA	rs76263310	A	G	A	G	0.296	0.0267	0.0187	0.02108	FALSE	FALSE	FALSE	0.0895	0.765701	17	32645129	0.0455	7.74e-11	14727	TRUE	0.0028655	42.3157
GCST90274822		MCP-2	finn-b-M13_GOUT	GA	rs78743764	A	C	A	C	-0.2226	-0.0902	0.019	0.01669	FALSE	FALSE	FALSE	0.1003	0.3682	1	3301962	0.048	3.53e-06	13656	TRUE	0.00157239	21.5033
GCST90274822		MCP-2	finn-b-M13_GOUT	GA	rs79567569	A	C	A	C	-0.3284	0.188	0.9877	0.996984	FALSE	FALSE	FALSE	0.2349	0.4235	6	167056258	0.0669	9.16e-07	13386	TRUE	0.00179689	24.0929
GCST90274822		MCP-2	finn-b-M13_GOUT	GA	rs80131163	A	G	A	G	0.1962	-0.0388	0.9686	0.94045	FALSE	FALSE	FALSE	0.0533	0.4672	18	31677370	0.0399	8.77e-07	14730	TRUE	0.00163884	24.1765
GCST90274822		MCP-2	finn-b-M13_GOUT	GA	rs80219280	T	G	T	G	-0.904	-0.0016	0.0365	0.02048	FALSE	FALSE	FALSE	0.0904	0.9855	17	32610534	0.0322	2e-173	14736	TRUE	0.0507711	788.072
GCST90274822		MCP-2	finn-b-M13_GOUT	GA	rs948962	A	C	A	C	0.0544	-0.0234	0.4764	0.558	FALSE	FALSE	FALSE	0.0255	0.358	11	76919478	0.0119	4.84e-06	14736	TRUE	0.00141615	20.8951
GCST90274822		MCP-2	finn-b-M13_GOUT	GA	rs9889517	A	G	A	G	0.0609	0.0124	0.4783	0.4064	FALSE	FALSE	FALSE	0.0261	0.633299	17	4704175	0.0121	4.83e-07	14288	TRUE	0.0017698	25.3281
GCST90274823		MCP-3	finn-b-M13_GOUT	GA	rs12075	A	G	A	G	-0.0899	0.0368	0.5624	0.5308	FALSE	FALSE	FALSE	0.0253	0.1452	1	159175354	0.013	4.67e-12	11780	TRUE	0.00404322	47.8144
GCST90274823		MCP-3	finn-b-M13_GOUT	GA	rs139796674	A	G	A	G	0.2334	0.0436	0.0249	0.02668	FALSE	FALSE	FALSE	0.0802	0.5868	9	110584352	0.0492	2.1e-06	11335	TRUE	0.00198147	22.5006
GCST90274823		MCP-3	finn-b-M13_GOUT	GA	rs146174820	A	G	A	G	0.2663	0.173	0.0247	0.00821	FALSE	FALSE	FALSE	0.1453	0.2337	2	68614232	0.0547	1.13e-06	10469	TRUE	0.00225881	23.6965
GCST90274823		MCP-3	finn-b-M13_GOUT	GA	rs147793446	A	G	A	G	0.1941	-0.0702	0.0345	0.02019	FALSE	FALSE	FALSE	0.0892	0.4312	1	201769310	0.0413	2.6e-06	11770	TRUE	0.0018731	22.084
GCST90274823		MCP-3	finn-b-M13_GOUT	GA	rs148859911	A	G	A	G	0.1507	-0.1558	0.05	0.04769	FALSE	FALSE	FALSE	0.0599	0.00931301	11	42245173	0.0328	4.34e-06	11771	TRUE	0.00179014	21.106
GCST90274823		MCP-3	finn-b-M13_GOUT	GA	rs153473	C	G	C	G	-0.0638	0.0143	0.4563	0.4602	FALSE	TRUE	TRUE	0.0254	0.5727	5	150634915	0.0134	1.92e-06	11335	FALSE	0.00199592	22.665
GCST90274823		MCP-3	finn-b-M13_GOUT	GA	rs16947053	A	G	A	G	0.2264	-0.1792	0.9779	0.98471	FALSE	FALSE	FALSE	0.1038	0.0843393	15	93092575	0.0487	3.34e-06	11783	TRUE	0.00183081	21.6083
GCST90274823		MCP-3	finn-b-M13_GOUT	GA	rs182239847	T	G	T	G	-0.1716	-0.006	0.9096	0.90117	FALSE	FALSE	FALSE	0.0424	0.8881	4	144892144	0.0359	1.75e-06	9453	TRUE	0.00241117	22.843
GCST90274823		MCP-3	finn-b-M13_GOUT	GA	rs2228467	T	C	T	C	-0.3169	0.0534	0.9268	0.92328	FALSE	FALSE	FALSE	0.0472	0.2584	3	42906116	0.0252	2.88e-36	11782	TRUE	0.0132445	158.114
GCST90274823		MCP-3	finn-b-M13_GOUT	GA	rs28667091	T	G	T	G	-0.0613	-0.0111	0.4117	0.4482	FALSE	FALSE	FALSE	0.0253	0.6614	4	47682997	0.0133	4.05e-06	11782	TRUE	0.00179977	21.2395
GCST90274823		MCP-3	finn-b-M13_GOUT	GA	rs4146770	T	C	T	C	-0.0933	-0.0049	0.7978	0.8206	FALSE	FALSE	FALSE	0.0328	0.8816	3	151048544	0.0165	1.56e-08	11760	TRUE	0.0027115	31.9684
GCST90274823		MCP-3	finn-b-M13_GOUT	GA	rs481267	A	G	A	G	-0.0754	0.0126	0.3263	0.3625	FALSE	FALSE	FALSE	0.0262	0.6313	1	108717820	0.015	4.99e-07	9889	TRUE	0.00254859	25.2623
GCST90274823		MCP-3	finn-b-M13_GOUT	GA	rs7116054	T	C	T	C	-0.0998	-0.0066	0.1822	0.1049	FALSE	FALSE	FALSE	0.0411	0.8728	11	68891695	0.0179	2.47e-08	11335	TRUE	0.00273492	31.0798
GCST90274823		MCP-3	finn-b-M13_GOUT	GA	rs7213460	A	G	A	G	0.0942	-0.0094	0.4161	0.3913	FALSE	FALSE	FALSE	0.0259	0.7171	17	32522613	0.0132	9.58e-13	11780	TRUE	0.00430462	50.919
GCST90274823		MCP-3	finn-b-M13_GOUT	GA	rs7327202	C	G	C	G	-0.0969	-0.0152	0.1497	0.1666	FALSE	TRUE	FALSE	0.0336	0.6514	13	58931726	0.0194	5.89e-07	10903	TRUE	0.002283	24.9439
GCST90274823		MCP-3	finn-b-M13_GOUT	GA	rs74157668	T	C	T	C	0.1574	-0.0385	0.0404	0.02543	FALSE	FALSE	FALSE	0.0793	0.6275	10	121143312	0.0343	4.46e-06	11781	TRUE	0.00178428	21.0546
GCST90274823		MCP-3	finn-b-M13_GOUT	GA	rs78848134	T	C	T	C	0.2441	0.0051	0.0198	0.01356	FALSE	FALSE	FALSE	0.1081	0.9627	20	41126657	0.0514	2.04e-06	11296	TRUE	0.00199259	22.5493
GCST90274823		MCP-3	finn-b-M13_GOUT	GA	rs9968876	T	G	T	G	-0.1046	0.0348	0.8991	0.93052	FALSE	FALSE	FALSE	0.0492	0.4794	6	100087282	0.0221	2.21e-06	11774	TRUE	0.00189902	22.3978
GCST90274824		MCP-4	finn-b-M13_GOUT	GA	rs10140592	A	G	A	G	0.2704	-0.0083	0.0209	0.02679	FALSE	FALSE	FALSE	0.0789	0.9166	14	70451473	0.0553	1.01e-06	13753	TRUE	0.00173545	23.9056
GCST90274824		MCP-4	finn-b-M13_GOUT	GA	rs115511138	A	G	A	G	0.1956	0.0143	0.9694	0.991361	FALSE	FALSE	FALSE	0.1448	0.9214	4	115566991	0.042	3.21e-06	13944	TRUE	0.00155302	21.6859
GCST90274824		MCP-4	finn-b-M13_GOUT	GA	rs12075	A	G	A	G	0.189	0.0368	0.5553	0.5308	FALSE	FALSE	FALSE	0.0253	0.1452	1	159175354	0.0114	9.89e-62	14733	TRUE	0.0183145	274.824
GCST90274824		MCP-4	finn-b-M13_GOUT	GA	rs144118870	A	G	A	G	0.1749	-0.3523	0.963	0.9625	FALSE	FALSE	FALSE	0.0679	2.09899e-07	6	31214807	0.0368	2.01e-06	14735	TRUE	0.00153062	22.5853
GCST90274824		MCP-4	finn-b-M13_GOUT	GA	rs2497351	T	C	T	C	0.0668	0.0505	0.2018	0.1944	FALSE	FALSE	FALSE	0.0319	0.1142	10	94520346	0.0145	4.09e-06	14736	TRUE	0.00143818	21.2206
GCST90274824		MCP-4	finn-b-M13_GOUT	GA	rs2631360	A	G	A	G	0.0609	-0.0588	0.5448	0.6552	FALSE	FALSE	FALSE	0.0266	0.02689	5	131707429	0.0131	3.34e-06	11782	TRUE	0.00183095	21.6082
GCST90274824		MCP-4	finn-b-M13_GOUT	GA	rs2721961	T	G	T	G	-0.1201	0.0407	0.7293	0.6903	FALSE	FALSE	FALSE	0.0274	0.137	8	116657911	0.0133	1.72e-19	14288	TRUE	0.00567466	81.5308
GCST90274824		MCP-4	finn-b-M13_GOUT	GA	rs3136676	A	G	A	G	0.3903	-0.021	0.9384	0.94522	FALSE	FALSE	FALSE	0.0551	0.7028	17	32683289	0.0251	1.6e-54	14728	TRUE	0.0161523	241.763
GCST90274824		MCP-4	finn-b-M13_GOUT	GA	rs3917900	A	G	A	G	0.1557	0.0377	0.6401	0.6635	FALSE	FALSE	FALSE	0.0267	0.1578	17	32587314	0.012	1.7e-38	14730	TRUE	0.0113	168.328
GCST90274824		MCP-4	finn-b-M13_GOUT	GA	rs55842014	A	G	A	G	-0.0638	0.0086	0.3598	0.2957	FALSE	FALSE	FALSE	0.0279	0.7568	3	46289113	0.0131	1.11e-06	12404	TRUE	0.00190857	23.7153
GCST90274824		MCP-4	finn-b-M13_GOUT	GA	rs62201455	A	C	A	C	-0.2136	0.0822	0.9807	0.94963	FALSE	FALSE	FALSE	0.0575	0.153	20	12689462	0.0451	2.18e-06	14722	TRUE	0.00152132	22.428
GCST90274824		MCP-4	finn-b-M13_GOUT	GA	rs62336911	T	C	T	C	0.1569	-0.0301	0.0417	0.03563	FALSE	FALSE	FALSE	0.07	0.667	4	176433708	0.0332	2.29e-06	14288	TRUE	0.0015607	22.331
GCST90274824		MCP-4	finn-b-M13_GOUT	GA	rs72825017	T	G	T	G	-0.1997	0.0276	0.0594	0.05361	FALSE	FALSE	FALSE	0.056	0.6214	17	32529710	0.0251	1.77e-15	14730	TRUE	0.00427901	63.2921
GCST90274824		MCP-4	finn-b-M13_GOUT	GA	rs74794857	T	C	T	C	0.0674	0.0086	0.4123	0.3762	FALSE	FALSE	FALSE	0.0264	0.744699	5	22143588	0.0139	1.24e-06	11760	TRUE	0.00199533	23.508
GCST90274824		MCP-4	finn-b-M13_GOUT	GA	rs7612912	T	C	T	C	0.1281	-0.0084	0.6276	0.6554	FALSE	FALSE	FALSE	0.0265	0.7504	3	42910621	0.012	1.33e-26	14714	TRUE	0.00768519	113.94
GCST90274824		MCP-4	finn-b-M13_GOUT	GA	rs8112014	A	G	A	G	-0.0578	-0.0459	0.2923	0.2483	FALSE	FALSE	FALSE	0.0293	0.1171	19	14773077	0.0126	4.49e-06	14724	TRUE	0.00142715	21.0405
GCST90274824		MCP-4	finn-b-M13_GOUT	GA	rs847767	A	G	A	G	0.077	0.0641	0.8533	0.8318	FALSE	FALSE	FALSE	0.0335	0.0559294	6	40051588	0.0168	4.58e-06	14733	TRUE	0.00142381	21.0041
GCST90274824		MCP-4	finn-b-M13_GOUT	GA	rs926646	T	C	T	C	0.1432	-0.0732	0.9545	0.96458	FALSE	FALSE	FALSE	0.0677	0.2792	20	20023326	0.0304	2.47e-06	14732	TRUE	0.00150392	22.186
GCST90274825		MIP-1 alpha	finn-b-M13_GOUT	GA	rs113448118	A	G	A	G	0.0818	0.0133	0.1528	0.1271	FALSE	FALSE	FALSE	0.0379	0.7249	7	1108954	0.0179	4.88e-06	11793	TRUE	0.0017677	20.8798
GCST90274825		MIP-1 alpha	finn-b-M13_GOUT	GA	rs1143687	T	C	T	C	-0.1229	-0.0741	0.0627	0.05279	FALSE	FALSE	FALSE	0.0566	0.1898	16	81922813	0.024	3.04e-07	14743	TRUE	0.00177551	26.2194
GCST90274825		MIP-1 alpha	finn-b-M13_GOUT	GA	rs1719209	A	G	A	G	0.4088	-0.0584	0.231	0.164	FALSE	FALSE	FALSE	0.0345	0.0902194	17	34412293	0.0135	1e-200	14295	TRUE	0.0602794	916.84
GCST90274825		MIP-1 alpha	finn-b-M13_GOUT	GA	rs2847249	T	C	T	C	-0.0621	0.006	0.2605	0.2966	FALSE	FALSE	FALSE	0.0277	0.8274	18	12747235	0.0136	4.97e-06	14294	TRUE	0.00145653	20.8471
GCST90274825		MIP-1 alpha	finn-b-M13_GOUT	GA	rs2853926	A	G	A	G	-0.0608	0.0607	0.7392	0.8395	FALSE	FALSE	FALSE	0.0346	0.0797205	6	31263051	0.0133	4.84e-06	14743	TRUE	0.00141548	20.8951
GCST90274825		MIP-1 alpha	finn-b-M13_GOUT	GA	rs56675286	A	C	A	C	-0.1806	-0.1056	0.0383	0.02365	FALSE	FALSE	FALSE	0.0843	0.2104	17	34358060	0.0325	2.75e-08	14743	TRUE	0.00209013	30.8752
GCST90274825		MIP-1 alpha	finn-b-M13_GOUT	GA	rs5743604	A	G	A	G	-0.0736	0.0382	0.7503	0.8738	FALSE	FALSE	FALSE	0.0387	0.3227	4	38801285	0.0135	4.98e-08	14737	TRUE	0.00201282	29.7187
GCST90274825		MIP-1 alpha	finn-b-M13_GOUT	GA	rs7137828	T	C	T	C	-0.0837	-0.0849	0.5247	0.5859	FALSE	FALSE	FALSE	0.0255	0.000872509	12	111932800	0.0133	3.11e-10	11344	TRUE	0.00347911	39.5978
GCST90274825		MIP-1 alpha	finn-b-M13_GOUT	GA	rs76522981	T	C	T	C	-0.1462	-0.0013	0.076	0.06976	FALSE	FALSE	FALSE	0.0505	0.9796	17	34450780	0.0253	7.53e-09	14295	TRUE	0.00233054	33.3882
GCST90274825		MIP-1 alpha	finn-b-M13_GOUT	GA	rs78871521	T	C	T	C	0.1812	-0.0294	0.0304	0.03063	FALSE	FALSE	FALSE	0.0735	0.689	16	4774017	0.0371	1.04e-06	13246	TRUE	0.00179764	23.8508
GCST90274825		MIP-1 alpha	finn-b-M13_GOUT	GA	rs9540456	A	G	A	G	0.0926	0.0235	0.8776	0.92186	FALSE	FALSE	FALSE	0.0463	0.6122	13	66085374	0.0181	3.12e-07	14295	TRUE	0.00182762	26.17
GCST90274825		MIP-1 alpha	finn-b-M13_GOUT	GA	rs9911791	A	G	A	G	0.176	0.0085	0.8208	0.7442	FALSE	FALSE	FALSE	0.0291	0.7689	17	34820996	0.0162	1.71e-27	14295	TRUE	0.00818917	118.014
GCST90274826		MMP-1	finn-b-M13_GOUT	GA	rs10978641	A	T	A	T	0.0649	-0.028	0.7462	0.7916	FALSE	TRUE	FALSE	0.0312	0.3696	9	109554196	0.014	3.56e-06	14296	TRUE	0.00150095	21.4868
GCST90274826		MMP-1	finn-b-M13_GOUT	GA	rs10990535	T	C	T	C	0.0703	0.0246	0.253	0.266	FALSE	FALSE	FALSE	0.0288	0.3919	9	99091009	0.0135	1.91e-07	14734	TRUE	0.00183706	27.1134
GCST90274826		MMP-1	finn-b-M13_GOUT	GA	rs11673125	T	C	T	C	-0.0585	-0.0461	0.296	0.2473	FALSE	FALSE	FALSE	0.0293	0.1165	19	14763748	0.0127	4.1e-06	14741	TRUE	0.00143732	21.2151
GCST90274826		MMP-1	finn-b-M13_GOUT	GA	rs116889819	A	G	A	G	-0.176	-0.0246	0.0455	0.02466	FALSE	FALSE	FALSE	0.0809	0.760801	11	102806398	0.03	4.45e-09	14744	TRUE	0.00232892	34.4131
GCST90274826		MMP-1	finn-b-M13_GOUT	GA	rs12141791	A	G	A	G	0.0859	0.0067	0.6981	0.6351	FALSE	FALSE	FALSE	0.0262	0.7981	1	156419786	0.013	3.9e-11	14296	TRUE	0.00304481	43.6555
GCST90274826		MMP-1	finn-b-M13_GOUT	GA	rs12367368	T	G	T	G	0.0861	0.0945	0.1146	0.15	FALSE	FALSE	FALSE	0.0356	0.00795994	12	83594043	0.0186	3.67e-06	14744	TRUE	0.00145122	21.425
GCST90274826		MMP-1	finn-b-M13_GOUT	GA	rs141782294	A	G	A	G	0.3767	0.114	0.9777	0.96722	FALSE	FALSE	FALSE	0.073	0.1184	11	102354473	0.0445	2.56e-17	14731	TRUE	0.00484096	71.6493
GCST90274826		MMP-1	finn-b-M13_GOUT	GA	rs188626385	T	C	T	C	-0.2509	0.3778	0.0177	0.001247	FALSE	FALSE	FALSE	0.341	0.268	7	120591120	0.053	2.2e-06	12935	TRUE	0.00172954	22.4069
GCST90274826		MMP-1	finn-b-M13_GOUT	GA	rs2155053	T	C	T	C	-0.3212	-0.0382	0.9461	0.9498	FALSE	FALSE	FALSE	0.0575	0.5067	11	102604607	0.0264	4.68e-34	14741	TRUE	0.00994207	148.008
GCST90274826		MMP-1	finn-b-M13_GOUT	GA	rs2229629	A	G	A	G	-0.3153	-0.0441	0.0135	0.01044	FALSE	FALSE	FALSE	0.1257	0.7257	2	75116527	0.0673	2.8e-06	10887	TRUE	0.00201203	21.9451
GCST90274826		MMP-1	finn-b-M13_GOUT	GA	rs2926741	T	C	T	C	-0.0704	0.0153	0.3436	0.309	FALSE	FALSE	FALSE	0.0274	0.5767	12	57098597	0.0126	2.31e-08	14296	TRUE	0.00217893	31.2136
GCST90274826		MMP-1	finn-b-M13_GOUT	GA	rs4734879	A	G	A	G	0.1136	0.0316	0.7422	0.7791	FALSE	FALSE	FALSE	0.0305	0.3002	8	106583124	0.0137	1.11e-16	14296	TRUE	0.00478649	68.7472
GCST90274826		MMP-1	finn-b-M13_GOUT	GA	rs484915	A	T	A	T	-0.3517	-0.0121	0.5613	0.6364	FALSE	TRUE	TRUE	0.0264	0.647	11	102673248	0.0119	5.73e-192	14295	FALSE	0.0575849	873.353
GCST90274826		MMP-1	finn-b-M13_GOUT	GA	rs6717478	A	T	A	T	0.1548	0.0088	0.966	0.96139	FALSE	TRUE	FALSE	0.0652	0.8921	2	63657053	0.0338	4.65e-06	14742	TRUE	0.00142081	20.9725
GCST90274826		MMP-1	finn-b-M13_GOUT	GA	rs7219205	A	G	A	G	0.0569	0.0406	0.5023	0.579	FALSE	FALSE	FALSE	0.0257	0.114	17	4351312	0.0121	2.57e-06	14296	TRUE	0.00154443	22.1102
GCST90274826		MMP-1	finn-b-M13_GOUT	GA	rs77095316	T	G	T	G	-0.1416	-0.0345	0.0705	0.0504	FALSE	FALSE	FALSE	0.0581	0.5525	11	102572180	0.0238	2.69e-09	14744	TRUE	0.00239506	35.3927
GCST90274826		MMP-1	finn-b-M13_GOUT	GA	rs873675	T	C	T	C	0.1234	0.0209	0.0684	0.09031	FALSE	FALSE	FALSE	0.044	0.6343	3	64991445	0.0234	1.34e-07	14742	TRUE	0.00188288	27.8061
GCST90274827		MMP-10	finn-b-M13_GOUT	GA	rs112062276	T	G	T	G	0.1203	-0.0274	0.0601	0.08563	FALSE	FALSE	FALSE	0.0449	0.5417	6	134160498	0.0249	1.36e-06	14733	TRUE	0.00158181	23.3385
GCST90274827		MMP-10	finn-b-M13_GOUT	GA	rs11225354	T	C	T	C	0.2957	-0.0387	0.879	0.8828	FALSE	FALSE	FALSE	0.0391	0.3221	11	102510046	0.0181	5.38e-60	14296	TRUE	0.0183273	266.861
GCST90274827		MMP-10	finn-b-M13_GOUT	GA	rs112327130	C	G	C	G	-0.2862	0.1008	0.0153	0.003997	FALSE	TRUE	FALSE	0.218	0.6438	8	77953661	0.0608	2.51e-06	12456	TRUE	0.00177575	22.1545
GCST90274827		MMP-10	finn-b-M13_GOUT	GA	rs113958571	A	G	A	G	-0.2315	-0.2149	0.0188	0.004693	FALSE	FALSE	FALSE	0.1828	0.2398	20	20711695	0.0503	4.18e-06	14296	TRUE	0.00147948	21.179
GCST90274827		MMP-10	finn-b-M13_GOUT	GA	rs12567824	A	C	A	C	0.07	0.0474	0.822	0.8315	FALSE	FALSE	FALSE	0.0338	0.1612	1	159990022	0.0153	4.76e-06	14296	TRUE	0.00146205	20.9292
GCST90274827		MMP-10	finn-b-M13_GOUT	GA	rs1356799	T	G	T	G	-0.069	0.0205	0.7974	0.7824	FALSE	FALSE	FALSE	0.0306	0.502	2	140567666	0.015	4.22e-06	13869	TRUE	0.00152338	21.1569
GCST90274827		MMP-10	finn-b-M13_GOUT	GA	rs142915220	A	G	A	G	-0.3256	-0.1314	0.9794	0.992563	FALSE	FALSE	FALSE	0.1455	0.3664	11	102881952	0.0494	4.37e-11	13809	TRUE	0.00313609	43.4362
GCST90274827		MMP-10	finn-b-M13_GOUT	GA	rs17099622	A	G	A	G	-0.2064	0.0253	0.9296	0.92168	FALSE	FALSE	FALSE	0.0473	0.5931	11	102700352	0.0233	8.12e-19	14296	TRUE	0.00545903	78.4597
GCST90274827		MMP-10	finn-b-M13_GOUT	GA	rs17860955	T	C	T	C	1.1371	0.0144	0.983	0.995807	FALSE	FALSE	FALSE	0.2004	0.9428	11	102649482	0.047	2.6e-129	14256	TRUE	0.0394393	585.249
GCST90274827		MMP-10	finn-b-M13_GOUT	GA	rs2584662	A	C	A	C	-0.0597	0.0678	0.585	0.5864	FALSE	FALSE	FALSE	0.0257	0.00837799	17	47470487	0.0122	9.91e-07	14296	TRUE	0.0016722	23.9424
GCST90274827		MMP-10	finn-b-M13_GOUT	GA	rs3742926	T	C	T	C	-0.0912	-0.0197	0.0978	0.1296	FALSE	FALSE	FALSE	0.0374	0.599	14	33014869	0.0196	3.27e-06	14744	TRUE	0.00146631	21.648
GCST90274827		MMP-10	finn-b-M13_GOUT	GA	rs516316	C	G	C	G	0.1003	0.0347	0.4452	0.3746	FALSE	TRUE	TRUE	0.026	0.1829	19	49206145	0.0117	1.01e-17	14742	FALSE	0.00496037	73.4804
GCST90274827		MMP-10	finn-b-M13_GOUT	GA	rs55804377	A	G	A	G	-0.2185	0.048	0.0185	0.04678	FALSE	FALSE	FALSE	0.0597	0.4213	10	1063892	0.0469	3.18e-06	14741	TRUE	0.00147025	21.7019
GCST90274827		MMP-10	finn-b-M13_GOUT	GA	rs72699188	C	G	C	G	-0.0931	0.0478	0.8507	0.853	FALSE	TRUE	FALSE	0.0358	0.1822	9	6176871	0.0166	2.04e-08	14744	TRUE	0.00212884	31.4503
GCST90274827		MMP-10	finn-b-M13_GOUT	GA	rs7966257	C	G	C	G	-0.0819	-0.0303	0.1335	0.1228	FALSE	TRUE	FALSE	0.0385	0.4303	12	111251437	0.0178	4.2e-06	14295	TRUE	0.00147877	21.1674
GCST90274828		NRTN	finn-b-M13_GOUT	GA	rs10412462	A	C	A	C	-0.1731	0.0073	0.0363	0.05535	FALSE	FALSE	FALSE	0.0554	0.8948	19	14691684	0.0366	2.25e-06	11790	TRUE	0.00189363	22.3645
GCST90274828		NRTN	finn-b-M13_GOUT	GA	rs113580784	A	G	A	G	-0.2288	-0.0452	0.0208	0.04757	FALSE	FALSE	FALSE	0.0591	0.4443	20	55469957	0.0495	3.8e-06	11768	TRUE	0.00181222	21.3613
GCST90274828		NRTN	finn-b-M13_GOUT	GA	rs143131035	T	C	T	C	-0.4361	0.2242	0.0118	0.01577	FALSE	FALSE	FALSE	0.1031	0.0297002	4	43313220	0.0867	4.91e-07	7585	TRUE	0.00332454	25.2941
GCST90274828		NRTN	finn-b-M13_GOUT	GA	rs182274799	A	G	A	G	0.1565	0.0089	0.0646	0.04089	FALSE	FALSE	FALSE	0.0644	0.89	11	10358788	0.031	4.46e-07	9461	TRUE	0.00268658	25.4808
GCST90274828		NRTN	finn-b-M13_GOUT	GA	rs192427410	T	G	T	G	0.3743	-0.0285	0.0252	0.03257	FALSE	FALSE	FALSE	0.0731	0.6971	8	43185781	0.0786	1.92e-06	8783	TRUE	0.00257532	22.6723
GCST90274828		NRTN	finn-b-M13_GOUT	GA	rs29630	T	C	T	C	-0.074	-0.0382	0.2493	0.2185	FALSE	FALSE	FALSE	0.031	0.2172	5	171026588	0.0159	3.25e-06	11343	TRUE	0.00190596	21.6567
GCST90274828		NRTN	finn-b-M13_GOUT	GA	rs4360502	A	G	A	G	-0.0652	-0.0279	0.3445	0.3272	FALSE	FALSE	FALSE	0.027	0.3018	1	214886642	0.0141	3.76e-06	11342	TRUE	0.0018817	21.3787
GCST90274828		NRTN	finn-b-M13_GOUT	GA	rs62120726	A	G	A	G	0.0786	-0.0414	0.8077	0.8732	FALSE	FALSE	FALSE	0.038	0.2753	2	15734798	0.0172	4.88e-06	11343	TRUE	0.00183764	20.8791
GCST90274828		NRTN	finn-b-M13_GOUT	GA	rs76777800	T	C	T	C	0.3387	0.0498	0.0176	0.001911	FALSE	FALSE	FALSE	0.3023	0.8692	3	73067086	0.0738	4.44e-06	6941	TRUE	0.00302538	21.0568
GCST90274828		NRTN	finn-b-M13_GOUT	GA	rs7712604	C	G	C	G	-0.0879	0.0301	0.6738	0.7075	FALSE	TRUE	FALSE	0.0278	0.2789	5	21508959	0.0176	5.9e-07	8587	TRUE	0.00289635	24.9374
GCST90274828		NRTN	finn-b-M13_GOUT	GA	rs77216559	T	C	T	C	0.1667	0.0293	0.958	0.95846	FALSE	FALSE	FALSE	0.0652	0.6528	11	4475910	0.034	9.44e-07	11791	TRUE	0.0020346	24.0348
GCST90274828		NRTN	finn-b-M13_GOUT	GA	rs8033310	T	C	T	C	0.1332	-0.0695	0.9133	0.92575	FALSE	FALSE	FALSE	0.0498	0.1634	15	24046105	0.0286	3.2e-06	11343	TRUE	0.00190862	21.687
GCST90274828		NRTN	finn-b-M13_GOUT	GA	rs908372	C	G	C	G	-0.0622	-0.0454	0.3324	0.4001	FALSE	TRUE	FALSE	0.0259	0.0795994	2	172434373	0.0136	4.8e-06	11773	TRUE	0.00177356	20.9136
GCST90274829		NT-3	finn-b-M13_GOUT	GA	rs10780690	T	G	T	G	0.0557	0.0264	0.5265	0.5327	FALSE	FALSE	FALSE	0.0253	0.2978	9	87478172	0.012	3.46e-06	14296	TRUE	0.0015048	21.5421
GCST90274829		NT-3	finn-b-M13_GOUT	GA	rs11151953	C	G	C	G	0.0734	-0.002	0.5258	0.5832	FALSE	TRUE	TRUE	0.0261	0.9388	18	72123860	0.0124	3.23e-09	14296	FALSE	0.00244496	35.0339
GCST90274829		NT-3	finn-b-M13_GOUT	GA	rs11225042	A	C	A	C	-0.0973	-0.033	0.8737	0.8462	FALSE	FALSE	FALSE	0.035	0.3461	11	101727684	0.0203	1.64e-06	12412	TRUE	0.00184752	22.9701
GCST90274829		NT-3	finn-b-M13_GOUT	GA	rs112418830	T	C	T	C	0.1366	0.063	0.0567	0.07333	FALSE	FALSE	FALSE	0.0488	0.1968	6	151293888	0.0263	2.06e-07	14296	TRUE	0.00188346	26.973
GCST90274829		NT-3	finn-b-M13_GOUT	GA	rs12517801	A	G	A	G	-0.0555	-0.0128	0.3609	0.4594	FALSE	FALSE	FALSE	0.0254	0.615601	5	1731054	0.0121	4.5e-06	14726	TRUE	0.00142663	21.0357
GCST90274829		NT-3	finn-b-M13_GOUT	GA	rs145686993	C	G	C	G	-0.2464	0.2314	0.0161	0.01254	FALSE	TRUE	FALSE	0.1165	0.04701	2	46306174	0.0539	4.84e-06	14257	TRUE	0.00146366	20.895
GCST90274829		NT-3	finn-b-M13_GOUT	GA	rs146532158	T	C	T	C	-0.1859	-0.0255	0.0249	0.02537	FALSE	FALSE	FALSE	0.0821	0.756	10	115833862	0.0386	1.46e-06	14741	TRUE	0.00157099	23.1913
GCST90274829		NT-3	finn-b-M13_GOUT	GA	rs17537796	A	C	A	C	-0.2571	0.0448	0.9866	0.983	FALSE	FALSE	FALSE	0.0978	0.6466	7	40026172	0.0553	3.33e-06	14254	TRUE	0.00151412	21.6119
GCST90274829		NT-3	finn-b-M13_GOUT	GA	rs2034246	A	C	A	C	0.0582	0.0001	0.5677	0.5918	FALSE	FALSE	FALSE	0.0257	0.9984	5	114451587	0.012	1.23e-06	14296	TRUE	0.00164269	23.5192
GCST90274829		NT-3	finn-b-M13_GOUT	GA	rs2107473	A	G	A	G	-0.2393	0.0536	0.0175	0.0148	FALSE	FALSE	FALSE	0.1098	0.625299	7	8762956	0.0507	2.36e-06	13394	TRUE	0.00166049	22.2743
GCST90274829		NT-3	finn-b-M13_GOUT	GA	rs2846299	A	G	A	G	0.0582	-0.0003	0.3022	0.2988	FALSE	FALSE	FALSE	0.0275	0.9918	11	123375056	0.0125	3.22e-06	14721	TRUE	0.00147045	21.6754
GCST90274829		NT-3	finn-b-M13_GOUT	GA	rs28735437	C	G	C	G	-0.1168	0.0266	0.1435	0.1134	FALSE	TRUE	FALSE	0.0397	0.5037	15	88514855	0.0164	1.06e-12	14737	TRUE	0.00343002	50.7153
GCST90274829		NT-3	finn-b-M13_GOUT	GA	rs3218587	A	G	A	G	0.1364	-0.0164	0.0429	0.0238	FALSE	FALSE	FALSE	0.0859	0.8482	6	111688927	0.0294	3.49e-06	14744	TRUE	0.00145776	21.5216
GCST90274829		NT-3	finn-b-M13_GOUT	GA	rs5751454	T	C	T	C	0.1823	-0.0026	0.0287	0.03724	FALSE	FALSE	FALSE	0.0668	0.9687	22	43649715	0.0398	4.64e-06	13680	TRUE	0.00153128	20.977
GCST90274829		NT-3	finn-b-M13_GOUT	GA	rs58399805	A	T	A	T	0.1106	-0.0095	0.0799	0.09666	FALSE	TRUE	FALSE	0.0428	0.8233	12	5680104	0.022	4.98e-07	14737	TRUE	0.00171203	25.27
GCST90274829		NT-3	finn-b-M13_GOUT	GA	rs72652073	C	G	C	G	0.058	0.0254	0.3811	0.3745	FALSE	TRUE	FALSE	0.0262	0.3318	8	72031901	0.0125	3.48e-06	14296	TRUE	0.00150372	21.5266
GCST90274829		NT-3	finn-b-M13_GOUT	GA	rs73166403	T	C	T	C	-0.092	0.0025	0.1114	0.1133	FALSE	FALSE	FALSE	0.04	0.9498	7	152298228	0.02	4.22e-06	14296	TRUE	0.00147795	21.157
GCST90274829		NT-3	finn-b-M13_GOUT	GA	rs79759094	A	G	A	G	-0.1163	0.0789	0.0638	0.05969	FALSE	FALSE	FALSE	0.0535	0.1398	4	7533099	0.0251	3.6e-06	14728	TRUE	0.00145558	21.4661
GCST90274830		OPG	finn-b-M13_GOUT	GA	rs10142466	A	G	A	G	0.057	-0.0113	0.49	0.5134	FALSE	FALSE	FALSE	0.0252	0.654501	14	69271784	0.0109	1.7e-07	14721	TRUE	0.00185419	27.3425
GCST90274830		OPG	finn-b-M13_GOUT	GA	rs112635299	T	G	T	G	0.2618	-0.0741	0.0205	0.02041	FALSE	FALSE	FALSE	0.0912	0.4164	14	94838142	0.0433	1.48e-09	14733	TRUE	0.00247512	36.5514
GCST90274830		OPG	finn-b-M13_GOUT	GA	rs114165349	C	G	C	G	-0.1948	0.2491	0.0337	0.03787	FALSE	TRUE	FALSE	0.0667	0.000189601	1	27021913	0.034	1.01e-08	14727	TRUE	0.00222402	32.8217
GCST90274830		OPG	finn-b-M13_GOUT	GA	rs1230164	C	G	C	G	-0.0671	-0.0268	0.7288	0.7532	FALSE	TRUE	FALSE	0.0296	0.3648	4	99986023	0.0129	1.98e-07	14285	TRUE	0.00189044	27.0523
GCST90274830		OPG	finn-b-M13_GOUT	GA	rs138408096	A	G	A	G	-0.2007	-0.0458	0.0206	0.01308	FALSE	FALSE	FALSE	0.1141	0.6884	15	84250648	0.0423	2.09e-06	14721	TRUE	0.00152691	22.5089
GCST90274830		OPG	finn-b-M13_GOUT	GA	rs138557324	T	C	T	C	-0.2253	0.0835	0.0196	0.004568	FALSE	FALSE	FALSE	0.1958	0.6697	12	119984130	0.0473	1.91e-06	14285	TRUE	0.00158574	22.685
GCST90274830		OPG	finn-b-M13_GOUT	GA	rs1437633	A	C	A	C	-0.079	-0.0146	0.2072	0.1513	FALSE	FALSE	FALSE	0.0351	0.6781	11	16272199	0.0147	7.69e-08	12851	TRUE	0.00224237	28.877
GCST90274830		OPG	finn-b-M13_GOUT	GA	rs17600346	T	C	T	C	-0.1569	-0.0225	0.9631	0.95408	FALSE	FALSE	FALSE	0.06	0.7076	3	172223982	0.0299	1.54e-07	14723	TRUE	0.00186679	27.5324
GCST90274830		OPG	finn-b-M13_GOUT	GA	rs2247769	T	C	T	C	-0.1705	0.0283	0.5577	0.5944	FALSE	FALSE	FALSE	0.0258	0.2727	8	120081031	0.0114	1.42e-50	14285	TRUE	0.0154174	223.655
GCST90274830		OPG	finn-b-M13_GOUT	GA	rs271665	T	C	T	C	-0.0672	0.0181	0.748	0.6814	FALSE	FALSE	FALSE	0.0272	0.505	17	47938521	0.0129	1.9e-07	14710	TRUE	0.00184139	27.1331
GCST90274830		OPG	finn-b-M13_GOUT	GA	rs28454196	C	G	C	G	-0.2242	-0.2311	0.9758	0.97637	FALSE	TRUE	FALSE	0.0822	0.004911	4	32870458	0.0486	3.97e-06	14285	TRUE	0.00148755	21.2783
GCST90274830		OPG	finn-b-M13_GOUT	GA	rs376613127	A	G	A	G	-0.2692	-0.321	0.0133	0.01198	FALSE	FALSE	FALSE	0.1156	0.00548302	12	71789031	0.0568	2.14e-06	13154	TRUE	0.00170473	22.4588
GCST90274830		OPG	finn-b-M13_GOUT	GA	rs61968587	A	G	A	G	-0.2671	0.1129	0.9843	0.993735	FALSE	FALSE	FALSE	0.1632	0.489199	13	109537182	0.0567	2.47e-06	13798	TRUE	0.00160571	22.188
GCST90274830		OPG	finn-b-M13_GOUT	GA	rs6985207	A	C	A	C	0.0522	-0.0203	0.5556	0.5882	FALSE	FALSE	FALSE	0.0363	0.576901	8	8604423	0.0114	4.67e-06	14285	TRUE	0.0014656	20.9638
GCST90274830		OPG	finn-b-M13_GOUT	GA	rs704	A	G	A	G	-0.1404	-0.0146	0.4726	0.4194	FALSE	FALSE	FALSE	0.0255	0.5664	17	26694861	0.0111	1.14e-36	14733	TRUE	0.0107425	159.967
GCST90274830		OPG	finn-b-M13_GOUT	GA	rs74111611	T	C	T	C	-0.1471	0.0317	0.9603	0.97801	FALSE	FALSE	FALSE	0.0863	0.7133	12	85607051	0.0298	7.96e-07	14732	TRUE	0.00165125	24.3632
GCST90274830		OPG	finn-b-M13_GOUT	GA	rs77507094	A	G	A	G	0.1965	-0.0613	0.9791	0.96392	FALSE	FALSE	FALSE	0.0667	0.3581	10	55029035	0.0429	4.64e-06	14726	TRUE	0.00142268	20.9774
GCST90274830		OPG	finn-b-M13_GOUT	GA	rs9946923	T	C	T	C	0.172	-0.0692	0.9707	0.98953	FALSE	FALSE	FALSE	0.1242	0.5772	18	76523646	0.0376	4.77e-06	13230	TRUE	0.00157919	20.9226
GCST90274831		OSM	finn-b-M13_GOUT	GA	rs116928468	A	G	A	G	-0.2566	-0.0611	0.019	0.06165	FALSE	FALSE	FALSE	0.0527	0.2464	17	75178814	0.0536	1.69e-06	11770	TRUE	0.0019434	22.9145
GCST90274831		OSM	finn-b-M13_GOUT	GA	rs117867445	C	G	C	G	0.2926	-0.017	0.0172	0.009846	FALSE	TRUE	FALSE	0.1247	0.8914	9	137876508	0.0621	2.46e-06	10471	TRUE	0.00211572	22.1964
GCST90274831		OSM	finn-b-M13_GOUT	GA	rs2285179	A	G	A	G	-0.0663	-0.0148	0.5586	0.5616	FALSE	FALSE	FALSE	0.0256	0.5637	22	38211954	0.0122	5.5e-08	14288	TRUE	0.00206271	29.5289
GCST90274831		OSM	finn-b-M13_GOUT	GA	rs2511241	T	C	T	C	0.177	-0.0117	0.9163	0.9222	FALSE	FALSE	FALSE	0.0473	0.8046	11	72945341	0.0236	6.38e-14	13668	TRUE	0.00409858	56.2418
GCST90274831		OSM	finn-b-M13_GOUT	GA	rs28444486	A	G	A	G	0.0636	0.0345	0.7378	0.7468	FALSE	FALSE	FALSE	0.0292	0.2366	22	49231540	0.0136	2.92e-06	14735	TRUE	0.00148198	21.8664
GCST90274831		OSM	finn-b-M13_GOUT	GA	rs3859189	A	G	A	G	0.1101	0.0252	0.5367	0.5579	FALSE	FALSE	FALSE	0.0254	0.3202	17	38137033	0.0117	4.95e-21	14729	TRUE	0.00597622	88.5409
GCST90274831		OSM	finn-b-M13_GOUT	GA	rs4823082	C	G	C	G	-0.159	-0.1673	0.0363	0.03462	FALSE	TRUE	FALSE	0.0683	0.0143701	22	30600105	0.0346	4.32e-06	14724	TRUE	0.00143217	21.1146
GCST90274831		OSM	finn-b-M13_GOUT	GA	rs559651	T	C	T	C	-0.0594	-0.0013	0.6496	0.6247	FALSE	FALSE	FALSE	0.0261	0.9612	8	41555366	0.0125	2.01e-06	14715	TRUE	0.00153224	22.5784
GCST90274831		OSM	finn-b-M13_GOUT	GA	rs61897429	A	G	A	G	-0.0847	0.0753	0.139	0.1399	FALSE	FALSE	FALSE	0.037	0.0420397	11	47424864	0.017	6.28e-07	14735	TRUE	0.00168185	24.8205
GCST90274831		OSM	finn-b-M13_GOUT	GA	rs653178	T	C	T	C	-0.0728	-0.0818	0.5224	0.5847	FALSE	FALSE	FALSE	0.0255	0.001327	12	112007756	0.0132	3.48e-08	11785	TRUE	0.00257434	30.4117
GCST90274831		OSM	finn-b-M13_GOUT	GA	rs7007281	A	T	A	T	0.1155	0.0241	0.9154	0.93478	FALSE	TRUE	FALSE	0.0515	0.6399	8	2621859	0.0243	2e-06	11775	TRUE	0.00191495	22.588
GCST90274831		OSM	finn-b-M13_GOUT	GA	rs7102957	T	C	T	C	-0.0803	0.0259	0.8631	0.8058	FALSE	FALSE	FALSE	0.0321	0.4203	11	102334152	0.0173	3.46e-06	14288	TRUE	0.00150561	21.5416
GCST90274831		OSM	finn-b-M13_GOUT	GA	rs76275710	A	G	A	G	0.2665	-0.0428	0.0176	0.02788	FALSE	FALSE	FALSE	0.0753	0.5702	10	30032133	0.0525	3.85e-07	14735	TRUE	0.00174569	25.7642
GCST90274831		OSM	finn-b-M13_GOUT	GA	rs80303768	A	G	A	G	-0.152	0.1074	0.0371	0.01268	FALSE	FALSE	FALSE	0.1136	0.3448	21	42594678	0.0327	3.35e-06	14722	TRUE	0.00146551	21.6039
GCST90274831		OSM	finn-b-M13_GOUT	GA	rs9264931	T	C	T	C	-0.1048	0.0431	0.8812	0.9378	FALSE	FALSE	FALSE	0.0528	0.4143	6	31274196	0.0191	4.09e-08	14736	TRUE	0.00203887	30.1021
GCST90274832		PD-L1	finn-b-M13_GOUT	GA	rs12539643	C	G	C	G	0.1913	-0.0385	0.966	0.95277	FALSE	TRUE	FALSE	0.0606	0.5255	7	151019021	0.0407	2.6e-06	11337	TRUE	0.0019449	22.0884
GCST90274832		PD-L1	finn-b-M13_GOUT	GA	rs146328951	A	G	A	G	-0.4926	-0.1734	0.0079	0.001864	FALSE	FALSE	FALSE	0.3	0.5633	1	27646512	0.0993	7.02e-07	9354	TRUE	0.00262393	24.6035
GCST90274832		PD-L1	finn-b-M13_GOUT	GA	rs2283438	T	C	T	C	-0.0577	-0.0397	0.4351	0.4277	FALSE	FALSE	FALSE	0.0256	0.1214	15	89721461	0.012	1.52e-06	14288	TRUE	0.00161553	23.1168
GCST90274832		PD-L1	finn-b-M13_GOUT	GA	rs35024691	C	G	C	G	-0.1008	0.0406	0.0929	0.1033	FALSE	TRUE	FALSE	0.0417	0.3307	5	18901704	0.0219	4.17e-06	12825	TRUE	0.00164914	21.1819
GCST90274832		PD-L1	finn-b-M13_GOUT	GA	rs4974444	A	G	A	G	-0.0816	-0.014	0.8717	0.8621	FALSE	FALSE	FALSE	0.0365	0.701799	3	127280969	0.0176	3.55e-06	14288	TRUE	0.00150221	21.4929
GCST90274832		PD-L1	finn-b-M13_GOUT	GA	rs60830384	A	T	A	T	0.1138	-0.035	0.916	0.94098	FALSE	TRUE	FALSE	0.0532	0.510199	9	5485387	0.0213	9.16e-08	14718	TRUE	0.00193569	28.5408
GCST90274832		PD-L1	finn-b-M13_GOUT	GA	rs62373966	T	G	T	G	0.1407	-0.0527	0.9234	0.90306	FALSE	FALSE	FALSE	0.0427	0.2167	5	90058982	0.0273	2.55e-07	11777	TRUE	0.00225035	26.5576
GCST90274832		PD-L1	finn-b-M13_GOUT	GA	rs6917605	T	C	T	C	0.0554	0.0073	0.4457	0.4532	FALSE	FALSE	FALSE	0.0253	0.7719	6	19842497	0.0116	1.79e-06	14733	TRUE	0.00154575	22.8058
GCST90274832		PD-L1	finn-b-M13_GOUT	GA	rs7125631	T	C	T	C	-0.0609	0.0005	0.6543	0.7259	FALSE	FALSE	FALSE	0.0283	0.985	11	1948186	0.0128	1.96e-06	14288	TRUE	0.00158181	22.6336
GCST90274832		PD-L1	finn-b-M13_GOUT	GA	rs7137828	T	C	T	C	-0.0622	-0.0849	0.5235	0.5859	FALSE	FALSE	FALSE	0.0255	0.000872509	12	111932800	0.0133	2.92e-06	11337	TRUE	0.00192549	21.8676
GCST90274832		PD-L1	finn-b-M13_GOUT	GA	rs7304709	T	C	T	C	0.0537	-0.0051	0.5862	0.6116	FALSE	FALSE	FALSE	0.0259	0.8442	12	48670152	0.0117	4.44e-06	14727	TRUE	0.00142837	21.0629
GCST90274832		PD-L1	finn-b-M13_GOUT	GA	rs75510105	A	G	A	G	0.1933	-0.2297	0.0292	0.01321	FALSE	FALSE	FALSE	0.1111	0.0386002	6	134673561	0.0385	5.15e-07	14727	TRUE	0.00170878	25.2048
GCST90274832		PD-L1	finn-b-M13_GOUT	GA	rs79045618	A	G	A	G	0.1619	0.0858	0.0521	0.05704	FALSE	FALSE	FALSE	0.055	0.1188	19	5799008	0.0324	5.83e-07	10714	TRUE	0.0023251	24.9645
GCST90274832		PD-L1	finn-b-M13_GOUT	GA	rs7945680	T	G	T	G	0.061	-0.0145	0.5018	0.5562	FALSE	FALSE	FALSE	0.0255	0.5702	11	127683667	0.0114	8.75e-08	14728	TRUE	0.00194027	28.628
GCST90274832		PD-L1	finn-b-M13_GOUT	GA	rs822335	T	C	T	C	-0.1295	-0.0217	0.3471	0.3527	FALSE	FALSE	FALSE	0.0264	0.4105	9	5448218	0.012	3.77e-27	14736	TRUE	0.00784113	116.444
GCST90274833		SCF	finn-b-M13_GOUT	GA	rs10832027	A	G	A	G	-0.0568	0.036	0.6474	0.5377	FALSE	FALSE	FALSE	0.0254	0.1564	11	13357183	0.012	2.21e-06	14734	TRUE	0.00151829	22.4014
GCST90274833		SCF	finn-b-M13_GOUT	GA	rs10894669	A	C	A	C	-0.0606	-0.0077	0.3129	0.3224	FALSE	FALSE	FALSE	0.0273	0.777401	11	133206940	0.0129	2.63e-06	14735	TRUE	0.00149543	22.0651
GCST90274833		SCF	finn-b-M13_GOUT	GA	rs11126305	A	G	A	G	-0.0567	0.0398	0.4624	0.4058	FALSE	FALSE	FALSE	0.0258	0.1225	2	71106068	0.0116	1.02e-06	14718	TRUE	0.00162068	23.8886
GCST90274833		SCF	finn-b-M13_GOUT	GA	rs11199541	T	C	T	C	0.1548	-0.0236	0.0334	0.04591	FALSE	FALSE	FALSE	0.0605	0.6968	10	122531747	0.0339	4.96e-06	14736	TRUE	0.00141302	20.8489
GCST90274833		SCF	finn-b-M13_GOUT	GA	rs11608458	T	C	T	C	-0.0707	0.0168	0.6366	0.6601	FALSE	FALSE	FALSE	0.0267	0.5279	12	89369806	0.0122	6.83e-09	14288	TRUE	0.00234492	33.5783
GCST90274833		SCF	finn-b-M13_GOUT	GA	rs11877350	A	G	A	G	0.0538	-0.0438	0.4265	0.437	FALSE	FALSE	FALSE	0.0254	0.0849591	18	43867311	0.0117	4.26e-06	14728	TRUE	0.00143359	21.1414
GCST90274833		SCF	finn-b-M13_GOUT	GA	rs12149545	A	G	A	G	0.1146	0.0067	0.3094	0.2759	FALSE	FALSE	FALSE	0.0282	0.8111	16	56993161	0.0123	1.2e-20	14736	TRUE	0.00585637	86.7961
GCST90274833		SCF	finn-b-M13_GOUT	GA	rs12378537	T	C	T	C	0.105	-0.0542	0.1215	0.1457	FALSE	FALSE	FALSE	0.0359	0.1306	9	136065526	0.0219	1.63e-06	11337	TRUE	0.00202354	22.9834
GCST90274833		SCF	finn-b-M13_GOUT	GA	rs138854302	T	C	T	C	-0.1391	-0.0088	0.0915	0.07797	FALSE	FALSE	FALSE	0.0476	0.8532	9	128807910	0.0205	1.16e-11	14736	TRUE	0.00311467	46.0349
GCST90274833		SCF	finn-b-M13_GOUT	GA	rs139690	A	G	A	G	0.1104	-0.028	0.9366	0.96834	FALSE	FALSE	FALSE	0.0725	0.6996	22	25253027	0.024	4.22e-06	14734	TRUE	0.00143407	21.1571
GCST90274833		SCF	finn-b-M13_GOUT	GA	rs146276488	A	G	A	G	0.2422	-0.0533	0.0144	0.01432	FALSE	FALSE	FALSE	0.1077	0.6204	20	44109198	0.0516	2.68e-06	14728	TRUE	0.00149367	22.0288
GCST90274833		SCF	finn-b-M13_GOUT	GA	rs151246947	A	G	A	G	0.2116	-0.0129	0.0274	0.04807	FALSE	FALSE	FALSE	0.0599	0.8298	17	16356498	0.0453	3e-06	13224	TRUE	0.00164724	21.8157
GCST90274833		SCF	finn-b-M13_GOUT	GA	rs16942887	A	G	A	G	0.1658	-0.0042	0.1303	0.1512	FALSE	FALSE	FALSE	0.0354	0.9057	16	67928042	0.0171	3.14e-22	14736	TRUE	0.00633921	93.9978
GCST90274833		SCF	finn-b-M13_GOUT	GA	rs174535	T	C	T	C	-0.0735	0.0041	0.6459	0.5833	FALSE	FALSE	FALSE	0.0256	0.8726	11	61551356	0.0121	1.24e-09	14736	TRUE	0.00249769	36.8931
GCST90274833		SCF	finn-b-M13_GOUT	GA	rs186248365	A	G	A	G	-0.428	-0.0347	0.9928	0.9624	FALSE	FALSE	FALSE	0.0674	0.6072	4	60174833	0.0907	2.37e-06	11538	TRUE	0.00192622	22.2637
GCST90274833		SCF	finn-b-M13_GOUT	GA	rs2024570	T	C	T	C	-0.1985	0.0519	0.0394	0.0263	FALSE	FALSE	FALSE	0.0788	0.5106	20	44776543	0.0341	5.85e-09	14288	TRUE	0.00236599	33.8806
GCST90274833		SCF	finn-b-M13_GOUT	GA	rs2133027	A	G	A	G	0.4722	-0.1011	0.007	0.0242	FALSE	FALSE	FALSE	0.0828	0.2221	8	47325114	0.1032	4.75e-06	8290	TRUE	0.00251908	20.9309
GCST90274833		SCF	finn-b-M13_GOUT	GA	rs2740488	A	C	A	C	0.1156	0.0066	0.7485	0.8024	FALSE	FALSE	FALSE	0.0319	0.8352	9	107661742	0.0133	3.57e-18	14732	TRUE	0.00510187	75.5359
GCST90274833		SCF	finn-b-M13_GOUT	GA	rs2980888	T	C	T	C	-0.0683	-0.0049	0.2937	0.2593	FALSE	FALSE	FALSE	0.0287	0.8652	8	126507308	0.0126	5.94e-08	14735	TRUE	0.00199015	29.3793
GCST90274833		SCF	finn-b-M13_GOUT	GA	rs34813411	T	C	T	C	-0.1619	0.0664	0.0373	0.008691	FALSE	FALSE	FALSE	0.1396	0.634501	4	183543315	0.0339	1.79e-06	14717	TRUE	0.0015474	22.8053
GCST90274833		SCF	finn-b-M13_GOUT	GA	rs45617141	T	G	T	G	0.2803	0.0335	0.9812	0.996395	FALSE	FALSE	FALSE	0.2159	0.8768	15	43623397	0.0512	4.38e-08	12935	TRUE	0.00231172	29.9667
GCST90274833		SCF	finn-b-M13_GOUT	GA	rs557933	A	C	A	C	-0.0553	0.0376	0.4647	0.4404	FALSE	FALSE	FALSE	0.0255	0.1402	1	234853268	0.0118	2.78e-06	14287	TRUE	0.00153489	21.9597
GCST90274833		SCF	finn-b-M13_GOUT	GA	rs6073958	T	C	T	C	-0.2858	0.0016	0.8039	0.824	FALSE	FALSE	FALSE	0.0329	0.9622	20	44551855	0.0144	1.16e-87	14730	TRUE	0.0260457	393.859
GCST90274833		SCF	finn-b-M13_GOUT	GA	rs705379	A	G	A	G	0.0789	0.0056	0.4598	0.3669	FALSE	FALSE	FALSE	0.0264	0.8311	7	94953895	0.012	4.87e-11	14288	TRUE	0.00301653	43.2246
GCST90274833		SCF	finn-b-M13_GOUT	GA	rs71431776	A	C	A	C	-0.0938	-0.0235	0.1062	0.0836	FALSE	FALSE	FALSE	0.0462	0.6105	13	26799167	0.0192	1.03e-06	14714	TRUE	0.00161945	23.8641
GCST90274833		SCF	finn-b-M13_GOUT	GA	rs71644719	A	G	A	G	-0.1584	0.0224	0.0354	0.04763	FALSE	FALSE	FALSE	0.06	0.7083	1	223111265	0.0345	4.4e-06	14727	TRUE	0.00142934	21.0772
GCST90274833		SCF	finn-b-M13_GOUT	GA	rs72847212	T	C	T	C	-0.0721	-0.0486	0.7926	0.8287	FALSE	FALSE	FALSE	0.0335	0.1472	11	834389	0.015	1.53e-06	13659	TRUE	0.00168863	23.1007
GCST90274833		SCF	finn-b-M13_GOUT	GA	rs7664024	T	C	T	C	-0.0718	-0.0676	0.185	0.1218	FALSE	FALSE	FALSE	0.0389	0.0821391	4	18944656	0.0153	2.69e-06	14288	TRUE	0.00153895	22.0194
GCST90274833		SCF	finn-b-M13_GOUT	GA	rs78397068	T	C	T	C	0.1202	0.006	0.9155	0.94723	FALSE	FALSE	FALSE	0.0575	0.9163	1	88911632	0.0233	2.49e-07	14288	TRUE	0.00185916	26.6095
GCST90274833		SCF	finn-b-M13_GOUT	GA	rs785900	T	C	T	C	0.0575	-0.0434	0.4446	0.4359	FALSE	FALSE	FALSE	0.0255	0.0887401	9	79147122	0.0118	1.1e-06	14288	TRUE	0.00165912	23.7416
GCST90274833		SCF	finn-b-M13_GOUT	GA	rs798893	C	G	C	G	0.095	0.0492	0.2138	0.2877	FALSE	TRUE	FALSE	0.0278	0.0766196	19	54793830	0.0141	1.61e-11	14725	TRUE	0.00307338	45.3889
GCST90274833		SCF	finn-b-M13_GOUT	GA	rs9264796	A	G	A	G	0.1407	-0.0433	0.0716	0.06221	FALSE	FALSE	FALSE	0.0528	0.4119	6	31270311	0.0303	3.42e-06	12404	TRUE	0.00173535	21.5592
GCST90274834		SIRT2	finn-b-M13_GOUT	GA	rs1034059	A	G	A	G	0.076	-0.0082	0.6981	0.7025	FALSE	FALSE	FALSE	0.0284	0.7712	6	158193698	0.0145	1.59e-07	14288	TRUE	0.00191905	27.4682
GCST90274834		SIRT2	finn-b-M13_GOUT	GA	rs11115639	A	C	A	C	-0.0841	-0.0947	0.8864	0.85	FALSE	FALSE	FALSE	0.0356	0.007826	12	83600525	0.0184	4.86e-06	14730	TRUE	0.00141624	20.888
GCST90274834		SIRT2	finn-b-M13_GOUT	GA	rs115455827	A	G	A	G	0.1277	0.0654	0.9506	0.92535	FALSE	FALSE	FALSE	0.0482	0.1751	5	78787853	0.0277	4.02e-06	14735	TRUE	0.00144028	21.2502
GCST90274834		SIRT2	finn-b-M13_GOUT	GA	rs116198125	T	C	T	C	-0.1521	0.0706	0.9617	0.9704	FALSE	FALSE	FALSE	0.0753	0.348	3	14613224	0.0329	3.78e-06	14727	TRUE	0.00144918	21.3702
GCST90274834		SIRT2	finn-b-M13_GOUT	GA	rs12152184	A	G	A	G	0.0965	0.0267	0.885	0.8855	FALSE	FALSE	FALSE	0.0399	0.502599	22	45002809	0.0208	3.49e-06	12402	TRUE	0.00173254	21.5208
GCST90274834		SIRT2	finn-b-M13_GOUT	GA	rs12531843	C	G	C	G	-0.1286	0.0398	0.9177	0.90814	FALSE	TRUE	FALSE	0.0444	0.3699	7	14143486	0.0243	1.21e-07	12404	TRUE	0.00225283	28.0027
GCST90274834		SIRT2	finn-b-M13_GOUT	GA	rs138897138	A	G	A	G	0.104	0.1	0.9138	0.91607	FALSE	FALSE	FALSE	0.0455	0.0278599	2	122731427	0.0218	1.84e-06	14288	TRUE	0.00159034	22.7558
GCST90274834		SIRT2	finn-b-M13_GOUT	GA	rs144373891	T	C	T	C	-0.5739	0.0518	0.0161	0.008956	FALSE	FALSE	FALSE	0.1381	0.707301	19	39379770	0.0515	7.69e-29	14736	TRUE	0.00835668	124.165
GCST90274834		SIRT2	finn-b-M13_GOUT	GA	rs147383134	T	C	T	C	0.2573	0.2712	0.9858	0.993582	FALSE	FALSE	FALSE	0.1627	0.0955498	8	89590527	0.0551	3.02e-06	13801	TRUE	0.00157754	21.8029
GCST90274834		SIRT2	finn-b-M13_GOUT	GA	rs60459634	A	G	A	G	-0.1063	0.0787	0.0886	0.09355	FALSE	FALSE	FALSE	0.0439	0.0728803	4	160629137	0.0229	3.45e-06	14288	TRUE	0.00150581	21.5444
GCST90274834		SIRT2	finn-b-M13_GOUT	GA	rs72883370	A	G	A	G	-0.3428	0.13	0.989	0.98485	FALSE	FALSE	FALSE	0.1061	0.2206	6	63413043	0.0737	3.3e-06	12737	TRUE	0.00169567	21.6311
GCST90274834		SIRT2	finn-b-M13_GOUT	GA	rs7718478	A	T	A	T	0.0639	0.0252	0.7496	0.7908	FALSE	TRUE	FALSE	0.0311	0.4193	5	177560339	0.0138	3.65e-06	14288	TRUE	0.00149838	21.4379
GCST90274834		SIRT2	finn-b-M13_GOUT	GA	rs77381020	T	C	T	C	0.0862	-0.098	0.8546	0.8361	FALSE	FALSE	FALSE	0.0345	0.00452699	13	37413465	0.0184	2.8e-06	14288	TRUE	0.0015337	21.9441
GCST90274835		SLAMF1	finn-b-M13_GOUT	GA	rs10212190	A	T	A	T	0.0727	0.0182	0.6151	0.6033	FALSE	TRUE	FALSE	0.0257	0.4792	3	186731157	0.0121	1.88e-09	14285	TRUE	0.0025207	36.0942
GCST90274835		SLAMF1	finn-b-M13_GOUT	GA	rs10499604	T	C	T	C	0.058	-0.0066	0.3266	0.3144	FALSE	FALSE	FALSE	0.0272	0.8092	7	38626562	0.0125	3.48e-06	14730	TRUE	0.00145948	21.5267
GCST90274835		SLAMF1	finn-b-M13_GOUT	GA	rs111865527	T	C	T	C	0.2712	-0.1497	0.9863	0.98391	FALSE	FALSE	FALSE	0.1014	0.1398	13	26736047	0.0569	1.88e-06	14244	TRUE	0.00159232	22.714
GCST90274835		SLAMF1	finn-b-M13_GOUT	GA	rs112742549	T	C	T	C	0.2421	0.0836	0.9791	0.991315	FALSE	FALSE	FALSE	0.1399	0.55	13	107639422	0.0506	1.71e-06	13499	TRUE	0.00169298	22.8889
GCST90274835		SLAMF1	finn-b-M13_GOUT	GA	rs12058421	A	C	A	C	-0.1256	0.0265	0.1616	0.1665	FALSE	FALSE	FALSE	0.0341	0.4374	1	160581152	0.0159	2.8e-15	14731	TRUE	0.0042181	62.3916
GCST90274835		SLAMF1	finn-b-M13_GOUT	GA	rs13014154	A	G	A	G	-0.0612	-0.0264	0.3695	0.3573	FALSE	FALSE	FALSE	0.0263	0.3161	2	62575443	0.0123	6.5e-07	14285	TRUE	0.00173006	24.7532
GCST90274835		SLAMF1	finn-b-M13_GOUT	GA	rs13147502	A	G	A	G	-0.0609	-0.0216	0.5964	0.5362	FALSE	FALSE	FALSE	0.0254	0.3942	4	106143797	0.0127	1.62e-06	12843	TRUE	0.00178724	22.9911
GCST90274835		SLAMF1	finn-b-M13_GOUT	GA	rs138657007	A	G	A	G	-0.2863	0.0422	0.0181	0.008331	FALSE	FALSE	FALSE	0.1414	0.7651	10	66091335	0.0577	6.98e-07	12790	TRUE	0.00192126	24.6163
GCST90274835		SLAMF1	finn-b-M13_GOUT	GA	rs147616029	T	C	T	C	-0.0644	-0.0006	0.3774	0.37	FALSE	FALSE	FALSE	0.026	0.983	14	87822926	0.0128	4.87e-07	12850	TRUE	0.00196605	25.3095
GCST90274835		SLAMF1	finn-b-M13_GOUT	GA	rs149092077	A	G	A	G	-0.3592	0.2447	0.9888	0.996353	FALSE	FALSE	FALSE	0.2169	0.2592	18	59233474	0.073	8.63e-07	11137	TRUE	0.00216928	24.2074
GCST90274835		SLAMF1	finn-b-M13_GOUT	GA	rs1609310	T	G	T	G	-0.0557	0.0176	0.5136	0.3625	FALSE	FALSE	FALSE	0.0263	0.504001	15	55294543	0.012	3.46e-06	14286	TRUE	0.00150585	21.5421
GCST90274835		SLAMF1	finn-b-M13_GOUT	GA	rs17720330	C	G	C	G	-0.1982	-0.0475	0.0213	0.01813	FALSE	TRUE	FALSE	0.0949	0.616601	9	78767497	0.043	4.04e-06	14727	TRUE	0.00144056	21.2428
GCST90274835		SLAMF1	finn-b-M13_GOUT	GA	rs192245879	A	G	A	G	0.3328	-0.2041	0.989	0.99547	FALSE	FALSE	FALSE	0.1942	0.2932	2	216910771	0.0655	3.76e-07	13799	TRUE	0.00186735	25.812
GCST90274835		SLAMF1	finn-b-M13_GOUT	GA	rs2623960	T	C	T	C	0.0688	0.0678	0.2204	0.2431	FALSE	FALSE	FALSE	0.0294	0.02088	6	152893441	0.0143	1.5e-06	14286	TRUE	0.00161767	23.1443
GCST90274835		SLAMF1	finn-b-M13_GOUT	GA	rs2725405	C	G	C	G	0.0894	0.0575	0.4462	0.4366	FALSE	TRUE	TRUE	0.0255	0.02426	17	79220224	0.0141	2.29e-10	10271	FALSE	0.00389877	40.1932
GCST90274835		SLAMF1	finn-b-M13_GOUT	GA	rs2790462	T	C	T	C	-0.0747	-0.0273	0.2977	0.229	FALSE	FALSE	FALSE	0.03	0.3633	10	28873202	0.0126	3.06e-09	14733	TRUE	0.00237998	35.1432
GCST90274835		SLAMF1	finn-b-M13_GOUT	GA	rs3184504	T	C	T	C	0.097	0.0779	0.4758	0.4081	FALSE	FALSE	FALSE	0.0255	0.00228102	12	111884608	0.013	8.55e-14	11783	TRUE	0.00470277	55.6651
GCST90274835		SLAMF1	finn-b-M13_GOUT	GA	rs35271532	A	G	A	G	-0.1486	-0.0965	0.0449	0.02624	FALSE	FALSE	FALSE	0.0811	0.2343	18	72388527	0.0324	4.51e-06	14286	TRUE	0.00147027	21.0323
GCST90274835		SLAMF1	finn-b-M13_GOUT	GA	rs3745163	A	C	A	C	0.0674	0.0066	0.2299	0.2422	FALSE	FALSE	FALSE	0.0296	0.824	19	17337555	0.0145	3.35e-06	13669	TRUE	0.0015782	21.6033
GCST90274835		SLAMF1	finn-b-M13_GOUT	GA	rs3806818	A	G	A	G	0.0707	0.0129	0.1909	0.1938	FALSE	FALSE	FALSE	0.0321	0.6875	4	6642331	0.0153	3.82e-06	13853	TRUE	0.00153902	21.3498
GCST90274835		SLAMF1	finn-b-M13_GOUT	GA	rs56244095	A	C	A	C	0.1013	-0.0088	0.2121	0.2836	FALSE	FALSE	FALSE	0.0284	0.758	17	7063899	0.0156	8.38e-11	14286	TRUE	0.00294292	42.1608
GCST90274835		SLAMF1	finn-b-M13_GOUT	GA	rs73151926	T	C	T	C	0.1063	-0.0579	0.0805	0.05198	FALSE	FALSE	FALSE	0.0574	0.3127	22	22451222	0.0229	3.45e-06	14286	TRUE	0.00150602	21.5444
GCST90274835		SLAMF1	finn-b-M13_GOUT	GA	rs73231041	C	G	C	G	-0.2791	-0.3832	0.0148	0.006314	FALSE	TRUE	FALSE	0.1627	0.01852	13	78282092	0.0598	3.05e-06	12735	TRUE	0.00170756	21.7796
GCST90274835		SLAMF1	finn-b-M13_GOUT	GA	rs7745783	T	C	T	C	-0.0589	0.0409	0.4969	0.5048	FALSE	FALSE	FALSE	0.0252	0.1041	6	42462406	0.0119	7.44e-07	14286	TRUE	0.00171191	24.4949
GCST90274835		SLAMF1	finn-b-M13_GOUT	GA	rs79348253	A	G	A	G	-0.1585	-0.0672	0.0447	0.06291	FALSE	FALSE	FALSE	0.0525	0.2007	7	134817203	0.0295	7.75e-08	14719	TRUE	0.00195743	28.8639
GCST90274836		ST1A1	finn-b-M13_GOUT	GA	rs10842189	T	C	T	C	-0.08	-0.005	0.8156	0.7734	FALSE	FALSE	FALSE	0.0302	0.8682	12	23759406	0.0173	3.76e-06	11784	TRUE	0.00181137	21.3803
GCST90274836		ST1A1	finn-b-M13_GOUT	GA	rs11074902	A	G	A	G	0.0695	-0.0306	0.561	0.5785	FALSE	FALSE	FALSE	0.026	0.2387	16	28285775	0.0139	5.73e-07	11345	TRUE	0.00219877	24.9956
GCST90274836		ST1A1	finn-b-M13_GOUT	GA	rs117222566	A	G	A	G	0.271	0.0156	0.9826	0.98847	FALSE	FALSE	FALSE	0.1182	0.8952	17	54851764	0.0581	3.1e-06	10403	TRUE	0.00208699	21.7522
GCST90274836		ST1A1	finn-b-M13_GOUT	GA	rs149869672	T	C	T	C	-0.3184	0.0101	0.9871	0.993994	FALSE	FALSE	FALSE	0.1674	0.9521	4	127777021	0.0684	3.24e-06	10858	TRUE	0.00199167	21.6648
GCST90274836		ST1A1	finn-b-M13_GOUT	GA	rs1698742	T	C	T	C	-0.0984	-0.0202	0.8775	0.92632	FALSE	FALSE	FALSE	0.0481	0.6742	1	86468724	0.0206	1.78e-06	11790	TRUE	0.00193153	22.813
GCST90274836		ST1A1	finn-b-M13_GOUT	GA	rs2213907	A	G	A	G	-0.1504	0.007	0.95	0.96576	FALSE	FALSE	FALSE	0.0695	0.9197	8	17377551	0.0318	2.25e-06	11790	TRUE	0.00189367	22.3649
GCST90274836		ST1A1	finn-b-M13_GOUT	GA	rs232928	T	C	T	C	0.0622	-0.0236	0.4128	0.379	FALSE	FALSE	FALSE	0.0262	0.3673	12	113112650	0.0136	4.8e-06	11345	TRUE	0.00184034	20.9135
GCST90274836		ST1A1	finn-b-M13_GOUT	GA	rs2712255	A	G	A	G	0.0702	0.0357	0.466	0.381	FALSE	FALSE	FALSE	0.026	0.1691	1	119273856	0.0147	1.79e-06	9849	TRUE	0.00231016	22.8009
GCST90274836		ST1A1	finn-b-M13_GOUT	GA	rs2731674	T	G	T	G	-0.083	-0.0252	0.2653	0.2607	FALSE	FALSE	FALSE	0.029	0.3848	5	176839890	0.0152	4.75e-08	11790	TRUE	0.00252266	29.8123
GCST90274836		ST1A1	finn-b-M13_GOUT	GA	rs371387526	A	C	A	C	0.1048	0.0346	0.8462	0.8564	FALSE	FALSE	FALSE	0.0363	0.3405	4	142303334	0.0214	9.72e-07	8817	TRUE	0.00271265	23.9771
GCST90274836		ST1A1	finn-b-M13_GOUT	GA	rs55793562	A	G	A	G	0.0924	0.0388	0.8711	0.8942	FALSE	FALSE	FALSE	0.0416	0.3512	6	52231674	0.0199	3.43e-06	11781	TRUE	0.00182668	21.5558
GCST90274836		ST1A1	finn-b-M13_GOUT	GA	rs55939507	A	G	A	G	0.0768	-0.0485	0.4768	0.4369	FALSE	FALSE	FALSE	0.0268	0.0703607	8	126413022	0.0166	3.72e-06	9460	TRUE	0.00225753	21.4
GCST90274836		ST1A1	finn-b-M13_GOUT	GA	rs66530140	T	C	T	C	-0.1678	-0.013	0.4926	0.4241	FALSE	FALSE	FALSE	0.0255	0.6106	4	187161211	0.0136	5.64e-35	10913	TRUE	0.0137577	152.204
GCST90274836		ST1A1	finn-b-M13_GOUT	GA	rs703595	T	C	T	C	-0.0715	-0.01	0.2856	0.3641	FALSE	FALSE	FALSE	0.0263	0.702999	12	103074539	0.0147	1.15e-06	11789	TRUE	0.00200276	23.654
GCST90274836		ST1A1	finn-b-M13_GOUT	GA	rs710446	T	C	T	C	-0.0712	-0.0643	0.599	0.6222	FALSE	FALSE	FALSE	0.026	0.0132801	3	186459927	0.0135	1.33e-07	11793	TRUE	0.00235313	27.8111
GCST90274836		ST1A1	finn-b-M13_GOUT	GA	rs72643498	A	C	A	C	-0.18	0.1	0.9587	0.92793	FALSE	FALSE	FALSE	0.0489	0.04091	21	28777897	0.0376	1.69e-06	11788	TRUE	0.00194038	22.9137
GCST90274836		ST1A1	finn-b-M13_GOUT	GA	rs72656644	C	G	C	G	0.1077	-0.0487	0.8871	0.891	FALSE	TRUE	FALSE	0.0407	0.2322	12	12719921	0.0224	1.52e-06	11345	TRUE	0.00203351	23.1131
GCST90274836		ST1A1	finn-b-M13_GOUT	GA	rs76833948	A	T	A	T	0.134	0.081	0.0644	0.1038	FALSE	TRUE	FALSE	0.0417	0.0519697	11	128596369	0.0285	2.58e-06	11345	TRUE	0.00194478	22.1026
GCST90274836		ST1A1	finn-b-M13_GOUT	GA	rs77919742	T	C	T	C	-0.1433	0.0544	0.9287	0.92121	FALSE	FALSE	FALSE	0.0476	0.2529	11	19560616	0.0287	5.94e-07	11345	TRUE	0.00219266	24.926
GCST90274836		ST1A1	finn-b-M13_GOUT	GA	rs7812322	T	C	T	C	-0.3483	-0.0221	0.9898	0.995835	FALSE	FALSE	FALSE	0.2012	0.9124	8	11410797	0.0756	4.08e-06	10858	TRUE	0.00195104	21.2219
GCST90274836		ST1A1	finn-b-M13_GOUT	GA	rs9804965	A	C	A	C	-0.1927	0.0875	0.0662	0.0533	FALSE	FALSE	FALSE	0.056	0.1183	12	74902158	0.0361	9.4e-08	9265	TRUE	0.00306598	28.4876
GCST90274837		STAMP8	finn-b-M13_GOUT	GA	rs1034059	A	G	A	G	0.0695	-0.0082	0.698	0.7025	FALSE	FALSE	FALSE	0.0284	0.7712	6	158193698	0.0145	1.64e-06	14288	TRUE	0.00160533	22.9706
GCST90274837		STAMP8	finn-b-M13_GOUT	GA	rs111581172	A	G	A	G	-0.1722	0.2068	0.0323	0.01331	FALSE	FALSE	FALSE	0.1098	0.0597297	14	104363671	0.0352	9.98e-07	14736	TRUE	0.00162142	23.9289
GCST90274837		STAMP8	finn-b-M13_GOUT	GA	rs111872246	A	G	A	G	0.2195	-0.1357	0.0229	0.02237	FALSE	FALSE	FALSE	0.0853	0.1115	2	74061232	0.0425	2.41e-07	14248	TRUE	0.00186864	26.6704
GCST90274837		STAMP8	finn-b-M13_GOUT	GA	rs116198125	T	C	T	C	-0.1484	0.0706	0.9619	0.9704	FALSE	FALSE	FALSE	0.0753	0.348	3	14613224	0.0325	4.97e-06	14727	TRUE	0.00141375	20.8469
GCST90274837		STAMP8	finn-b-M13_GOUT	GA	rs12152184	A	G	A	G	0.0961	0.0267	0.8851	0.8855	FALSE	FALSE	FALSE	0.0399	0.502599	22	45002809	0.0208	3.83e-06	12402	TRUE	0.00171823	21.3427
GCST90274837		STAMP8	finn-b-M13_GOUT	GA	rs12531843	C	G	C	G	-0.1251	0.0398	0.9177	0.90814	FALSE	TRUE	FALSE	0.0444	0.3699	7	14143486	0.0243	2.63e-07	12404	TRUE	0.00213213	26.4992
GCST90274837		STAMP8	finn-b-M13_GOUT	GA	rs138897138	A	G	A	G	0.1085	0.1	0.9138	0.91607	FALSE	FALSE	FALSE	0.0455	0.0278599	2	122731427	0.0218	6.46e-07	14288	TRUE	0.0017307	24.7677
GCST90274837		STAMP8	finn-b-M13_GOUT	GA	rs2280441	A	G	A	G	-0.1571	-0.0746	0.0404	0.0237	FALSE	FALSE	FALSE	0.0831	0.3689	15	81240669	0.0309	3.69e-07	14735	TRUE	0.00175115	25.845
GCST90274837		STAMP8	finn-b-M13_GOUT	GA	rs73327656	A	G	A	G	0.235	-0.0296	0.0269	0.007938	FALSE	FALSE	FALSE	0.1405	0.8333	17	60294757	0.0512	4.44e-06	13801	TRUE	0.00152413	21.0636
GCST90274837		STAMP8	finn-b-M13_GOUT	GA	rs75610895	T	C	T	C	-0.1908	0.1366	0.0247	0.009395	FALSE	FALSE	FALSE	0.1346	0.31	10	6800809	0.0394	1.28e-06	14730	TRUE	0.00158954	23.448
GCST90274838		TGF-alpha	finn-b-M13_GOUT	GA	rs12270510	T	C	T	C	0.0959	0.0491	0.1107	0.1148	FALSE	FALSE	FALSE	0.0393	0.2116	11	119506018	0.019	4.48e-07	14731	TRUE	0.00172642	25.4725
GCST90274838		TGF-alpha	finn-b-M13_GOUT	GA	rs149146289	A	G	A	G	0.2856	0.0535	0.9866	0.98138	FALSE	FALSE	FALSE	0.0946	0.5717	19	58857883	0.0569	5.19e-07	14285	TRUE	0.00176054	25.1902
GCST90274838		TGF-alpha	finn-b-M13_GOUT	GA	rs1963491	C	G	C	G	0.1081	0.004	0.905	0.8992	FALSE	TRUE	FALSE	0.0419	0.9237	8	2654153	0.023	2.6e-06	11334	TRUE	0.00194521	22.0861
GCST90274838		TGF-alpha	finn-b-M13_GOUT	GA	rs34007466	A	G	A	G	-0.2684	0.1425	0.0153	0.008554	FALSE	FALSE	FALSE	0.1373	0.2996	4	16165036	0.05	7.96e-08	14733	TRUE	0.00195202	28.8115
GCST90274838		TGF-alpha	finn-b-M13_GOUT	GA	rs3859189	A	G	A	G	0.0655	0.0252	0.5369	0.5579	FALSE	FALSE	FALSE	0.0254	0.3202	17	38137033	0.0116	1.64e-08	14726	TRUE	0.00216044	31.8792
GCST90274838		TGF-alpha	finn-b-M13_GOUT	GA	rs4934441	A	G	A	G	-0.095	-0.0265	0.1322	0.1878	FALSE	FALSE	FALSE	0.0322	0.4108	10	90836825	0.0198	1.6e-06	11780	TRUE	0.0019504	23.0167
GCST90274838		TGF-alpha	finn-b-M13_GOUT	GA	rs653178	T	C	T	C	-0.0708	-0.0818	0.5228	0.5847	FALSE	FALSE	FALSE	0.0255	0.001327	12	112007756	0.0131	6.5e-08	11782	TRUE	0.00247303	29.2045
GCST90274838		TGF-alpha	finn-b-M13_GOUT	GA	rs72912115	A	T	A	T	0.137	0.005	0.114	0.1052	FALSE	TRUE	FALSE	0.0408	0.9019	2	70774295	0.0184	9.65e-14	14728	TRUE	0.00374999	55.4302
GCST90274838		TGF-alpha	finn-b-M13_GOUT	GA	rs74130123	T	C	T	C	-0.2601	0.0385	0.9817	0.97193	FALSE	FALSE	FALSE	0.0749	0.6072	10	30042437	0.0508	3.05e-07	14733	TRUE	0.00177619	26.2116
GCST90274838		TGF-alpha	finn-b-M13_GOUT	GA	rs78464136	A	T	A	T	0.143	0.0985	0.9552	0.96273	FALSE	TRUE	FALSE	0.0674	0.1437	19	15885492	0.0307	3.19e-06	14285	TRUE	0.00151655	21.6937
GCST90274838		TGF-alpha	finn-b-M13_GOUT	GA	rs78912149	C	G	C	G	-0.2692	-0.0302	0.9835	0.97754	FALSE	TRUE	FALSE	0.0868	0.7275	1	166175871	0.056	1.53e-06	13798	TRUE	0.00167198	23.1053
GCST90274838		TGF-alpha	finn-b-M13_GOUT	GA	rs9262670	T	C	T	C	0.0717	0.0767	0.2343	0.2787	FALSE	FALSE	FALSE	0.0359	0.0324698	6	31034990	0.0146	9.06e-07	12842	TRUE	0.0018745	24.1138
GCST90274839		TNF	finn-b-M13_GOUT	GA	rs117427219	A	G	A	G	-0.3062	0.3317	0.0173	0.002476	FALSE	FALSE	FALSE	0.2732	0.2246	7	80365289	0.0629	1.13e-06	10850	TRUE	0.00217937	23.6935
GCST90274839		TNF	finn-b-M13_GOUT	GA	rs12328100	A	G	A	G	-0.0649	0.0263	0.478	0.4748	FALSE	FALSE	FALSE	0.0253	0.298	2	86307128	0.013	5.97e-07	11784	TRUE	0.00211053	24.9189
GCST90274839		TNF	finn-b-M13_GOUT	GA	rs12354434	A	G	A	G	-0.1207	0.0105	0.0885	0.09207	FALSE	FALSE	FALSE	0.0444	0.8131	10	11469516	0.0247	1.03e-06	11337	TRUE	0.00210188	23.875
GCST90274839		TNF	finn-b-M13_GOUT	GA	rs1266163	A	T	A	T	0.1372	0.0041	0.0615	0.0301	FALSE	TRUE	FALSE	0.0741	0.9555	17	10503956	0.0288	1.9e-06	11337	TRUE	0.00199782	22.6906
GCST90274839		TNF	finn-b-M13_GOUT	GA	rs12975019	C	G	C	G	-0.1127	-0.0361	0.8939	0.8931	FALSE	TRUE	FALSE	0.0407	0.3745	19	33635097	0.0226	6.14e-07	10278	TRUE	0.00241364	24.8626
GCST90274839		TNF	finn-b-M13_GOUT	GA	rs1377015	A	G	A	G	-0.0653	0.0003	0.2861	0.2921	FALSE	FALSE	FALSE	0.0278	0.9906	10	106909970	0.0142	4.25e-06	11782	TRUE	0.00179164	21.1435
GCST90274839		TNF	finn-b-M13_GOUT	GA	rs138684734	A	G	A	G	0.2512	-0.0056	0.9796	0.993677	FALSE	FALSE	FALSE	0.1648	0.973	6	127494091	0.0533	2.44e-06	10850	TRUE	0.00204299	22.2078
GCST90274839		TNF	finn-b-M13_GOUT	GA	rs141295666	T	C	T	C	0.3405	-0.13	0.0132	0.006223	FALSE	FALSE	FALSE	0.1611	0.4198	12	50824101	0.066	2.48e-07	11337	TRUE	0.00234223	26.6115
GCST90274839		TNF	finn-b-M13_GOUT	GA	rs148560093	A	G	A	G	-0.298	0.2246	0.9824	0.995453	FALSE	FALSE	FALSE	0.1899	0.2369	8	136662225	0.0646	3.97e-06	9984	TRUE	0.00212686	21.2755
GCST90274839		TNF	finn-b-M13_GOUT	GA	rs333835	A	T	A	T	0.1289	-0.0332	0.9163	0.9339	FALSE	TRUE	FALSE	0.0505	0.5109	2	117991812	0.0254	3.88e-07	11337	TRUE	0.0022665	25.7491
GCST90274839		TNF	finn-b-M13_GOUT	GA	rs4835254	T	C	T	C	-0.1517	0.1146	0.9506	0.9521	FALSE	FALSE	FALSE	0.06	0.0559204	4	146658520	0.031	9.9e-07	11770	TRUE	0.00203043	23.9427
GCST90274839		TNF	finn-b-M13_GOUT	GA	rs537908127	T	C	T	C	0.246	0.2107	0.0296	0.007687	FALSE	FALSE	FALSE	0.1456	0.1479	4	126954768	0.0472	1.87e-07	9243	TRUE	0.00293021	27.1577
GCST90274839		TNF	finn-b-M13_GOUT	GA	rs7621032	T	C	T	C	0.0674	-0.0084	0.4514	0.4166	FALSE	FALSE	FALSE	0.0257	0.7424	3	108099780	0.0135	5.96e-07	11337	TRUE	0.00219382	24.9216
GCST90274839		TNF	finn-b-M13_GOUT	GA	rs7806921	T	C	T	C	-0.0606	-0.0041	0.5366	0.5904	FALSE	FALSE	FALSE	0.0257	0.8742	7	150140762	0.0131	3.73e-06	11778	TRUE	0.00181361	21.3958
GCST90274839		TNF	finn-b-M13_GOUT	GA	rs867063	T	C	T	C	0.1175	0.0209	0.078	0.09215	FALSE	FALSE	FALSE	0.0437	0.6332	6	44325149	0.0255	4.07e-06	11337	TRUE	0.00186932	21.2285
GCST90274839		TNF	finn-b-M13_GOUT	GA	rs9614693	T	C	T	C	0.0826	0.0225	0.1679	0.1526	FALSE	FALSE	FALSE	0.0354	0.5246	22	45932279	0.0177	3.06e-06	11763	TRUE	0.00184796	21.7741
GCST90274839		TNF	finn-b-M13_GOUT	GA	rs9913313	T	C	T	C	-0.0836	-0.0381	0.344	0.3528	FALSE	FALSE	FALSE	0.0266	0.1518	17	15740146	0.0183	4.92e-06	7957	TRUE	0.00261591	20.8642
GCST90274840		TNFB	finn-b-M13_GOUT	GA	rs112317147	T	C	T	C	-0.1441	0.0766	0.0534	0.09626	FALSE	FALSE	FALSE	0.0429	0.0744098	2	119783156	0.0309	3.11e-06	11344	TRUE	0.00191343	21.7437
GCST90274840		TNFB	finn-b-M13_GOUT	GA	rs113244922	T	C	T	C	0.2324	0.0018	0.0237	0.01058	FALSE	FALSE	FALSE	0.1249	0.9882	4	35497008	0.0499	3.2e-06	10470	TRUE	0.00206741	21.6864
GCST90274840		TNFB	finn-b-M13_GOUT	GA	rs114250919	T	C	T	C	0.2469	-0.1897	0.9743	0.991822	FALSE	FALSE	FALSE	0.1472	0.1977	5	21093728	0.049	4.69e-07	11305	TRUE	0.00224081	25.3848
GCST90274840		TNFB	finn-b-M13_GOUT	GA	rs12743015	C	G	C	G	-0.1918	-0.1205	0.029	0.01378	FALSE	TRUE	FALSE	0.1101	0.2737	1	110256931	0.0403	1.94e-06	11784	TRUE	0.00191849	22.6471
GCST90274840		TNFB	finn-b-M13_GOUT	GA	rs12883833	A	G	A	G	-0.1252	-0.065	0.0934	0.117	FALSE	FALSE	FALSE	0.0398	0.1027	14	34880659	0.0259	1.34e-06	9259	TRUE	0.00251739	23.3623
GCST90274840		TNFB	finn-b-M13_GOUT	GA	rs138471526	T	C	T	C	-0.3418	-0.0218	0.0137	0.002313	FALSE	FALSE	FALSE	0.2594	0.9332	11	72666063	0.0735	3.31e-06	9983	TRUE	0.00216157	21.6213
GCST90274840		TNFB	finn-b-M13_GOUT	GA	rs139511528	A	G	A	G	-0.2485	0.0027	0.0294	0.004932	FALSE	FALSE	FALSE	0.1938	0.9888	12	6429443	0.0521	1.85e-06	10280	TRUE	0.00220813	22.7454
GCST90274840		TNFB	finn-b-M13_GOUT	GA	rs143019966	T	C	T	C	0.2122	-0.2698	0.9751	0.991928	FALSE	FALSE	FALSE	0.139	0.0522601	13	47656376	0.0451	2.54e-06	10913	TRUE	0.00202448	22.1339
GCST90274840		TNFB	finn-b-M13_GOUT	GA	rs147423408	A	G	A	G	0.1732	-0.0688	0.0415	0.06577	FALSE	FALSE	FALSE	0.0514	0.181	12	52132524	0.035	7.48e-07	11344	TRUE	0.00215406	24.484
GCST90274840		TNFB	finn-b-M13_GOUT	GA	rs16852556	T	C	T	C	0.1514	-0.0392	0.0511	0.02054	FALSE	FALSE	FALSE	0.091	0.6669	2	215575422	0.0317	1.79e-06	11344	TRUE	0.00200676	22.8064
GCST90274840		TNFB	finn-b-M13_GOUT	GA	rs192303297	T	C	T	C	-0.3872	0.6283	0.0118	0.001181	FALSE	FALSE	FALSE	0.3739	0.0929202	3	141634940	0.0842	4.25e-06	7843	TRUE	0.00268903	21.1415
GCST90274840		TNFB	finn-b-M13_GOUT	GA	rs2074475	T	C	T	C	0.2308	-0.0322	0.9618	0.94851	FALSE	FALSE	FALSE	0.0579	0.578	6	30137890	0.0421	4.2e-08	11792	TRUE	0.00254223	30.0493
GCST90274840		TNFB	finn-b-M13_GOUT	GA	rs2364485	A	C	A	C	0.1759	-0.0318	0.1645	0.1962	FALSE	FALSE	FALSE	0.0325	0.327	12	6514963	0.0189	1.32e-20	11344	TRUE	0.00757772	86.6027
GCST90274840		TNFB	finn-b-M13_GOUT	GA	rs2523882	T	C	T	C	-0.1991	0.0608	0.2883	0.3622	FALSE	FALSE	FALSE	0.0318	0.0560196	6	31042217	0.0144	1.77e-43	11792	TRUE	0.0159531	191.137
GCST90274840		TNFB	finn-b-M13_GOUT	GA	rs28700215	T	C	T	C	-0.0626	-0.0624	0.5824	0.5328	FALSE	FALSE	FALSE	0.0253	0.0137199	15	100064767	0.0136	4.17e-06	11344	TRUE	0.00186421	21.1833
GCST90274840		TNFB	finn-b-M13_GOUT	GA	rs2904602	A	G	A	G	-0.625	0.0269	0.1165	0.1459	FALSE	FALSE	FALSE	0.036	0.4557	6	31451847	0.0196	1e-200	11791	TRUE	0.0793912	1016.66
GCST90274840		TNFB	finn-b-M13_GOUT	GA	rs537860389	C	G	C	G	-0.229	-0.0011	0.9731	0.92829	FALSE	TRUE	FALSE	0.0493	0.9826	13	23714434	0.0491	3.1e-06	9240	TRUE	0.00234863	21.7477
GCST90274840		TNFB	finn-b-M13_GOUT	GA	rs55914821	A	G	A	G	0.0748	0.0105	0.7583	0.6727	FALSE	FALSE	FALSE	0.0269	0.6949	17	65264208	0.0159	2.55e-06	11344	TRUE	0.00194714	22.1275
GCST90274840		TNFB	finn-b-M13_GOUT	GA	rs72854560	C	G	C	G	-0.2968	-0.0439	0.0156	0.01008	FALSE	TRUE	FALSE	0.1261	0.727999	6	28404463	0.0602	8.21e-07	11344	TRUE	0.00213815	24.3029
GCST90274840		TNFB	finn-b-M13_GOUT	GA	rs7310615	C	G	C	G	0.1356	0.0848	0.4758	0.4131	FALSE	TRUE	TRUE	0.0255	0.000901301	12	111865049	0.0134	4.53e-24	11344	FALSE	0.00894624	102.384
GCST90274840		TNFB	finn-b-M13_GOUT	GA	rs74363807	T	C	T	C	0.2496	0.057	0.0218	0.01082	FALSE	FALSE	FALSE	0.127	0.653301	7	46566236	0.0532	2.71e-06	11344	TRUE	0.00193668	22.0084
GCST90274840		TNFB	finn-b-M13_GOUT	GA	rs7583622	A	G	A	G	0.0748	-0.0205	0.2098	0.2304	FALSE	FALSE	FALSE	0.0299	0.4925	2	53931190	0.0161	3.38e-06	11769	TRUE	0.0018307	21.5813
GCST90274840		TNFB	finn-b-M13_GOUT	GA	rs76913603	A	G	A	G	-0.1741	-0.168	0.967	0.9808	FALSE	FALSE	FALSE	0.0946	0.0758403	5	167809091	0.0379	4.36e-06	11782	TRUE	0.00178782	21.0982
GCST90274840		TNFB	finn-b-M13_GOUT	GA	rs77897196	T	C	T	C	-0.1917	0.0338	0.9711	0.97809	FALSE	FALSE	FALSE	0.0876	0.6999	1	63459761	0.041	2.93e-06	11792	TRUE	0.00185048	21.8576
GCST90274840		TNFB	finn-b-M13_GOUT	GA	rs9267798	C	G	C	G	-0.1199	0.0086	0.0834	0.06983	FALSE	TRUE	FALSE	0.0496	0.8632	6	32044834	0.0238	4.71e-07	11792	TRUE	0.00214765	25.3753
GCST90274841		TNFRSF9	finn-b-M13_GOUT	GA	rs10101219	C	G	C	G	-0.4015	-0.277	0.9895	0.98592	FALSE	TRUE	FALSE	0.1096	0.01153	8	99918668	0.0847	2.13e-06	9540	TRUE	0.00234982	22.4654
GCST90274841		TNFRSF9	finn-b-M13_GOUT	GA	rs10178845	A	G	A	G	-0.0682	-0.0201	0.3043	0.346	FALSE	FALSE	FALSE	0.0265	0.4493	2	8443803	0.0144	2.18e-06	11765	TRUE	0.00190294	22.4269
GCST90274841		TNFRSF9	finn-b-M13_GOUT	GA	rs10744409	A	G	A	G	0.064	-0.0035	0.4447	0.4103	FALSE	FALSE	FALSE	0.0257	0.8906	12	129783438	0.0131	1.03e-06	11764	TRUE	0.0020248	23.864
GCST90274841		TNFRSF9	finn-b-M13_GOUT	GA	rs11202989	T	C	T	C	-0.0995	-0.0294	0.1219	0.186	FALSE	FALSE	FALSE	0.0323	0.3627	10	90880926	0.0212	2.69e-06	11336	TRUE	0.00193942	22.0241
GCST90274841		TNFRSF9	finn-b-M13_GOUT	GA	rs118083884	A	G	A	G	0.3284	-0.0459	0.019	0.008	FALSE	FALSE	FALSE	0.1488	0.758	17	16522922	0.0668	8.83e-07	9785	TRUE	0.00246389	24.1638
GCST90274841		TNFRSF9	finn-b-M13_GOUT	GA	rs12227836	A	G	A	G	-0.0669	-0.0154	0.3517	0.3964	FALSE	FALSE	FALSE	0.0259	0.5509	12	67215987	0.014	1.77e-06	11336	TRUE	0.00201031	22.8307
GCST90274841		TNFRSF9	finn-b-M13_GOUT	GA	rs12874404	A	G	A	G	-0.1402	0.054	0.9406	0.9647	FALSE	FALSE	FALSE	0.0696	0.4382	13	108993494	0.0296	2.17e-06	11336	TRUE	0.00197512	22.4303
GCST90274841		TNFRSF9	finn-b-M13_GOUT	GA	rs140214797	T	G	T	G	0.2317	-0.0291	0.9796	0.98544	FALSE	FALSE	FALSE	0.1079	0.787	4	28155085	0.0504	4.28e-06	11769	TRUE	0.00179255	21.1309
GCST90274841		TNFRSF9	finn-b-M13_GOUT	GA	rs143274881	A	T	A	T	-0.3325	0.2044	0.9767	0.97677	FALSE	TRUE	FALSE	0.0844	0.0155099	13	58754621	0.0719	3.76e-06	9353	TRUE	0.0022813	21.3812
GCST90274841		TNFRSF9	finn-b-M13_GOUT	GA	rs146380867	A	G	A	G	0.3742	-0.0935	0.0105	0.003448	FALSE	FALSE	FALSE	0.2136	0.6615	8	50188685	0.0814	4.29e-06	10849	TRUE	0.00194412	21.129
GCST90274841		TNFRSF9	finn-b-M13_GOUT	GA	rs150949259	A	G	A	G	0.375	0.01	0.0104	0.01421	FALSE	FALSE	FALSE	0.107	0.9258	3	177868759	0.0809	3.56e-06	8674	TRUE	0.00247099	21.4815
GCST90274841		TNFRSF9	finn-b-M13_GOUT	GA	rs1776354	A	G	A	G	-0.1301	-0.0099	0.5203	0.5481	FALSE	FALSE	FALSE	0.0255	0.699199	1	7972201	0.013	1.41e-23	11783	TRUE	0.00842823	100.137
GCST90274841		TNFRSF9	finn-b-M13_GOUT	GA	rs1846520	A	G	A	G	-0.1626	0.0994	0.9533	0.9345	FALSE	FALSE	FALSE	0.051	0.0511599	8	118333064	0.0313	2.05e-07	11782	TRUE	0.00228528	26.9823
GCST90274841		TNFRSF9	finn-b-M13_GOUT	GA	rs192538756	A	T	A	T	0.1189	0.0392	0.8742	0.8574	FALSE	TRUE	FALSE	0.0372	0.2919	20	2629394	0.0242	8.96e-07	9453	TRUE	0.00254716	24.1347
GCST90274841		TNFRSF9	finn-b-M13_GOUT	GA	rs2579649	A	C	A	C	-0.0968	0.0315	0.1322	0.1545	FALSE	FALSE	FALSE	0.0351	0.3698	2	120226781	0.0199	1.15e-06	11336	TRUE	0.00208295	23.6575
GCST90274841		TNFRSF9	finn-b-M13_GOUT	GA	rs2854008	A	G	A	G	0.0926	0.0285	0.2629	0.1692	FALSE	FALSE	FALSE	0.0358	0.4271	6	31312538	0.0149	5.14e-10	11784	TRUE	0.0032669	38.6168
GCST90274841		TNFRSF9	finn-b-M13_GOUT	GA	rs3184504	T	C	T	C	0.0681	0.0779	0.476	0.4081	FALSE	FALSE	FALSE	0.0255	0.00228102	12	111884608	0.013	1.62e-07	11784	TRUE	0.0023233	27.4368
GCST90274841		TNFRSF9	finn-b-M13_GOUT	GA	rs4976685	A	G	A	G	-0.0693	-0.0348	0.6695	0.6722	FALSE	FALSE	FALSE	0.0268	0.1944	5	176766177	0.0139	6.18e-07	11763	TRUE	0.00210864	24.8521
GCST90274841		TNFRSF9	finn-b-M13_GOUT	GA	rs57700441	C	G	C	G	-0.1155	-0.0005	0.901	0.8405	FALSE	TRUE	FALSE	0.0345	0.9883	14	63713358	0.0228	4.07e-07	11773	TRUE	0.00217501	25.6579
GCST90274841		TNFRSF9	finn-b-M13_GOUT	GA	rs72850206	A	T	A	T	-0.1438	0.0919	0.0736	0.03392	FALSE	TRUE	FALSE	0.0706	0.1931	11	2632174	0.0281	3.1e-07	11336	TRUE	0.00230485	26.1835
GCST90274841		TNFRSF9	finn-b-M13_GOUT	GA	rs72964492	A	C	A	C	0.3111	0.1958	0.9869	0.996888	FALSE	FALSE	FALSE	0.2363	0.4073	4	153651229	0.065	1.7e-06	9983	TRUE	0.00228937	22.9027
GCST90274841		TNFRSF9	finn-b-M13_GOUT	GA	rs75246422	T	C	T	C	-0.0982	-0.036	0.1231	0.136	FALSE	FALSE	FALSE	0.0369	0.3289	5	174179760	0.0203	1.32e-06	11784	TRUE	0.00198188	23.3968
GCST90274841		TNFRSF9	finn-b-M13_GOUT	GA	rs76428106	T	C	T	C	-0.2714	-0.054	0.9828	0.98778	FALSE	FALSE	FALSE	0.1189	0.6496	13	28604007	0.0593	4.72e-06	10849	TRUE	0.00192701	20.9426
GCST90274841		TNFRSF9	finn-b-M13_GOUT	GA	rs7737635	A	G	A	G	0.0924	-0.0292	0.1947	0.1376	FALSE	FALSE	FALSE	0.0375	0.4352	5	124329728	0.0201	4.29e-06	9453	TRUE	0.00223055	21.1281
GCST90274841		TNFRSF9	finn-b-M13_GOUT	GA	rs7858310	A	G	A	G	0.0707	-0.0516	0.7165	0.6907	FALSE	FALSE	FALSE	0.0272	0.0583606	9	87717237	0.0152	3.3e-06	11336	TRUE	0.00190486	21.6309
GCST90274841		TNFRSF9	finn-b-M13_GOUT	GA	rs9669611	T	C	T	C	0.0703	-0.0238	0.2853	0.2563	FALSE	FALSE	FALSE	0.0289	0.4112	12	6503786	0.015	2.78e-06	11783	TRUE	0.00186064	21.9611
GCST90274842		TNFSF14	finn-b-M13_GOUT	GA	rs10211598	T	C	T	C	-0.0628	-0.0107	0.6354	0.5874	FALSE	FALSE	FALSE	0.0257	0.6761	2	137066601	0.0137	4.56e-06	11770	TRUE	0.00178208	21.009
GCST90274842		TNFSF14	finn-b-M13_GOUT	GA	rs11085155	A	G	A	G	-0.0811	0.0108	0.1772	0.2154	FALSE	FALSE	FALSE	0.0307	0.724299	19	5968688	0.0176	4.07e-06	11774	TRUE	0.00180015	21.2296
GCST90274842		TNFSF14	finn-b-M13_GOUT	GA	rs11105725	T	C	T	C	-0.0683	0.0045	0.3338	0.2953	FALSE	FALSE	FALSE	0.0278	0.8701	12	91045724	0.0147	3.38e-06	11345	TRUE	0.00189923	21.5839
GCST90274842		TNFSF14	finn-b-M13_GOUT	GA	rs11569551	A	G	A	G	0.2584	0.1006	0.0429	0.05573	FALSE	FALSE	FALSE	0.0545	0.0647396	19	6682873	0.0327	2.74e-15	11793	TRUE	0.0052671	62.4332
GCST90274842		TNFSF14	finn-b-M13_GOUT	GA	rs115950744	A	G	A	G	-0.2574	0.1082	0.0213	0.01081	FALSE	FALSE	FALSE	0.1274	0.3955	6	56788897	0.0506	3.64e-07	11302	TRUE	0.00228438	25.8725
GCST90274842		TNFSF14	finn-b-M13_GOUT	GA	rs117442125	A	T	A	T	0.1692	0.0396	0.9583	0.94999	FALSE	TRUE	FALSE	0.0583	0.4968	7	28896826	0.0364	3.35e-06	11345	TRUE	0.00190093	21.6034
GCST90274842		TNFSF14	finn-b-M13_GOUT	GA	rs117720118	T	G	T	G	-0.1456	-0.0151	0.0551	0.04235	FALSE	FALSE	FALSE	0.0637	0.8126	8	36844946	0.0303	1.55e-06	11773	TRUE	0.00195749	23.0868
GCST90274842		TNFSF14	finn-b-M13_GOUT	GA	rs11950562	A	C	A	C	0.0785	-0.0571	0.5494	0.6594	FALSE	FALSE	FALSE	0.0266	0.0320597	5	131652529	0.0132	2.73e-09	11793	TRUE	0.00298997	35.3605
GCST90274842		TNFSF14	finn-b-M13_GOUT	GA	rs1461044	T	C	T	C	-0.1519	0.0871	0.0635	0.05337	FALSE	FALSE	FALSE	0.056	0.1196	12	74925803	0.0316	1.53e-06	11792	TRUE	0.00195571	23.103
GCST90274842		TNFSF14	finn-b-M13_GOUT	GA	rs147119146	A	C	A	C	-0.2421	0.0467	0.0299	0.0324	FALSE	FALSE	FALSE	0.0714	0.5126	4	125709779	0.0498	1.17e-06	11788	TRUE	0.00200088	23.6296
GCST90274842		TNFSF14	finn-b-M13_GOUT	GA	rs184708984	T	C	T	C	-0.6334	0.1813	0.0083	0.001149	FALSE	FALSE	FALSE	0.3789	0.6324	15	23989218	0.1109	1.12e-08	6942	TRUE	0.00467705	32.6113
GCST90274842		TNFSF14	finn-b-M13_GOUT	GA	rs2738591	T	C	T	C	-0.063	0.0042	0.5474	0.5103	FALSE	FALSE	FALSE	0.0253	0.8695	16	78681855	0.0133	2.17e-06	11789	TRUE	0.00189966	22.4339
GCST90274842		TNFSF14	finn-b-M13_GOUT	GA	rs344560	T	C	T	C	-0.4894	-0.0668	0.0625	0.0569	FALSE	FALSE	FALSE	0.0547	0.2219	19	6665020	0.0273	7.29e-72	11793	TRUE	0.0265278	321.314
GCST90274842		TNFSF14	finn-b-M13_GOUT	GA	rs34925583	C	G	C	G	-0.0698	-0.0287	0.2595	0.2365	FALSE	TRUE	FALSE	0.0298	0.3342	18	14002436	0.0152	4.39e-06	11345	TRUE	0.00185529	21.0837
GCST90274842		TNFSF14	finn-b-M13_GOUT	GA	rs4772260	T	C	T	C	0.0619	0.0144	0.5736	0.5421	FALSE	FALSE	FALSE	0.0253	0.5699	13	100645723	0.0135	4.54e-06	11790	TRUE	0.00178003	21.0204
GCST90274842		TNFSF14	finn-b-M13_GOUT	GA	rs59801342	A	G	A	G	0.229	-0.123	0.024	0.01798	FALSE	FALSE	FALSE	0.0947	0.1942	9	132432461	0.0497	4.07e-06	10721	TRUE	0.00197635	21.2264
GCST90274842		TNFSF14	finn-b-M13_GOUT	GA	rs74600570	T	C	T	C	-0.2255	0.1437	0.0287	0.03644	FALSE	FALSE	FALSE	0.0693	0.0381601	15	79463978	0.0472	1.77e-06	11778	TRUE	0.00193418	22.821
GCST90274842		TNFSF14	finn-b-M13_GOUT	GA	rs76778362	C	G	C	G	-0.2117	-0.1019	0.0273	0.005471	FALSE	TRUE	FALSE	0.1752	0.560701	5	39861942	0.043	8.51e-07	11791	TRUE	0.00205146	24.2343
GCST90274842		TNFSF14	finn-b-M13_GOUT	GA	rs7688836	A	G	A	G	-0.0818	0.0411	0.2019	0.2138	FALSE	FALSE	FALSE	0.031	0.1845	4	94769686	0.0166	8.32e-07	11791	TRUE	0.00205516	24.2782
GCST90274842		TNFSF14	finn-b-M13_GOUT	GA	rs78336300	A	C	A	C	0.2392	-0.1005	0.0209	0.006176	FALSE	FALSE	FALSE	0.1681	0.550201	8	27416526	0.0522	4.6e-06	10917	TRUE	0.00191974	20.9943
GCST90274842		TNFSF14	finn-b-M13_GOUT	GA	rs79233212	A	G	A	G	-0.2358	0.0278	0.023	0.01747	FALSE	FALSE	FALSE	0.0983	0.7776	8	99636603	0.0506	3.16e-06	11345	TRUE	0.00191052	21.7125
GCST90274842		TNFSF14	finn-b-M13_GOUT	GA	rs79791117	T	C	T	C	-0.2336	-0.2137	0.9787	0.9894	FALSE	FALSE	FALSE	0.1243	0.0854103	10	111146614	0.0511	4.84e-06	10903	TRUE	0.00191305	20.8941
GCST90274842		TNFSF14	finn-b-M13_GOUT	GA	rs9295562	T	C	T	C	-0.0651	0.0027	0.3144	0.2954	FALSE	FALSE	FALSE	0.0277	0.9232	6	22713651	0.0141	3.89e-06	11771	TRUE	0.00180769	21.3133
GCST90274842		TNFSF14	finn-b-M13_GOUT	GA	rs9962377	T	C	T	C	-0.0905	-0.0031	0.1483	0.09023	FALSE	FALSE	FALSE	0.0443	0.9434	18	70105531	0.0186	1.14e-06	11793	TRUE	0.00200344	23.67
GCST90274843		TRAIL	finn-b-M13_GOUT	GA	rs1065657	A	G	A	G	0.0655	0.0414	0.4536	0.4136	FALSE	FALSE	FALSE	0.0257	0.1071	6	90047013	0.0118	2.84e-08	14287	TRUE	0.002152	30.8076
GCST90274843		TRAIL	finn-b-M13_GOUT	GA	rs10745981	A	T	A	T	-0.0881	0.0528	0.8739	0.8993	FALSE	TRUE	FALSE	0.0419	0.208	12	104261323	0.0185	1.92e-06	12850	TRUE	0.00176173	22.6747
GCST90274843		TRAIL	finn-b-M13_GOUT	GA	rs111257277	A	G	A	G	0.189	0.1372	0.9721	0.97154	FALSE	FALSE	FALSE	0.0777	0.0772503	5	162595921	0.037	3.25e-07	14729	TRUE	0.00176839	26.0892
GCST90274843		TRAIL	finn-b-M13_GOUT	GA	rs114597610	T	C	T	C	-0.26	-0.0443	0.0161	0.01317	FALSE	FALSE	FALSE	0.1143	0.6983	5	75017740	0.0564	4.03e-06	14735	TRUE	0.00144017	21.2486
GCST90274843		TRAIL	finn-b-M13_GOUT	GA	rs140862652	A	C	A	C	0.1342	0.0289	0.063	0.1346	FALSE	FALSE	FALSE	0.0379	0.4449	6	33692744	0.0265	4.1e-07	14287	TRUE	0.00179182	25.642
GCST90274843		TRAIL	finn-b-M13_GOUT	GA	rs140862652	A	C	A	G	0.1342	-0.0029	0.063	0.003971	TRUE	FALSE	FALSE	0.2039	0.9885	6	33692744	0.0265	4.1e-07	14287	FALSE	0.00179182	25.642
GCST90274843		TRAIL	finn-b-M13_GOUT	GA	rs141011299	A	G	A	G	-0.5024	0.1197	0.0051	0.001186	FALSE	FALSE	FALSE	0.3559	0.736701	7	135852098	0.1076	3.02e-06	9812	TRUE	0.00221694	21.7965
GCST90274843		TRAIL	finn-b-M13_GOUT	GA	rs142889372	C	G	C	G	-0.2835	0.0303	0.0106	0.01732	FALSE	TRUE	FALSE	0.0974	0.7554	4	67749461	0.0606	2.89e-06	14238	TRUE	0.00153478	21.8826
GCST90274843		TRAIL	finn-b-M13_GOUT	GA	rs145386370	T	G	T	G	0.2641	-0.1303	0.019	0.01852	FALSE	FALSE	FALSE	0.0947	0.1691	4	69327121	0.0535	7.96e-07	13386	TRUE	0.00181714	24.3649
GCST90274843		TRAIL	finn-b-M13_GOUT	GA	rs16840522	T	C	T	C	-0.1191	0.0393	0.8073	0.8705	FALSE	FALSE	FALSE	0.0374	0.2944	1	196710916	0.0147	5.4e-16	14725	TRUE	0.00443815	65.6341
GCST90274843		TRAIL	finn-b-M13_GOUT	GA	rs174533	A	G	A	G	0.0787	-0.003	0.3509	0.4157	FALSE	FALSE	FALSE	0.0256	0.9057	11	61549025	0.0121	7.81e-11	14732	TRUE	0.00286333	42.298
GCST90274843		TRAIL	finn-b-M13_GOUT	GA	rs17779404	T	G	T	G	0.0674	0.0594	0.7733	0.7987	FALSE	FALSE	FALSE	0.0316	0.0598494	4	181271289	0.0138	1.04e-06	14723	TRUE	0.00161757	23.8508
GCST90274843		TRAIL	finn-b-M13_GOUT	GA	rs180941492	A	G	A	G	-0.244	-0.0326	0.0227	0.008356	FALSE	FALSE	FALSE	0.139	0.8147	11	103163928	0.0491	6.71e-07	13800	TRUE	0.00178633	24.6919
GCST90274843		TRAIL	finn-b-M13_GOUT	GA	rs2113173	T	C	T	C	0.0691	-0.0126	0.2543	0.2519	FALSE	FALSE	FALSE	0.0294	0.6674	16	57345733	0.0145	1.88e-06	14287	TRUE	0.00158705	22.707
GCST90274843		TRAIL	finn-b-M13_GOUT	GA	rs2138380	A	G	A	G	0.0882	-0.0193	0.8717	0.8277	FALSE	FALSE	FALSE	0.0334	0.5622	2	203169224	0.0182	1.26e-06	13239	TRUE	0.0017708	23.4817
GCST90274843		TRAIL	finn-b-M13_GOUT	GA	rs2418781	T	G	T	G	-0.1452	0.0477	0.0401	0.0366	FALSE	FALSE	FALSE	0.0677	0.4807	10	107586667	0.0316	4.33e-06	14287	TRUE	0.00147563	21.1105
GCST90274843		TRAIL	finn-b-M13_GOUT	GA	rs28424593	A	T	A	T	-0.1311	-0.0064	0.9501	0.93873	FALSE	TRUE	FALSE	0.0526	0.9028	3	113950321	0.0279	2.62e-06	14722	TRUE	0.00149754	22.0769
GCST90274843		TRAIL	finn-b-M13_GOUT	GA	rs28929474	T	C	T	C	0.6692	-0.0867	0.0205	0.02011	FALSE	FALSE	FALSE	0.0917	0.3445	14	94844947	0.044	3.08e-52	14735	TRUE	0.0154558	231.285
GCST90274843		TRAIL	finn-b-M13_GOUT	GA	rs4760	A	G	A	G	0.3554	-0.029	0.8425	0.8313	FALSE	FALSE	FALSE	0.0343	0.3978	19	44153100	0.0163	2.14e-105	14287	TRUE	0.0322035	475.334
GCST90274843		TRAIL	finn-b-M13_GOUT	GA	rs490342	T	G	T	G	0.1252	-0.0594	0.1051	0.0596	FALSE	FALSE	FALSE	0.0535	0.2666	3	172130799	0.02	3.85e-10	13228	TRUE	0.00295372	39.1817
GCST90274843		TRAIL	finn-b-M13_GOUT	GA	rs5030044	A	G	A	G	0.285	0.0327	0.886	0.8662	FALSE	FALSE	FALSE	0.037	0.377	3	186449122	0.0187	1.9e-52	14287	TRUE	0.0159978	232.245
GCST90274843		TRAIL	finn-b-M13_GOUT	GA	rs574044675	A	C	A	C	0.5818	-0.0475	0.9715	0.96923	FALSE	FALSE	FALSE	0.0758	0.5307	3	172274232	0.0399	3.69e-48	13173	TRUE	0.0158841	212.587
GCST90274843		TRAIL	finn-b-M13_GOUT	GA	rs654488	A	T	A	T	-0.0894	0.0074	0.4593	0.4294	FALSE	TRUE	TRUE	0.0254	0.7701	18	29804863	0.0115	7.61e-15	14735	FALSE	0.00408462	60.4255
GCST90274843		TRAIL	finn-b-M13_GOUT	GA	rs6969337	T	C	T	C	0.1823	0.0663	0.9624	0.94234	FALSE	FALSE	FALSE	0.0539	0.2188	7	52792820	0.038	1.61e-06	11336	TRUE	0.00202612	23.0107
GCST90274843		TRAIL	finn-b-M13_GOUT	GA	rs77303550	T	C	T	C	-0.0724	0.0114	0.1946	0.1912	FALSE	FALSE	FALSE	0.032	0.721499	16	72079657	0.0146	7.09e-07	14728	TRUE	0.00166688	24.5874
GCST90274843		TRAIL	finn-b-M13_GOUT	GA	rs78956561	A	T	A	T	0.1694	0.0099	0.0304	0.0516	FALSE	TRUE	FALSE	0.0576	0.8637	6	18023031	0.0354	1.71e-06	14719	TRUE	0.00155334	22.8961
GCST90274843		TRAIL	finn-b-M13_GOUT	GA	rs8178824	T	C	T	C	0.2575	-0.0478	0.029	0.009466	FALSE	FALSE	FALSE	0.1333	0.7199	17	64224775	0.037	3.42e-12	14735	TRUE	0.00327624	48.4275
GCST90274844		TRANCE	finn-b-M13_GOUT	GA	rs113835939	A	C	A	C	-0.1939	-0.012	0.976	0.95831	FALSE	FALSE	FALSE	0.0628	0.8488	2	30655453	0.0416	3.15e-06	14732	TRUE	0.00147254	21.7225
GCST90274844		TRANCE	finn-b-M13_GOUT	GA	rs117113213	A	G	A	G	-0.1646	-0.1014	0.0498	0.06525	FALSE	FALSE	FALSE	0.0513	0.0479502	20	39165692	0.03	4.1e-08	14723	TRUE	0.00204049	30.0994
GCST90274844		TRANCE	finn-b-M13_GOUT	GA	rs11713634	A	G	A	G	-0.0978	-0.0106	0.2943	0.3496	FALSE	FALSE	FALSE	0.0264	0.686501	3	194061578	0.015	7.03e-11	11336	TRUE	0.00373603	42.5029
GCST90274844		TRANCE	finn-b-M13_GOUT	GA	rs1432791	T	C	T	C	-0.0549	-0.0351	0.4357	0.4337	FALSE	FALSE	FALSE	0.0254	0.1679	5	160174315	0.0118	3.28e-06	14288	TRUE	0.0015127	21.6431
GCST90274844		TRANCE	finn-b-M13_GOUT	GA	rs150128402	A	G	A	G	0.2386	0.1975	0.9763	0.97538	FALSE	FALSE	FALSE	0.08	0.01356	5	115874345	0.0459	2.01e-07	14736	TRUE	0.00183038	27.0182
GCST90274844		TRANCE	finn-b-M13_GOUT	GA	rs150416959	C	G	C	G	0.1462	-0.0386	0.0491	0.03657	FALSE	TRUE	FALSE	0.068	0.5701	19	35131252	0.0315	3.46e-06	13224	TRUE	0.00162631	21.5381
GCST90274844		TRANCE	finn-b-M13_GOUT	GA	rs17221073	C	G	C	G	0.2646	0.2077	0.018	0.00434	FALSE	TRUE	FALSE	0.1966	0.2908	6	33048371	0.0498	1.08e-07	13801	TRUE	0.00204138	28.2266
GCST90274844		TRANCE	finn-b-M13_GOUT	GA	rs2468187	T	C	T	C	-0.1618	-0.0143	0.4162	0.3085	FALSE	FALSE	FALSE	0.0274	0.6024	8	120201029	0.0118	8.62e-43	14735	TRUE	0.012599	187.99
GCST90274844		TRANCE	finn-b-M13_GOUT	GA	rs2975421	T	G	T	G	-0.078	0.0349	0.8529	0.8476	FALSE	FALSE	FALSE	0.0351	0.3198	8	19490180	0.017	4.47e-06	14288	TRUE	0.00147123	21.049
GCST90274844		TRANCE	finn-b-M13_GOUT	GA	rs34221978	A	G	A	G	0.167	0.0483	0.0349	0.05572	FALSE	FALSE	FALSE	0.0546	0.3759	1	22143382	0.0344	1.21e-06	14734	TRUE	0.00159699	23.5644
GCST90274844		TRANCE	finn-b-M13_GOUT	GA	rs3801000	A	G	A	G	0.0686	-0.0437	0.2872	0.454	FALSE	FALSE	FALSE	0.0256	0.0879002	7	50811081	0.013	1.31e-07	14288	TRUE	0.00194511	27.842
GCST90274844		TRANCE	finn-b-M13_GOUT	GA	rs4334157	T	C	T	C	-0.1684	-0.0184	0.0319	0.0125	FALSE	FALSE	FALSE	0.116	0.8739	13	68202750	0.0356	2.24e-06	14736	TRUE	0.00151616	22.3731
GCST90274844		TRANCE	finn-b-M13_GOUT	GA	rs4365726	A	G	A	G	-0.0777	-0.058	0.1504	0.1749	FALSE	FALSE	FALSE	0.0335	0.0828209	4	105828656	0.0166	2.86e-06	14287	TRUE	0.00153116	21.9061
GCST90274844		TRANCE	finn-b-M13_GOUT	GA	rs4512994	A	C	A	C	0.1172	0.041	0.4634	0.3856	FALSE	FALSE	FALSE	0.0259	0.1144	13	43039673	0.0116	5.33e-24	14736	TRUE	0.00687957	102.066
GCST90274844		TRANCE	finn-b-M13_GOUT	GA	rs6063153	T	C	T	C	0.0636	-0.0205	0.3364	0.3437	FALSE	FALSE	FALSE	0.0266	0.44	20	46454945	0.0126	4.47e-07	14287	TRUE	0.00178016	25.4749
GCST90274844		TRANCE	finn-b-M13_GOUT	GA	rs62501135	A	G	A	G	-0.1532	-0.0008	0.2051	0.1826	FALSE	FALSE	FALSE	0.0329	0.9801	8	23089208	0.0148	4.13e-25	14288	TRUE	0.00744351	107.135
GCST90274844		TRANCE	finn-b-M13_GOUT	GA	rs6479556	T	G	T	G	0.07	0.0297	0.8064	0.7994	FALSE	FALSE	FALSE	0.0316	0.3468	9	93147790	0.0148	2.25e-06	14728	TRUE	0.0015166	22.3673
GCST90274844		TRANCE	finn-b-M13_GOUT	GA	rs704	A	G	A	G	-0.1085	-0.0146	0.4755	0.4194	FALSE	FALSE	FALSE	0.0255	0.5664	17	26694861	0.0116	8.48e-21	14736	TRUE	0.00590192	87.4751
GCST90274844		TRANCE	finn-b-M13_GOUT	GA	rs72781813	T	G	T	G	0.2368	0.0859	0.9817	0.98121	FALSE	FALSE	FALSE	0.0926	0.3536	2	17337409	0.0486	1.1e-06	14735	TRUE	0.00160858	23.7373
GCST90274844		TRANCE	finn-b-M13_GOUT	GA	rs75991751	T	G	T	G	-0.2685	-0.0347	0.9818	0.994015	FALSE	FALSE	FALSE	0.1641	0.8324	12	129430611	0.0539	6.31e-07	13422	TRUE	0.0018454	24.8111
GCST90274844		TRANCE	finn-b-M13_GOUT	GA	rs76488966	T	G	T	G	-0.1719	-0.0133	0.9693	0.95271	FALSE	FALSE	FALSE	0.0596	0.8234	2	104163036	0.0366	2.64e-06	14720	TRUE	0.00149634	22.0562
GCST90274844		TRANCE	finn-b-M13_GOUT	GA	rs77980965	T	C	T	C	-0.2976	-0.116	0.9853	0.98975	FALSE	FALSE	FALSE	0.1238	0.3489	3	83133339	0.0641	3.44e-06	11337	TRUE	0.0018977	21.5513
GCST90274844		TRANCE	finn-b-M13_GOUT	GA	rs79287178	A	G	A	G	-0.4987	0.0507	0.0334	0.04156	FALSE	FALSE	FALSE	0.0634	0.4238	3	172294500	0.0343	6.82e-48	14719	TRUE	0.0141586	211.364
GCST90274845		TSLP	finn-b-M13_GOUT	GA	rs112206094	A	T	A	T	-0.0934	0.0481	0.1258	0.1266	FALSE	TRUE	FALSE	0.0381	0.2067	9	23277990	0.0201	3.37e-06	11792	TRUE	0.00182776	21.5888
GCST90274845		TSLP	finn-b-M13_GOUT	GA	rs117095006	A	G	A	G	-0.1569	-0.0357	0.0499	0.03181	FALSE	FALSE	FALSE	0.0713	0.6167	10	34395970	0.0338	3.45e-06	11345	TRUE	0.00189576	21.5445
GCST90274845		TSLP	finn-b-M13_GOUT	GA	rs118119134	A	G	A	G	-0.4423	-0.0999	0.0096	0.001967	FALSE	FALSE	FALSE	0.2804	0.721601	17	27504563	0.0943	2.73e-06	8576	TRUE	0.00255866	21.9943
GCST90274845		TSLP	finn-b-M13_GOUT	GA	rs12448125	T	G	T	G	0.1784	0.0318	0.0353	0.04185	FALSE	FALSE	FALSE	0.0643	0.6205	16	8805947	0.0367	1.17e-06	11792	TRUE	0.00199987	23.6257
GCST90274845		TSLP	finn-b-M13_GOUT	GA	rs12472785	C	G	C	G	-0.074	0.0057	0.758	0.6887	FALSE	TRUE	FALSE	0.0271	0.8323	2	2626966	0.0153	1.32e-06	11792	TRUE	0.00197985	23.3887
GCST90274845		TSLP	finn-b-M13_GOUT	GA	rs140886020	A	G	A	G	0.1619	0.0259	0.0381	0.03134	FALSE	FALSE	FALSE	0.0712	0.716101	15	79915029	0.0351	3.98e-06	11786	TRUE	0.0018019	21.2719
GCST90274845		TSLP	finn-b-M13_GOUT	GA	rs145111430	A	G	A	G	0.2674	-0.0433	0.9812	0.992565	FALSE	FALSE	FALSE	0.1526	0.776499	11	121946210	0.0575	3.31e-06	11345	TRUE	0.00190264	21.6227
GCST90274845		TSLP	finn-b-M13_GOUT	GA	rs185922111	A	G	A	G	0.3618	-0.0284	0.9877	0.992122	FALSE	FALSE	FALSE	0.147	0.847	20	37959633	0.0747	1.28e-06	10858	TRUE	0.0021558	23.4539
GCST90274845		TSLP	finn-b-M13_GOUT	GA	rs190906347	A	C	A	C	0.3219	-0.0023	0.0132	0.004066	FALSE	FALSE	FALSE	0.2128	0.9914	15	60209215	0.066	1.08e-06	10858	TRUE	0.00218602	23.7834
GCST90274845		TSLP	finn-b-M13_GOUT	GA	rs4724126	T	G	T	G	0.0846	0.0114	0.2624	0.3026	FALSE	FALSE	FALSE	0.0275	0.679201	7	42730058	0.0152	2.61e-08	11344	TRUE	0.00272335	30.9726
GCST90274845		TSLP	finn-b-M13_GOUT	GA	rs72652144	A	G	A	G	0.1629	0.0274	0.9535	0.93807	FALSE	FALSE	FALSE	0.0524	0.600701	8	69813968	0.0345	2.34e-06	11782	TRUE	0.0018887	22.291
GCST90274845		TSLP	finn-b-M13_GOUT	GA	rs72811179	T	C	T	C	-0.2956	-0.009	0.0141	0.01765	FALSE	FALSE	FALSE	0.098	0.9269	10	108726426	0.063	2.7e-06	11345	TRUE	0.00193678	22.0116
GCST90274845		TSLP	finn-b-M13_GOUT	GA	rs7406537	A	G	A	G	-0.0643	-0.0019	0.4553	0.4367	FALSE	FALSE	FALSE	0.0254	0.9406	17	80919387	0.0139	3.73e-06	11149	TRUE	0.00191568	21.3951
GCST90274845		TSLP	finn-b-M13_GOUT	GA	rs7550374	C	G	C	G	-0.0928	0.0345	0.8143	0.8399	FALSE	TRUE	FALSE	0.035	0.3248	1	240843947	0.0187	6.96e-07	11345	TRUE	0.00216604	24.6227
GCST90274846		TWEAK	finn-b-M13_GOUT	GA	rs10831650	A	G	A	G	0.0692	-0.0568	0.3558	0.2913	FALSE	FALSE	FALSE	0.0279	0.0421396	11	11644391	0.0125	3.09e-08	14288	TRUE	0.00214038	30.643
GCST90274846		TWEAK	finn-b-M13_GOUT	GA	rs11136339	T	C	T	C	0.0613	-0.0049	0.388	0.393	FALSE	FALSE	FALSE	0.0258	0.8501	8	145013345	0.0122	5.05e-07	13664	TRUE	0.00184426	25.2428
GCST90274846		TWEAK	finn-b-M13_GOUT	GA	rs111641307	C	G	C	G	-0.401	-0.1262	0.9859	0.995364	FALSE	TRUE	FALSE	0.1881	0.5022	10	51775971	0.0871	4.15e-06	10446	TRUE	0.00202499	21.1919
GCST90274846		TWEAK	finn-b-M13_GOUT	GA	rs11738159	T	C	T	C	0.0577	-0.0076	0.4339	0.4092	FALSE	FALSE	FALSE	0.0257	0.7663	5	167311493	0.0119	1.24e-06	14288	TRUE	0.00164275	23.507
GCST90274846		TWEAK	finn-b-M13_GOUT	GA	rs117550445	C	G	C	G	-0.1855	0.0748	0.9706	0.96941	FALSE	TRUE	FALSE	0.0741	0.313	12	82487578	0.0377	8.64e-07	14721	TRUE	0.00164193	24.2073
GCST90274846		TWEAK	finn-b-M13_GOUT	GA	rs12145644	A	T	A	T	-0.0727	-0.0212	0.2484	0.2596	FALSE	TRUE	FALSE	0.0289	0.4632	1	162517994	0.0141	2.52e-07	14287	TRUE	0.0018573	26.5809
GCST90274846		TWEAK	finn-b-M13_GOUT	GA	rs12726054	A	G	A	G	0.109	-0.0265	0.0734	0.1206	FALSE	FALSE	FALSE	0.0388	0.4957	1	233623860	0.0228	1.75e-06	14721	TRUE	0.00155014	22.852
GCST90274846		TWEAK	finn-b-M13_GOUT	GA	rs13107325	T	C	T	C	0.2027	0.0463	0.0696	0.0138	FALSE	FALSE	FALSE	0.108	0.668399	4	103188709	0.0236	8.77e-18	14733	TRUE	0.00498222	73.7606
GCST90274846		TWEAK	finn-b-M13_GOUT	GA	rs16879825	A	G	A	G	-0.2027	0.0699	0.9577	0.93373	FALSE	FALSE	FALSE	0.0508	0.169	6	88516736	0.0438	3.69e-06	11784	TRUE	0.00181417	21.4134
GCST90274846		TWEAK	finn-b-M13_GOUT	GA	rs1965399	A	G	A	G	-0.1312	-0.0066	0.9544	0.97317	FALSE	FALSE	FALSE	0.0788	0.9335	3	142705695	0.028	2.79e-06	14736	TRUE	0.00148773	21.9529
GCST90274846		TWEAK	finn-b-M13_GOUT	GA	rs2163333	A	G	A	G	0.1404	-0.0095	0.9522	0.9605	FALSE	FALSE	FALSE	0.0642	0.882	2	53077754	0.0273	2.71e-07	14719	TRUE	0.0017937	26.4454
GCST90274846		TWEAK	finn-b-M13_GOUT	GA	rs3821473	A	G	A	G	-0.0622	-0.0164	0.2327	0.2584	FALSE	FALSE	FALSE	0.0287	0.568	3	59625877	0.0136	4.8e-06	14736	TRUE	0.00141745	20.9143
GCST90274846		TWEAK	finn-b-M13_GOUT	GA	rs4882710	T	C	T	C	0.0666	-0.037	0.3457	0.4118	FALSE	FALSE	FALSE	0.0258	0.1517	12	129101566	0.0131	3.7e-07	14288	TRUE	0.00180572	25.8431
GCST90274846		TWEAK	finn-b-M13_GOUT	GA	rs56023600	T	C	T	C	-0.0856	0.0331	0.8764	0.8437	FALSE	FALSE	FALSE	0.0351	0.3458	9	5636355	0.0186	4.18e-06	14287	TRUE	0.00148026	21.1768
GCST90274846		TWEAK	finn-b-M13_GOUT	GA	rs579459	T	C	T	C	0.1098	0.0194	0.7888	0.7784	FALSE	FALSE	FALSE	0.0303	0.520701	9	136154168	0.0157	2.68e-12	11785	TRUE	0.00413311	48.9026
GCST90274846		TWEAK	finn-b-M13_GOUT	GA	rs7019909	T	C	T	C	-0.0897	-0.0226	0.1102	0.1202	FALSE	FALSE	FALSE	0.0389	0.5613	9	33113322	0.0193	3.36e-06	14288	TRUE	0.00150953	21.5978
GCST90274846		TWEAK	finn-b-M13_GOUT	GA	rs73590361	T	C	T	C	-0.0744	0.0505	0.1517	0.1449	FALSE	FALSE	FALSE	0.0358	0.1583	12	592399	0.0161	3.82e-06	14726	TRUE	0.00144804	21.3518
GCST90274846		TWEAK	finn-b-M13_GOUT	GA	rs7503751	A	G	A	G	-0.1386	-0.0719	0.0779	0.05024	FALSE	FALSE	FALSE	0.0578	0.2134	17	7789542	0.0238	5.76e-09	14288	TRUE	0.00236794	33.9087
GCST90274846		TWEAK	finn-b-M13_GOUT	GA	rs76047473	T	C	T	C	0.1318	0.1034	0.0482	0.04593	FALSE	FALSE	FALSE	0.0605	0.08745	10	132815955	0.0286	4.06e-06	14718	TRUE	0.00144087	21.2344
GCST90274846		TWEAK	finn-b-M13_GOUT	GA	rs76133364	A	C	A	C	0.1896	-0.0552	0.0315	0.04844	FALSE	FALSE	FALSE	0.0587	0.3468	19	19706214	0.0369	2.77e-07	13224	TRUE	0.00199248	26.3972
GCST90274846		TWEAK	finn-b-M13_GOUT	GA	rs78254232	T	C	T	C	-0.2108	-0.0949	0.9813	0.992039	FALSE	FALSE	FALSE	0.1391	0.4951	3	174384187	0.0456	3.79e-06	14248	TRUE	0.00149764	21.3673
GCST90274846		TWEAK	finn-b-M13_GOUT	GA	rs826688	A	T	A	T	-0.0592	-0.0212	0.3965	0.3347	FALSE	TRUE	FALSE	0.0267	0.4286	2	109239869	0.0125	2.18e-06	12835	TRUE	0.00174449	22.4262
GCST90274846		TWEAK	finn-b-M13_GOUT	GA	rs9842051	C	G	C	G	0.1192	-0.018	0.748	0.8129	FALSE	TRUE	FALSE	0.0329	0.5851	3	143021856	0.014	1.68e-17	14288	TRUE	0.00504809	72.4829
GCST90274847		uPA	finn-b-M13_GOUT	GA	rs1074669	A	G	A	G	-0.0548	-0.0072	0.5246	0.536	FALSE	FALSE	FALSE	0.0252	0.773701	4	35016704	0.0119	4.12e-06	14286	TRUE	0.00148222	21.2034
GCST90274847		uPA	finn-b-M13_GOUT	GA	rs10840566	A	G	A	G	0.0784	-0.0235	0.1671	0.1229	FALSE	FALSE	FALSE	0.0387	0.5432	11	11142087	0.0154	3.56e-07	14733	TRUE	0.00175605	25.9138
GCST90274847		uPA	finn-b-M13_GOUT	GA	rs10992204	A	G	A	G	0.1061	0.0293	0.1034	0.1351	FALSE	FALSE	FALSE	0.0374	0.4332	9	94784966	0.0217	1.01e-06	14286	TRUE	0.00167061	23.9029
GCST90274847		uPA	finn-b-M13_GOUT	GA	rs11220462	A	G	A	G	-0.1024	0.0355	0.1509	0.1879	FALSE	FALSE	FALSE	0.0323	0.2723	11	126243952	0.0161	2.01e-10	14731	TRUE	0.00273858	40.4473
GCST90274847		uPA	finn-b-M13_GOUT	GA	rs13299342	A	G	A	G	0.1	-0.0792	0.1744	0.2344	FALSE	FALSE	FALSE	0.0296	0.00745693	9	136141504	0.017	4.04e-09	11781	TRUE	0.00292851	34.5962
GCST90274847		uPA	finn-b-M13_GOUT	GA	rs144470316	C	G	C	G	0.3395	-0.3924	0.0119	0.004736	FALSE	TRUE	FALSE	0.1842	0.0331002	12	105734364	0.0656	2.28e-07	12303	TRUE	0.00217228	26.7794
GCST90274847		uPA	finn-b-M13_GOUT	GA	rs154972	A	G	A	G	-0.0625	0.0237	0.6344	0.7441	FALSE	FALSE	FALSE	0.0292	0.4162	6	32900651	0.012	1.91e-07	14724	TRUE	0.00183896	27.1231
GCST90274847		uPA	finn-b-M13_GOUT	GA	rs333947	A	G	A	G	-0.0785	-0.021	0.1578	0.1661	FALSE	FALSE	FALSE	0.0339	0.5362	1	110470764	0.0166	2.26e-06	14286	TRUE	0.00156291	22.3595
GCST90274847		uPA	finn-b-M13_GOUT	GA	rs3933086	A	G	A	G	0.3099	-0.0939	0.0145	0.02661	FALSE	FALSE	FALSE	0.0776	0.2261	10	75424174	0.0664	3.05e-06	11778	TRUE	0.00184601	21.7788
GCST90274847		uPA	finn-b-M13_GOUT	GA	rs4251805	T	C	T	C	-0.422	0.0343	0.0405	0.03592	FALSE	FALSE	FALSE	0.0676	0.611899	19	44174441	0.0311	6.1e-42	14734	TRUE	0.0123421	184.096
GCST90274847		uPA	finn-b-M13_GOUT	GA	rs4760	A	G	A	G	0.1408	-0.029	0.8426	0.8313	FALSE	FALSE	FALSE	0.0343	0.3978	19	44153100	0.0165	1.42e-17	14286	TRUE	0.00507129	72.8076
GCST90274847		uPA	finn-b-M13_GOUT	GA	rs4800787	T	C	T	C	-0.094	0.0219	0.3008	0.3802	FALSE	FALSE	FALSE	0.026	0.3991	18	24686365	0.0125	5.48e-14	14730	TRUE	0.00382445	56.5427
GCST90274847		uPA	finn-b-M13_GOUT	GA	rs59772299	T	G	T	G	0.0627	-0.0033	0.7552	0.7922	FALSE	FALSE	FALSE	0.0312	0.9156	5	126921537	0.0133	2.43e-06	14730	TRUE	0.00150652	22.2215
GCST90274847		uPA	finn-b-M13_GOUT	GA	rs597808	A	G	A	G	0.0662	0.0852	0.478	0.4141	FALSE	FALSE	FALSE	0.0255	0.000833508	12	111973358	0.0134	7.8e-07	11334	TRUE	0.00214877	24.4022
GCST90274847		uPA	finn-b-M13_GOUT	GA	rs62286554	T	C	T	C	-0.091	-0.0459	0.8498	0.8172	FALSE	FALSE	FALSE	0.0327	0.16	3	193665003	0.019	1.67e-06	11335	TRUE	0.00201965	22.935
GCST90274847		uPA	finn-b-M13_GOUT	GA	rs6805474	A	G	A	G	0.0952	-0.0195	0.1456	0.1625	FALSE	FALSE	FALSE	0.0342	0.568499	3	56631258	0.0176	6.33e-08	14285	TRUE	0.00204399	29.2542
GCST90274847		uPA	finn-b-M13_GOUT	GA	rs704	A	G	A	G	0.0567	-0.0146	0.4758	0.4194	FALSE	FALSE	FALSE	0.0255	0.5664	17	26694861	0.0115	8.2e-07	14734	TRUE	0.00164715	24.3059
GCST90274847		uPA	finn-b-M13_GOUT	GA	rs74607099	A	G	A	G	-0.1817	-0.1482	0.0248	0.03649	FALSE	FALSE	FALSE	0.0704	0.0351998	4	131098437	0.0389	3e-06	14723	TRUE	0.00147969	21.8148
GCST90274847		uPA	finn-b-M13_GOUT	GA	rs7564243	A	G	A	G	-0.0852	-0.0228	0.5375	0.581	FALSE	FALSE	FALSE	0.0256	0.3722	2	160726868	0.0114	7.8e-14	14729	TRUE	0.00377792	55.8484
GCST90274848		VEGF_A	finn-b-M13_GOUT	GA	rs10822155	A	C	A	C	0.0838	-0.0517	0.4155	0.3837	FALSE	FALSE	FALSE	0.026	0.0464002	10	65071215	0.0117	7.93e-13	14744	TRUE	0.00346731	51.2929
GCST90274848		VEGF_A	finn-b-M13_GOUT	GA	rs114694170	T	C	T	C	-0.1625	-0.0069	0.9462	0.94433	FALSE	FALSE	FALSE	0.0549	0.8994	5	88180196	0.0267	1.16e-09	14728	TRUE	0.0025087	37.0361
GCST90274848		VEGF_A	finn-b-M13_GOUT	GA	rs117976551	C	G	C	G	-0.2163	0.2198	0.9739	0.98557	FALSE	TRUE	FALSE	0.1069	0.0398098	8	73592332	0.0449	1.45e-06	13809	TRUE	0.00167776	23.2037
GCST90274848		VEGF_A	finn-b-M13_GOUT	GA	rs11953790	T	C	T	C	-0.1842	0.1218	0.028	0.01008	FALSE	FALSE	FALSE	0.1288	0.3444	5	117371187	0.0374	8.43e-07	14730	TRUE	0.00164406	24.2536
GCST90274848		VEGF_A	finn-b-M13_GOUT	GA	rs1203834	T	C	T	C	0.1174	0.0265	0.069	0.0817	FALSE	FALSE	FALSE	0.0463	0.5674	16	231541	0.0253	3.48e-06	13232	TRUE	0.00162466	21.5293
GCST90274848		VEGF_A	finn-b-M13_GOUT	GA	rs12784822	A	G	A	G	-0.3266	-0.0968	0.0091	0.009208	FALSE	FALSE	FALSE	0.1295	0.4545	10	104076091	0.0715	4.93e-06	14296	TRUE	0.00145738	20.8622
GCST90274848		VEGF_A	finn-b-M13_GOUT	GA	rs138648222	C	G	C	G	0.1981	-0.024	0.0248	0.01392	FALSE	TRUE	FALSE	0.1084	0.8251	13	29335624	0.0397	6.04e-07	14739	TRUE	0.0016865	24.896
GCST90274848		VEGF_A	finn-b-M13_GOUT	GA	rs144037665	A	C	A	C	-0.2779	0.2027	0.9871	0.991517	FALSE	FALSE	FALSE	0.138	0.142	13	77462624	0.0603	4.05e-06	11969	TRUE	0.00177139	21.2359
GCST90274848		VEGF_A	finn-b-M13_GOUT	GA	rs145703410	T	C	T	C	-0.2475	0.0144	0.0153	0.02203	FALSE	FALSE	FALSE	0.0884	0.8708	9	3020960	0.0539	4.39e-06	14296	TRUE	0.00147271	21.082
GCST90274848		VEGF_A	finn-b-M13_GOUT	GA	rs145846107	T	C	T	C	0.2736	-0.0952	0.0162	0.003953	FALSE	FALSE	FALSE	0.2075	0.646501	12	75261276	0.0582	2.59e-06	13422	TRUE	0.00164382	22.0964
GCST90274848		VEGF_A	finn-b-M13_GOUT	GA	rs16883415	T	C	T	C	-0.22	0.0904	0.9797	0.98646	FALSE	FALSE	FALSE	0.1087	0.4059	5	54043585	0.0457	1.48e-06	14744	TRUE	0.00156933	23.1715
GCST90274848		VEGF_A	finn-b-M13_GOUT	GA	rs2050256	A	G	A	G	-0.0734	0.0545	0.8126	0.7822	FALSE	FALSE	FALSE	0.0307	0.0761202	1	32204683	0.0152	1.37e-06	14739	TRUE	0.00157961	23.3156
GCST90274848		VEGF_A	finn-b-M13_GOUT	GA	rs34536806	T	G	T	G	0.0992	-0.0223	0.9024	0.92916	FALSE	FALSE	FALSE	0.0495	0.6524	11	95274487	0.0208	1.85e-06	14296	TRUE	0.00158852	22.7424
GCST90274848		VEGF_A	finn-b-M13_GOUT	GA	rs4875579	C	G	C	G	-0.0741	0.0181	0.8345	0.8382	FALSE	TRUE	FALSE	0.0345	0.5999	8	5413008	0.0158	2.73e-06	14296	TRUE	0.00153617	21.9918
GCST90274848		VEGF_A	finn-b-M13_GOUT	GA	rs61818787	T	C	T	C	-0.0759	-0.0472	0.8114	0.7558	FALSE	FALSE	FALSE	0.0295	0.1103	1	190376438	0.0148	2.92e-07	14732	TRUE	0.00178207	26.2967
GCST90274848		VEGF_A	finn-b-M13_GOUT	GA	rs6475938	A	T	A	T	0.1344	-0.0099	0.542	0.5326	FALSE	TRUE	TRUE	0.0253	0.695601	9	2687795	0.0125	5.8e-27	12412	FALSE	0.00922806	115.587
GCST90274848		VEGF_A	finn-b-M13_GOUT	GA	rs6582666	C	G	C	G	-0.1288	0.0905	0.9341	0.93929	FALSE	TRUE	FALSE	0.0533	0.089619	12	46909886	0.0265	1.17e-06	11791	TRUE	0.00199949	23.6193
GCST90274848		VEGF_A	finn-b-M13_GOUT	GA	rs6993770	A	T	A	T	0.1231	0.0316	0.7319	0.7766	FALSE	TRUE	FALSE	0.0304	0.2985	8	106581528	0.0134	4.06e-20	14296	TRUE	0.00586862	84.3812
GCST90274848		VEGF_A	finn-b-M13_GOUT	GA	rs7688836	A	G	A	G	-0.0685	0.0411	0.2065	0.2138	FALSE	FALSE	FALSE	0.031	0.1845	4	94769686	0.0145	2.31e-06	14742	TRUE	0.00151158	22.3145
GCST90274848		VEGF_A	finn-b-M13_GOUT	GA	rs9349270	A	C	A	C	0.1055	-0.0873	0.1166	0.09439	FALSE	FALSE	FALSE	0.0432	0.0429804	6	44043492	0.0188	2e-08	14296	TRUE	0.00219796	31.4868
GCST90274848		VEGF_A	finn-b-M13_GOUT	GA	rs9369434	T	C	T	C	-0.3686	-0.0172	0.4233	0.4682	FALSE	FALSE	FALSE	0.0257	0.5041	6	43918407	0.012	1e-200	14295	TRUE	0.0619164	943.382
41 Circulating Inflammatory Proteins
ebi-a-GCST004420		CTACK	finn-b-M13_GOUT	GA	rs113436108	C	G	C	G	-0.5249	0.0139	0.0278	0.01148	FALSE	TRUE	TRUE	0.116	0.9049	3	60003909	0.1119	3.42397e-06	3631	FALSE	0.00602342	21.9914
ebi-a-GCST004420		CTACK	finn-b-M13_GOUT	GA	rs115348265	T	A	T	A	-0.3199	-0.0428	0.0477	0.03459	FALSE	TRUE	TRUE	0.07	0.5414	2	26040878	0.0675	2.14398e-06	3631	FALSE	0.00614775	22.4482
ebi-a-GCST004420		CTACK	finn-b-M13_GOUT	GA	rs116303454	A	G	A	G	0.383	-0.0579	0.0288	0.02592	FALSE	FALSE	FALSE	0.0794	0.4655	3	27294655	0.0816	3.27198e-06	3631	TRUE	0.00603065	22.018
ebi-a-GCST004420		CTACK	finn-b-M13_GOUT	GA	rs135555	G	C	G	C	0.186	-0.0144	0.7515	0.7448	FALSE	TRUE	TRUE	0.0289	0.6182	22	46550315	0.0268	4.59621e-12	3631	FALSE	0.013092	48.1412
ebi-a-GCST004420		CTACK	finn-b-M13_GOUT	GA	rs2070074	G	A	G	A	-0.4467	-0.0426	0.1024	0.1109	FALSE	FALSE	FALSE	0.04	0.2873	9	34649442	0.0374	1.78484e-32	3631	TRUE	0.037803	142.577
ebi-a-GCST004420		CTACK	finn-b-M13_GOUT	GA	rs2731674	G	T	G	T	0.1333	0.0252	0.7753	0.7393	FALSE	FALSE	FALSE	0.029	0.3848	5	176839890	0.0267	5.63495e-07	3631	TRUE	0.00681774	24.9114
ebi-a-GCST004420		CTACK	finn-b-M13_GOUT	GA	rs3766110	C	A	C	A	0.1287	0.0282	0.2326	0.2406	FALSE	FALSE	FALSE	0.0294	0.3377	1	169515183	0.0278	3.85496e-06	3631	TRUE	0.00586794	21.4204
ebi-a-GCST004420		CTACK	finn-b-M13_GOUT	GA	rs55764737	C	T	C	T	-0.5313	0.0173	0.0229	0.015	FALSE	FALSE	FALSE	0.1056	0.87	15	61323414	0.0972	4.61796e-08	3631	TRUE	0.00816135	29.8612
ebi-a-GCST004420		CTACK	finn-b-M13_GOUT	GA	rs57338032	G	A	G	A	-0.1583	0.0416	0.1799	0.1681	FALSE	FALSE	FALSE	0.0336	0.2151	15	78798939	0.0317	6.22802e-07	3631	TRUE	0.00682095	24.9232
ebi-a-GCST004420		CTACK	finn-b-M13_GOUT	GA	rs7333764	T	C	T	C	0.2773	-0.0035	0.0268	0.03789	FALSE	FALSE	FALSE	0.0674	0.9588	13	34208801	0.0593	2.85397e-06	3631	TRUE	0.00598627	21.855
ebi-a-GCST004420		CTACK	finn-b-M13_GOUT	GA	rs76395525	A	G	A	G	0.5277	-0.0636	0.0149	0.01046	FALSE	FALSE	FALSE	0.1218	0.6016	15	79741391	0.1083	9.54905e-07	3631	TRUE	0.00649622	23.7289
ebi-a-GCST004421		bNGF	finn-b-M13_GOUT	GA	rs28637706	T	G	T	G	-0.1589	0.0016	0.3171	0.3065	FALSE	FALSE	FALSE	0.0275	0.9522	19	34285368	0.0263	1.42298e-09	3531	TRUE	0.0102323	36.483
ebi-a-GCST004421		bNGF	finn-b-M13_GOUT	GA	rs396960	A	T	A	T	-0.1601	-0.0385	0.2684	0.145	FALSE	TRUE	TRUE	0.036	0.2853	6	32191581	0.0346	3.59402e-06	3531	FALSE	0.00602708	21.3986
ebi-a-GCST004421		bNGF	finn-b-M13_GOUT	GA	rs67476890	T	C	T	C	0.1769	-0.0817	0.1362	0.1106	FALSE	FALSE	FALSE	0.0403	0.0429497	15	62791494	0.0379	3.12702e-06	3531	TRUE	0.00613209	21.7736
ebi-a-GCST004421		bNGF	finn-b-M13_GOUT	GA	rs71641308	T	C	T	C	0.2043	0.0566	0.0537	0.09546	FALSE	FALSE	FALSE	0.0435	0.1931	1	78086718	0.0432	2.30102e-06	3531	TRUE	0.00629404	22.3523
ebi-a-GCST004421		bNGF	finn-b-M13_GOUT	GA	rs72780728	A	G	A	G	0.1883	-0.0328	0.1193	0.09258	FALSE	FALSE	FALSE	0.0438	0.453401	10	17603701	0.0403	2.99302e-06	3531	TRUE	0.00614492	21.8195
ebi-a-GCST004421		bNGF	finn-b-M13_GOUT	GA	rs73472576	C	T	C	T	0.1181	0.0178	0.6044	0.5386	FALSE	FALSE	FALSE	0.0255	0.486	18	72124182	0.0252	2.689e-06	3531	TRUE	0.0061817	21.9509
ebi-a-GCST004421		bNGF	finn-b-M13_GOUT	GA	rs7970581	G	T	G	T	-0.138	-0.0136	0.7644	0.7217	FALSE	FALSE	FALSE	0.0285	0.634	12	113265248	0.0282	9.27107e-07	3531	TRUE	0.00673638	23.9339
ebi-a-GCST004421		bNGF	finn-b-M13_GOUT	GA	rs9436119	A	G	A	G	-0.1121	-0.028	0.3837	0.4226	FALSE	FALSE	FALSE	0.0256	0.2755	1	150467753	0.0246	3.90598e-06	3531	TRUE	0.00584651	20.7537
ebi-a-GCST004422		VEGF	finn-b-M13_GOUT	GA	rs10153304	A	G	A	G	0.1547	-0.0548	0.1123	0.08496	FALSE	FALSE	FALSE	0.0455	0.2278	17	7721931	0.0325	1.94299e-06	7118	TRUE	0.00317304	22.6512
ebi-a-GCST004422		VEGF	finn-b-M13_GOUT	GA	rs10761731	T	A	T	A	0.1187	-0.0513	0.4324	0.3839	FALSE	TRUE	TRUE	0.026	0.0482503	10	65027610	0.0174	1.006e-11	7118	FALSE	0.00649553	46.5244
ebi-a-GCST004422		VEGF	finn-b-M13_GOUT	GA	rs10934631	C	T	C	T	0.1151	-0.0305	0.1799	0.1479	FALSE	FALSE	FALSE	0.0358	0.394	3	122697600	0.0245	2.46899e-06	7118	TRUE	0.00309112	22.0646
ebi-a-GCST004422		VEGF	finn-b-M13_GOUT	GA	rs10967186	C	T	C	T	-0.0898	0.008	0.4324	0.424	FALSE	FALSE	FALSE	0.0255	0.7546	9	2617099	0.017	1.232e-07	7118	TRUE	0.00390479	27.8954
ebi-a-GCST004422		VEGF	finn-b-M13_GOUT	GA	rs13209117	A	G	A	G	0.1302	-0.0264	0.2843	0.2556	FALSE	FALSE	FALSE	0.0292	0.3663	6	44151765	0.0201	5.28202e-11	7118	TRUE	0.00586029	41.9477
ebi-a-GCST004422		VEGF	finn-b-M13_GOUT	GA	rs143479231	A	G	A	G	-0.2598	0.0342	0.0219	0.04208	FALSE	FALSE	FALSE	0.0639	0.5923	3	193110794	0.0491	1.895e-07	7118	TRUE	0.00391789	27.9894
ebi-a-GCST004422		VEGF	finn-b-M13_GOUT	GA	rs4082730	A	G	A	G	0.2522	0.0155	0.0457	0.02672	FALSE	FALSE	FALSE	0.0779	0.842	15	90523558	0.0534	2.63797e-06	7118	TRUE	0.00312386	22.299
ebi-a-GCST004422		VEGF	finn-b-M13_GOUT	GA	rs6921438	A	G	A	G	-0.49	0.0017	0.4672	0.4847	FALSE	FALSE	FALSE	0.0254	0.9464	6	43925607	0.0175	2.0893e-171	7118	TRUE	0.0992154	783.78
ebi-a-GCST004422		VEGF	finn-b-M13_GOUT	GA	rs7030781	T	A	T	A	-0.1368	-0.0034	0.4185	0.3995	FALSE	TRUE	TRUE	0.0257	0.8963	9	2686273	0.0173	2.56507e-15	7118	FALSE	0.0087081	62.5112
ebi-a-GCST004422		VEGF	finn-b-M13_GOUT	GA	rs73418461	A	G	A	G	-0.2492	-0.2338	0.0606	0.0283	FALSE	FALSE	FALSE	0.0761	0.00213098	10	120222996	0.0521	1.67498e-06	7118	TRUE	0.00320383	22.8717
ebi-a-GCST004422		VEGF	finn-b-M13_GOUT	GA	rs8045833	A	G	A	G	0.108	0.0011	0.2634	0.2167	FALSE	FALSE	FALSE	0.0307	0.9721	16	88575439	0.0211	2.828e-07	7118	TRUE	0.00366715	26.1915
ebi-a-GCST004422		VEGF	finn-b-M13_GOUT	GA	rs9472183	G	A	G	A	0.1282	-0.0329	0.4891	0.5441	FALSE	FALSE	FALSE	0.0254	0.1948	6	43940202	0.017	5.18561e-14	7118	TRUE	0.00792619	56.8534
ebi-a-GCST004423		MIF	finn-b-M13_GOUT	GA	rs113218956	A	G	A	G	-0.8948	-0.0113	0.0109	0.003959	FALSE	FALSE	FALSE	0.2044	0.9558	22	25224834	0.1879	2.26199e-06	3494	TRUE	0.00644861	22.6647
ebi-a-GCST004423		MIF	finn-b-M13_GOUT	GA	rs11551183	G	C	G	C	-0.3715	0.1452	0.0328	0.02197	FALSE	TRUE	TRUE	0.0864	0.0927107	16	8988692	0.0797	2.52901e-06	3494	FALSE	0.00617996	21.7146
ebi-a-GCST004423		MIF	finn-b-M13_GOUT	GA	rs118055855	C	T	C	T	-0.6907	0.0742	0.0129	0.007987	FALSE	FALSE	FALSE	0.1422	0.6019	11	29888572	0.15	4.12601e-06	3494	TRUE	0.00603179	21.1908
ebi-a-GCST004423		MIF	finn-b-M13_GOUT	GA	rs12594190	G	A	G	A	-0.1355	0.016	0.2465	0.2995	FALSE	FALSE	FALSE	0.0277	0.5639	15	25036455	0.0267	3.70203e-07	3494	TRUE	0.00731718	25.7399
ebi-a-GCST004423		MIF	finn-b-M13_GOUT	GA	rs13142904	T	C	T	C	-0.223	0.0187	0.0686	0.08903	FALSE	FALSE	FALSE	0.0445	0.674899	4	54318414	0.0425	2.556e-07	3494	TRUE	0.00781808	27.5159
ebi-a-GCST004423		MIF	finn-b-M13_GOUT	GA	rs141009259	C	T	C	T	0.6178	0.1849	0.0129	0.01156	FALSE	FALSE	FALSE	0.1209	0.1263	2	207976283	0.1322	2.47201e-06	3494	TRUE	0.00621161	21.8265
ebi-a-GCST004423		MIF	finn-b-M13_GOUT	GA	rs2330634	G	C	G	C	-0.1556	0.0606	0.6233	0.6413	FALSE	TRUE	TRUE	0.0263	0.0214501	22	24250795	0.0249	4.52501e-10	3494	FALSE	0.0110528	39.0276
ebi-a-GCST004423		MIF	finn-b-M13_GOUT	GA	rs28994873	T	A	T	A	-0.1337	-0.0065	0.0169	0.009037	FALSE	TRUE	TRUE	0.1347	0.9614	6	30671588	0.026	9.66296e-07	3494	FALSE	0.00751136	26.4282
ebi-a-GCST004423		MIF	finn-b-M13_GOUT	GA	rs78098071	C	T	C	T	0.4867	-0.056	0.0189	0.01683	FALSE	FALSE	FALSE	0.1002	0.5762	5	163309739	0.0918	1.77902e-07	3494	TRUE	0.00798058	28.0924
ebi-a-GCST004424		TRAIL	finn-b-M13_GOUT	GA	rs10075741	G	C	G	C	-0.0881	0.0421	0.2276	0.2147	FALSE	TRUE	TRUE	0.0306	0.1687	5	91387738	0.0189	3.33503e-06	8186	FALSE	0.00264731	21.7231
ebi-a-GCST004424		TRAIL	finn-b-M13_GOUT	GA	rs11618126	G	A	G	A	-0.8908	0.4291	0.0149	0.001858	FALSE	FALSE	FALSE	0.2851	0.1322	13	50826239	0.1914	1.45999e-06	8186	TRUE	0.00263911	21.6556
ebi-a-GCST004424		TRAIL	finn-b-M13_GOUT	GA	rs11657269	G	A	G	A	-0.1188	0.022	0.1193	0.1058	FALSE	FALSE	FALSE	0.0413	0.5947	17	6319784	0.026	4.78101e-06	8186	TRUE	0.00254395	20.8728
ebi-a-GCST004424		TRAIL	finn-b-M13_GOUT	GA	rs13185784	A	G	A	G	0.0846	-0.002	0.2903	0.2597	FALSE	FALSE	FALSE	0.0288	0.9435	5	179694068	0.0183	3.89798e-06	8186	TRUE	0.00260396	21.3665
ebi-a-GCST004424		TRAIL	finn-b-M13_GOUT	GA	rs13278062	T	G	T	G	0.0801	-0.0103	0.503	0.5444	FALSE	FALSE	FALSE	0.0253	0.683299	8	23082971	0.0157	3.57001e-07	8186	TRUE	0.00316968	26.0231
ebi-a-GCST004424		TRAIL	finn-b-M13_GOUT	GA	rs138987090	G	A	G	A	0.7497	0.0293	0.0129	0.01395	FALSE	FALSE	FALSE	0.1059	0.7822	18	30366247	0.0752	4.50194e-23	8186	TRUE	0.0119957	99.365
ebi-a-GCST004424		TRAIL	finn-b-M13_GOUT	GA	rs146783010	G	A	G	A	0.6016	0.216	0.0109	0.004955	FALSE	FALSE	FALSE	0.1807	0.2319	11	89260213	0.135	4.83203e-06	8186	TRUE	0.00242005	19.8537
ebi-a-GCST004424		TRAIL	finn-b-M13_GOUT	GA	rs193112415	C	T	C	T	1.0421	0.1378	0.0139	0.01931	FALSE	FALSE	FALSE	0.0915	0.1322	18	28835120	0.0623	2.14585e-62	8186	TRUE	0.0330503	279.728
ebi-a-GCST004424		TRAIL	finn-b-M13_GOUT	GA	rs28431810	G	C	G	C	0.1195	0.0067	0.0348	0.09779	FALSE	TRUE	TRUE	0.0427	0.8756	4	164254820	0.0253	2.52098e-06	8186	FALSE	0.00271795	22.3043
ebi-a-GCST004424		TRAIL	finn-b-M13_GOUT	GA	rs62093514	T	C	T	C	1.0618	0.1421	0.0258	0.02292	FALSE	FALSE	FALSE	0.0863	0.0998389	18	29230977	0.0552	6.85962e-82	8186	TRUE	0.043245	369.914
ebi-a-GCST004424		TRAIL	finn-b-M13_GOUT	GA	rs73039026	C	A	C	A	0.2999	0.1134	0.0159	0.01984	FALSE	FALSE	FALSE	0.0907	0.2113	3	172160481	0.0635	2.024e-06	8186	TRUE	0.00271739	22.2997
ebi-a-GCST004424		TRAIL	finn-b-M13_GOUT	GA	rs747324	C	T	C	T	0.0855	-0.0307	0.6412	0.7175	FALSE	FALSE	FALSE	0.0281	0.2745	14	74689644	0.0178	1.60702e-06	8186	TRUE	0.00281059	23.0667
ebi-a-GCST004424		TRAIL	finn-b-M13_GOUT	GA	rs74778900	T	C	T	C	0.5906	-0.0121	0.0139	0.01333	FALSE	FALSE	FALSE	0.1095	0.9123	18	28086266	0.0532	2.58583e-28	8186	TRUE	0.0148321	123.213
ebi-a-GCST004424		TRAIL	finn-b-M13_GOUT	GA	rs75928541	A	G	A	G	0.275	-0.0573	0.0169	0.02268	FALSE	FALSE	FALSE	0.0843	0.4968	4	16401771	0.0593	4.24004e-06	8186	TRUE	0.00262026	21.5006
ebi-a-GCST004424		TRAIL	finn-b-M13_GOUT	GA	rs79287178	A	G	A	G	-0.4317	0.0507	0.0258	0.04156	FALSE	FALSE	FALSE	0.0634	0.4238	3	172294500	0.0421	9.11801e-25	8186	TRUE	0.0126819	105.122
ebi-a-GCST004425		TNFb	finn-b-M13_GOUT	GA	rs10925040	T	C	T	C	0.1755	-0.029	0.3887	0.3645	FALSE	FALSE	FALSE	0.0263	0.27	1	247622698	0.0373	2.666e-06	1559	TRUE	0.0140013	22.1095
ebi-a-GCST004425		TNFb	finn-b-M13_GOUT	GA	rs75240021	C	G	C	G	0.3705	0.056	0.0795	0.07785	FALSE	TRUE	TRUE	0.0485	0.2483	8	121562260	0.0772	1.61102e-06	1559	FALSE	0.0145588	23.003
ebi-a-GCST004425		TNFb	finn-b-M13_GOUT	GA	rs753274	T	C	T	C	-0.1736	-0.0097	0.5358	0.6082	FALSE	FALSE	FALSE	0.0258	0.706999	19	14436462	0.0371	2.773e-06	1559	TRUE	0.01385	21.8672
ebi-a-GCST004425		TNFb	finn-b-M13_GOUT	GA	rs7629875	G	A	G	A	-0.3766	-0.0766	0.0577	0.05956	FALSE	FALSE	FALSE	0.0536	0.1529	3	174385622	0.0774	1.373e-06	1559	TRUE	0.0149585	23.644
ebi-a-GCST004425		TNFb	finn-b-M13_GOUT	GA	rs78296352	T	G	T	G	1.2215	0.0094	0.0288	0.01392	FALSE	FALSE	FALSE	0.108	0.9306	1	22821844	0.1366	4.75773e-21	1559	TRUE	0.0487884	79.8598
ebi-a-GCST004426		TNFa	finn-b-M13_GOUT	GA	rs10834997	A	G	A	G	-0.1247	0.0302	0.6402	0.6952	FALSE	FALSE	FALSE	0.0273	0.2685	11	26526948	0.0258	1.32902e-06	3454	TRUE	0.00671806	23.3476
ebi-a-GCST004426		TNFa	finn-b-M13_GOUT	GA	rs111332265	G	A	G	A	0.3766	0.0247	0.0716	0.03514	FALSE	FALSE	FALSE	0.0694	0.7219	5	150393107	0.0754	6.62995e-07	3454	TRUE	0.00717084	24.9325
ebi-a-GCST004426		TNFa	finn-b-M13_GOUT	GA	rs115669577	A	G	A	G	0.9889	-0.2348	0.0119	0.004012	FALSE	FALSE	FALSE	0.2038	0.2492	4	124361448	0.1995	8.284e-07	3454	TRUE	0.00706347	24.5566
ebi-a-GCST004426		TNFa	finn-b-M13_GOUT	GA	rs79105320	A	G	A	G	0.5605	-0.15	0.0209	0.01173	FALSE	FALSE	FALSE	0.1179	0.2035	8	18817360	0.1179	3.59203e-06	3454	TRUE	0.00650083	22.5877
ebi-a-GCST004426		TNFa	finn-b-M13_GOUT	GA	rs8121916	A	C	A	C	0.1306	-0.0041	0.2256	0.2494	FALSE	FALSE	FALSE	0.0292	0.8873	20	12401325	0.0278	2.72301e-06	3454	TRUE	0.00634904	22.0569
ebi-a-GCST004427		SDF1a	finn-b-M13_GOUT	GA	rs10013755	T	A	T	A	-0.5302	-0.0779	0.0149	0.007004	FALSE	TRUE	TRUE	0.151	0.6062	4	22197308	0.1	1.50401e-07	5998	FALSE	0.0046649	28.1018
ebi-a-GCST004427		SDF1a	finn-b-M13_GOUT	GA	rs12407262	A	G	A	G	0.1179	-0.0315	0.1342	0.1069	FALSE	FALSE	FALSE	0.041	0.4421	1	63820276	0.0266	3.98804e-06	5998	TRUE	0.00326466	19.639
ebi-a-GCST004427		SDF1a	finn-b-M13_GOUT	GA	rs139840550	A	G	A	G	0.1834	0.0215	0.0477	0.01949	FALSE	FALSE	FALSE	0.0913	0.8134	9	38688622	0.0549	3.788e-06	5998	TRUE	0.00185712	11.156
ebi-a-GCST004427		SDF1a	finn-b-M13_GOUT	GA	rs149893336	G	A	G	A	0.5034	0.0375	0.0199	0.01193	FALSE	FALSE	FALSE	0.1182	0.751299	4	171232591	0.1081	4.52397e-06	5998	TRUE	0.00360248	21.6785
ebi-a-GCST004427		SDF1a	finn-b-M13_GOUT	GA	rs4581824	G	T	G	T	0.0701	-0.0202	0.3111	0.35	FALSE	FALSE	FALSE	0.0266	0.4472	19	9185529	0.0173	3.05e-06	5998	TRUE	0.00272992	16.4134
ebi-a-GCST004427		SDF1a	finn-b-M13_GOUT	GA	rs482700	A	G	A	G	-0.0893	0.0213	0.7137	0.8036	FALSE	FALSE	FALSE	0.0319	0.5046	4	116067490	0.0203	1.56899e-06	5998	TRUE	0.00321592	19.3449
ebi-a-GCST004427		SDF1a	finn-b-M13_GOUT	GA	rs67689854	A	C	A	C	-0.0681	0.0059	0.1153	0.2101	FALSE	FALSE	FALSE	0.0314	0.8514	16	89625227	0.0195	3.07199e-06	5998	TRUE	0.00202925	12.1921
ebi-a-GCST004427		SDF1a	finn-b-M13_GOUT	GA	rs9267091	A	G	A	G	0.0781	0.1352	0.1779	0.2056	FALSE	FALSE	FALSE	0.0321	2.57401e-05	6	31413809	0.0203	3.63396e-06	5998	TRUE	0.00246169	14.7967
ebi-a-GCST004428		SCGFb	finn-b-M13_GOUT	GA	rs112346514	T	C	T	C	-0.3314	0.0099	0.0239	0.03883	FALSE	FALSE	FALSE	0.0642	0.8775	19	12407988	0.0711	2.37301e-06	3682	TRUE	0.0058658	21.7135
ebi-a-GCST004428		SCGFb	finn-b-M13_GOUT	GA	rs116924815	T	C	T	C	0.6079	0.0308	0.0358	0.02745	FALSE	FALSE	FALSE	0.0777	0.6915	19	51230733	0.0738	1.74381e-16	3682	TRUE	0.0180941	67.8134
ebi-a-GCST004428		SCGFb	finn-b-M13_GOUT	GA	rs117716477	A	C	A	C	0.8384	0.0064	0.0209	0.01664	FALSE	FALSE	FALSE	0.1	0.9493	12	104240958	0.0841	1.34215e-23	3682	TRUE	0.0262821	99.3287
ebi-a-GCST004428		SCGFb	finn-b-M13_GOUT	GA	rs12480722	C	T	C	T	-0.1624	-0.0234	0.0974	0.1286	FALSE	FALSE	FALSE	0.0377	0.5337	20	20228904	0.0355	4.72204e-06	3682	TRUE	0.00565158	20.916
ebi-a-GCST004428		SCGFb	finn-b-M13_GOUT	GA	rs13287050	T	A	T	A	0.1242	-0.0086	0.3042	0.2822	FALSE	TRUE	TRUE	0.0281	0.7595	9	78810117	0.0264	2.20201e-06	3682	FALSE	0.00597515	22.1207
ebi-a-GCST004428		SCGFb	finn-b-M13_GOUT	GA	rs139413256	A	G	A	G	-0.5377	-0.0832	0.0239	0.01646	FALSE	FALSE	FALSE	0.1003	0.4065	7	145879644	0.1084	7.04304e-07	3682	TRUE	0.00663812	24.5915
ebi-a-GCST004428		SCGFb	finn-b-M13_GOUT	GA	rs143829871	C	T	C	T	0.1902	-0.0625	0.0596	0.09349	FALSE	FALSE	FALSE	0.0434	0.1503	3	47597245	0.04	1.89701e-06	3682	TRUE	0.00610321	22.5977
ebi-a-GCST004428		SCGFb	finn-b-M13_GOUT	GA	rs151194174	A	G	A	G	0.4635	-0.0175	0.0209	0.03861	FALSE	FALSE	FALSE	0.067	0.7938	7	20995778	0.0942	1.12899e-06	3682	TRUE	0.00653232	24.197
ebi-a-GCST004428		SCGFb	finn-b-M13_GOUT	GA	rs17876031	G	A	G	A	0.1514	0.003	0.6889	0.6756	FALSE	FALSE	FALSE	0.0272	0.9129	5	176831119	0.0255	2.24999e-09	3682	TRUE	0.00948308	35.2318
ebi-a-GCST004428		SCGFb	finn-b-M13_GOUT	GA	rs264162	G	A	G	A	-0.1097	0.0037	0.5229	0.531	FALSE	FALSE	FALSE	0.0252	0.8842	18	10944026	0.0234	2.68497e-06	3682	TRUE	0.00593353	21.9657
ebi-a-GCST004428		SCGFb	finn-b-M13_GOUT	GA	rs34911860	A	G	A	G	-0.3675	-0.0605	0.0119	0.01682	FALSE	FALSE	FALSE	0.0995	0.543599	1	80350715	0.0789	3.23698e-06	3682	TRUE	0.00585768	21.6833
ebi-a-GCST004428		SCGFb	finn-b-M13_GOUT	GA	rs4656185	A	G	A	G	0.205	0.0106	0.3151	0.3032	FALSE	FALSE	FALSE	0.0273	0.699	1	169476326	0.0256	1.16011e-15	3682	TRUE	0.0171177	64.0902
ebi-a-GCST004428		SCGFb	finn-b-M13_GOUT	GA	rs4737732	G	A	G	A	0.1147	0.0048	0.2276	0.2904	FALSE	FALSE	FALSE	0.0279	0.8622	8	66333628	0.0252	4.67595e-06	3682	TRUE	0.00559507	20.7057
ebi-a-GCST004428		SCGFb	finn-b-M13_GOUT	GA	rs7762066	C	T	C	T	-0.1389	0.0547	0.3131	0.2387	FALSE	FALSE	FALSE	0.03	0.0681303	6	95177967	0.0299	3.49502e-06	3682	TRUE	0.00582694	21.5688
ebi-a-GCST004428		SCGFb	finn-b-M13_GOUT	GA	rs78217154	C	T	C	T	-0.3997	0.2579	0.0229	0.02033	FALSE	FALSE	FALSE	0.0892	0.00383902	8	101554072	0.0864	3.77303e-06	3682	TRUE	0.00577883	21.3897
ebi-a-GCST004429		SCF	finn-b-M13_GOUT	GA	rs113127926	A	C	A	C	0.1982	-0.0067	0.0626	0.03966	FALSE	FALSE	FALSE	0.0646	0.917	14	98437511	0.042	2.27002e-06	8290	TRUE	0.0026791	22.264
ebi-a-GCST004429		SCF	finn-b-M13_GOUT	GA	rs13412535	A	G	A	G	-0.1067	0.0443	0.2256	0.2057	FALSE	FALSE	FALSE	0.0318	0.164	2	224874874	0.0213	6.03893e-07	8290	TRUE	0.00301788	25.0879
ebi-a-GCST004429		SCF	finn-b-M13_GOUT	GA	rs1557570	T	G	T	G	0.1186	0.0064	0.3151	0.3061	FALSE	FALSE	FALSE	0.0272	0.8144	1	169507844	0.017	2.73905e-12	8290	TRUE	0.0058368	48.6594
ebi-a-GCST004429		SCF	finn-b-M13_GOUT	GA	rs1568119	T	C	T	C	-0.5906	-0.1107	0.0129	0.005595	FALSE	FALSE	FALSE	0.1704	0.515901	8	33243197	0.1129	1.24e-07	8290	TRUE	0.00329013	27.3586
ebi-a-GCST004429		SCF	finn-b-M13_GOUT	GA	rs1942355	T	C	T	C	-0.0716	0.028	0.5467	0.5114	FALSE	FALSE	FALSE	0.0253	0.2683	18	69361739	0.0157	4.69602e-06	8290	TRUE	0.00250256	20.7932
ebi-a-GCST004429		SCF	finn-b-M13_GOUT	GA	rs4841899	C	T	C	T	0.1004	0.0244	0.3241	0.2609	FALSE	FALSE	FALSE	0.0287	0.3962	9	137424412	0.0178	1.77799e-08	8290	TRUE	0.00382304	31.807
ebi-a-GCST004429		SCF	finn-b-M13_GOUT	GA	rs635634	T	C	T	C	-0.1032	-0.0497	0.1849	0.1994	FALSE	FALSE	FALSE	0.0316	0.1158	9	136155000	0.0191	6.74295e-08	8290	TRUE	0.00350923	29.1869
ebi-a-GCST004429		SCF	finn-b-M13_GOUT	GA	rs7039247	G	C	G	C	-0.0806	0.016	0.2982	0.3391	FALSE	TRUE	TRUE	0.0267	0.5483	9	1262702	0.0168	1.595e-06	8290	FALSE	0.00276881	23.0116
ebi-a-GCST004429		SCF	finn-b-M13_GOUT	GA	rs72678285	T	A	T	A	-0.1092	-0.0042	0.168	0.1617	FALSE	TRUE	TRUE	0.0344	0.9027	14	54350151	0.0232	2.25201e-06	8290	FALSE	0.00266536	22.1495
ebi-a-GCST004429		SCF	finn-b-M13_GOUT	GA	rs78666213	G	T	G	T	0.2744	0.1131	0.0258	0.02145	FALSE	FALSE	FALSE	0.0862	0.1893	4	180138649	0.0576	2.59298e-06	8290	TRUE	0.00273012	22.6892
ebi-a-GCST004429		SCF	finn-b-M13_GOUT	GA	rs80271436	A	G	A	G	-0.237	0.1299	0.0497	0.02659	FALSE	FALSE	FALSE	0.0783	0.0971494	9	135897770	0.0485	9.95291e-07	8290	TRUE	0.00287217	23.8731
ebi-a-GCST004430		IL-16	finn-b-M13_GOUT	GA	rs115981497	A	T	A	T	-0.8306	0.3917	0.0179	0.005541	FALSE	TRUE	TRUE	0.1731	0.0235999	9	120516364	0.1681	3.58996e-06	3483	FALSE	0.00696083	24.4005
ebi-a-GCST004430		IL-16	finn-b-M13_GOUT	GA	rs117217798	T	C	T	C	-0.2036	0.0521	0.0686	0.08602	FALSE	FALSE	FALSE	0.0452	0.2494	17	31483233	0.0444	4.15298e-06	3483	TRUE	0.00600098	21.0155
ebi-a-GCST004430		IL-16	finn-b-M13_GOUT	GA	rs117916513	A	G	A	G	-0.502	-0.0548	0.0209	0.01708	FALSE	FALSE	FALSE	0.0981	0.5761	11	121264274	0.0986	3.78504e-07	3483	TRUE	0.0073872	25.9062
ebi-a-GCST004430		IL-16	finn-b-M13_GOUT	GA	rs1255143	T	C	T	C	0.1306	-0.0234	0.5656	0.5596	FALSE	FALSE	FALSE	0.0254	0.3575	10	130052200	0.0242	7.09594e-08	3483	TRUE	0.00829251	29.1076
ebi-a-GCST004430		IL-16	finn-b-M13_GOUT	GA	rs12765671	A	G	A	G	-0.6023	-0.0047	0.0169	0.008318	FALSE	FALSE	FALSE	0.1399	0.973	10	106684169	0.1318	4.83805e-06	3483	TRUE	0.00595999	20.8711
ebi-a-GCST004430		IL-16	finn-b-M13_GOUT	GA	rs144691581	A	G	A	G	0.4882	-0.129	0.0149	0.02162	FALSE	FALSE	FALSE	0.086	0.1333	15	96953325	0.0967	4.20001e-07	3483	TRUE	0.00726478	25.4738
ebi-a-GCST004430		IL-16	finn-b-M13_GOUT	GA	rs1801020	G	A	G	A	-0.1733	0.0233	0.7753	0.7389	FALSE	FALSE	FALSE	0.0289	0.4207	5	176836532	0.0272	4.53002e-10	3483	TRUE	0.0115206	40.5705
ebi-a-GCST004430		IL-16	finn-b-M13_GOUT	GA	rs4253283	C	T	C	T	-0.146	0.0067	0.6998	0.6972	FALSE	FALSE	FALSE	0.0275	0.8058	4	187165211	0.0262	1.74598e-08	3483	TRUE	0.0088368	31.0351
ebi-a-GCST004430		IL-16	finn-b-M13_GOUT	GA	rs4513633	A	C	A	C	-0.2239	-0.048	0.8757	0.9244	FALSE	FALSE	FALSE	0.0478	0.3149	4	113570639	0.0453	7.44201e-07	3483	TRUE	0.00696503	24.4153
ebi-a-GCST004430		IL-16	finn-b-M13_GOUT	GA	rs4778636	A	G	A	G	-0.7272	-0.07	0.0746	0.04413	FALSE	FALSE	FALSE	0.0608	0.2496	15	81591639	0.0633	1.1079e-30	3483	TRUE	0.0365086	131.902
ebi-a-GCST004430		IL-16	finn-b-M13_GOUT	GA	rs9706053	T	C	T	C	0.4582	0.139	0.0159	0.01618	FALSE	FALSE	FALSE	0.0983	0.1574	12	66376310	0.0932	7.01197e-07	3483	TRUE	0.00689162	24.1562
ebi-a-GCST004431		RANTES	finn-b-M13_GOUT	GA	rs112072646	A	G	A	G	0.4286	-0.1431	0.0308	0.018	FALSE	FALSE	FALSE	0.0958	0.1353	2	53444393	0.0862	6.48396e-07	3421	TRUE	0.0071748	24.7079
ebi-a-GCST004431		RANTES	finn-b-M13_GOUT	GA	rs147509526	T	C	T	C	-0.358	-0.027	0.0129	0.03198	FALSE	FALSE	FALSE	0.072	0.7071	19	15776330	0.0717	6.92899e-07	3421	TRUE	0.00723471	24.9157
ebi-a-GCST004431		RANTES	finn-b-M13_GOUT	GA	rs2702950	C	G	C	G	-0.1658	-0.0227	0.1571	0.1717	FALSE	TRUE	TRUE	0.0334	0.4971	17	34253191	0.0321	2.39999e-07	3421	FALSE	0.00773806	26.6628
ebi-a-GCST004431		RANTES	finn-b-M13_GOUT	GA	rs4940620	G	A	G	A	0.2494	0.0684	0.0636	0.05177	FALSE	FALSE	FALSE	0.0572	0.232	18	61971111	0.054	3.53704e-06	3421	TRUE	0.00619659	21.3182
ebi-a-GCST004431		RANTES	finn-b-M13_GOUT	GA	rs62438851	G	A	G	A	0.1957	0.0232	0.1352	0.1029	FALSE	FALSE	FALSE	0.0417	0.5776	6	145230309	0.0414	2.32798e-06	3421	TRUE	0.00648934	22.332
ebi-a-GCST004431		RANTES	finn-b-M13_GOUT	GA	rs7000423	T	C	T	C	-0.1318	-0.0114	0.674	0.6342	FALSE	FALSE	FALSE	0.0262	0.663001	8	111053649	0.0253	1.82301e-07	3421	TRUE	0.00787055	27.1229
ebi-a-GCST004431		RANTES	finn-b-M13_GOUT	GA	rs7170339	G	C	G	C	0.4203	0.0459	0.9871	0.9798	FALSE	TRUE	TRUE	0.0903	0.611299	15	36752337	0.0912	4.41296e-06	3421	FALSE	0.00617004	21.2263
ebi-a-GCST004431		RANTES	finn-b-M13_GOUT	GA	rs72793342	A	G	A	G	-0.1487	-0.018	0.2078	0.2122	FALSE	FALSE	FALSE	0.031	0.562501	16	30548352	0.0308	1.48201e-06	3421	TRUE	0.00676735	23.2952
ebi-a-GCST004431		RANTES	finn-b-M13_GOUT	GA	rs74472919	T	C	T	C	0.3313	-0.0092	0.0189	0.03879	FALSE	FALSE	FALSE	0.0656	0.8887	13	82200650	0.0605	3.96899e-08	3421	TRUE	0.00868938	29.9694
ebi-a-GCST004431		RANTES	finn-b-M13_GOUT	GA	rs75613039	T	C	T	C	0.37	-0.0588	0.0308	0.02782	FALSE	FALSE	FALSE	0.0777	0.449	11	129576583	0.081	4.81005e-06	3421	TRUE	0.00606233	20.8535
ebi-a-GCST004431		RANTES	finn-b-M13_GOUT	GA	rs818452	T	C	T	C	0.2381	0.0412	0.0616	0.06306	FALSE	FALSE	FALSE	0.0523	0.4302	6	152915796	0.0505	2.362e-06	3421	TRUE	0.0064561	22.2168
ebi-a-GCST004432		PDGFbb	finn-b-M13_GOUT	GA	rs11247305	G	C	G	C	0.1692	-0.0149	0.0328	0.06593	FALSE	TRUE	TRUE	0.0516	0.7733	15	102100210	0.0364	1.895e-06	8293	FALSE	0.0025987	21.602
ebi-a-GCST004432		PDGFbb	finn-b-M13_GOUT	GA	rs116445074	T	G	T	G	0.2931	-0.1649	0.0159	0.01855	FALSE	FALSE	FALSE	0.092	0.0731105	5	51534600	0.0587	3.111e-07	8293	TRUE	0.00299737	24.9259
ebi-a-GCST004432		PDGFbb	finn-b-M13_GOUT	GA	rs11766649	G	A	G	A	-0.0908	-0.0133	0.2614	0.2058	FALSE	FALSE	FALSE	0.0313	0.670199	7	144839247	0.0196	3.53102e-06	8293	TRUE	0.00258122	21.4563
ebi-a-GCST004432		PDGFbb	finn-b-M13_GOUT	GA	rs11916118	G	A	G	A	-0.0889	0.0055	0.1352	0.1946	FALSE	FALSE	FALSE	0.0318	0.8632	3	116912189	0.0194	4.93197e-06	8293	TRUE	0.00252575	20.994
ebi-a-GCST004432		PDGFbb	finn-b-M13_GOUT	GA	rs12289510	G	A	G	A	0.078	0.004	0.5328	0.5294	FALSE	FALSE	FALSE	0.0253	0.874	11	124947051	0.0158	7.69396e-07	8293	TRUE	0.00293014	24.3652
ebi-a-GCST004432		PDGFbb	finn-b-M13_GOUT	GA	rs13412535	A	G	A	G	0.3352	0.0443	0.2256	0.2057	FALSE	FALSE	FALSE	0.0318	0.164	2	224874874	0.0214	2.46093e-55	8293	TRUE	0.0287347	245.288
ebi-a-GCST004432		PDGFbb	finn-b-M13_GOUT	GA	rs2324229	C	T	C	T	-0.0894	0.0125	0.3936	0.3739	FALSE	FALSE	FALSE	0.026	0.630999	6	83918131	0.0161	3.48401e-08	8293	TRUE	0.00370425	30.8261
ebi-a-GCST004432		PDGFbb	finn-b-M13_GOUT	GA	rs35859699	A	G	A	G	-0.3952	0.003	0.0229	0.01202	FALSE	FALSE	FALSE	0.1169	0.9797	4	112184751	0.0842	2.066e-06	8293	TRUE	0.00264939	22.0244
ebi-a-GCST004432		PDGFbb	finn-b-M13_GOUT	GA	rs4965869	T	C	T	C	0.184	-0.0328	0.2763	0.2449	FALSE	FALSE	FALSE	0.0295	0.2666	15	101990320	0.0181	5.66239e-24	8293	TRUE	0.012308	103.317
ebi-a-GCST004432		PDGFbb	finn-b-M13_GOUT	GA	rs55680718	T	C	T	C	-0.1383	0.0458	0.1372	0.1197	FALSE	FALSE	FALSE	0.0391	0.2415	2	225166877	0.0246	1.85802e-08	8293	TRUE	0.00379674	31.5987
ebi-a-GCST004432		PDGFbb	finn-b-M13_GOUT	GA	rs72777070	G	T	G	T	0.1069	0.0256	0.1998	0.214	FALSE	FALSE	FALSE	0.0312	0.4119	2	9798877	0.02	8.98401e-08	8293	TRUE	0.00343313	28.5621
ebi-a-GCST004432		PDGFbb	finn-b-M13_GOUT	GA	rs73162807	A	C	A	C	-0.2391	0.0459	0.0129	0.02455	FALSE	FALSE	FALSE	0.082	0.5757	3	146474790	0.0499	1.735e-06	8293	TRUE	0.00276087	22.9537
ebi-a-GCST004432		PDGFbb	finn-b-M13_GOUT	GA	rs9936075	G	A	G	A	0.0782	-0.0131	0.3559	0.356	FALSE	FALSE	FALSE	0.0263	0.6178	16	7321909	0.0164	1.76202e-06	8293	TRUE	0.00273417	22.7311
ebi-a-GCST004432		PDGFbb	finn-b-M13_GOUT	GA	rs9941733	G	A	G	A	-0.1161	-0.094	0.175	0.1738	FALSE	FALSE	FALSE	0.0334	0.00489103	20	374061	0.0228	3.30598e-07	8293	TRUE	0.00311693	25.9233
ebi-a-GCST004433		MIP1b	finn-b-M13_GOUT	GA	rs11130043	A	G	A	G	-0.0731	-0.0143	0.4145	0.4448	FALSE	FALSE	FALSE	0.0254	0.5729	3	45111239	0.0157	3.21603e-06	8243	TRUE	0.00262307	21.6736
ebi-a-GCST004433		MIP1b	finn-b-M13_GOUT	GA	rs113010081	C	T	C	T	0.5954	0.0391	0.1083	0.1289	FALSE	FALSE	FALSE	0.0375	0.2965	3	46457412	0.0236	3.84592e-140	8243	TRUE	0.0716812	636.339
ebi-a-GCST004433		MIP1b	finn-b-M13_GOUT	GA	rs113877493	T	C	T	C	-0.6124	0.0141	0.1223	0.163	FALSE	FALSE	FALSE	0.0343	0.681	17	34812273	0.0218	1.62181e-173	8243	TRUE	0.0873708	788.955
ebi-a-GCST004433		MIP1b	finn-b-M13_GOUT	GA	rs116237296	A	G	A	G	0.5437	-0.128	0.0159	0.005065	FALSE	FALSE	FALSE	0.183	0.4841	1	87045516	0.1115	7.23203e-07	8243	TRUE	0.00287629	23.7719
ebi-a-GCST004433		MIP1b	finn-b-M13_GOUT	GA	rs117453826	G	A	G	A	0.5774	0.0381	0.0159	0.02215	FALSE	FALSE	FALSE	0.0866	0.6598	17	35132809	0.0593	5.06524e-22	8243	TRUE	0.0113708	94.7848
ebi-a-GCST004433		MIP1b	finn-b-M13_GOUT	GA	rs141102180	T	G	T	G	0.3225	0.0583	0.0179	0.03982	FALSE	FALSE	FALSE	0.0647	0.3673	17	34436204	0.0393	1.07895e-16	8243	TRUE	0.00810318	67.3239
ebi-a-GCST004433		MIP1b	finn-b-M13_GOUT	GA	rs17138331	G	A	G	A	0.1391	-0.0304	0.0944	0.08393	FALSE	FALSE	FALSE	0.0457	0.5061	7	7866368	0.0295	2.26001e-06	8243	TRUE	0.00269002	22.2282
ebi-a-GCST004433		MIP1b	finn-b-M13_GOUT	GA	rs17641689	G	A	G	A	0.2448	-0.0503	0.0835	0.112	FALSE	FALSE	FALSE	0.0408	0.2171	17	35024819	0.0293	1.28292e-16	8243	TRUE	0.00839731	69.7882
ebi-a-GCST004433		MIP1b	finn-b-M13_GOUT	GA	rs2079664	G	A	G	A	-0.0995	0.0157	0.2763	0.2675	FALSE	FALSE	FALSE	0.0283	0.5806	17	33007955	0.0176	1.50699e-08	8243	TRUE	0.00386238	31.9533
ebi-a-GCST004433		MIP1b	finn-b-M13_GOUT	GA	rs281749	C	T	C	T	-0.0799	-0.0403	0.7087	0.6962	FALSE	FALSE	FALSE	0.0274	0.1417	8	108638645	0.0171	3.17402e-06	8243	TRUE	0.0026416	21.8271
ebi-a-GCST004433		MIP1b	finn-b-M13_GOUT	GA	rs34437725	C	T	C	T	0.2633	-0.1726	0.0239	0.02902	FALSE	FALSE	FALSE	0.0744	0.0203901	17	33826785	0.0483	7.67397e-08	8243	TRUE	0.00359219	29.71
ebi-a-GCST004433		MIP1b	finn-b-M13_GOUT	GA	rs4609608	C	G	C	G	-0.0936	0.0237	0.1471	0.224	FALSE	TRUE	TRUE	0.0305	0.4377	11	62926925	0.0202	3.61801e-06	8243	FALSE	0.00259797	21.4656
ebi-a-GCST004433		MIP1b	finn-b-M13_GOUT	GA	rs72791296	T	C	T	C	0.2369	-0.0404	0.0586	0.03486	FALSE	FALSE	FALSE	0.0704	0.5659	5	120950050	0.0466	3.78303e-07	8243	TRUE	0.00312546	25.8376
ebi-a-GCST004433		MIP1b	finn-b-M13_GOUT	GA	rs72799710	T	C	T	C	-0.1014	-0.0045	0.166	0.157	FALSE	FALSE	FALSE	0.035	0.8987	5	123161665	0.0218	3.20501e-06	8243	TRUE	0.00261782	21.6301
ebi-a-GCST004433		MIP1b	finn-b-M13_GOUT	GA	rs74810984	C	T	C	T	-0.2206	0.0746	0.0219	0.0265	FALSE	FALSE	FALSE	0.0796	0.3485	10	129674466	0.0474	1.95898e-06	8243	TRUE	0.00262077	21.6545
ebi-a-GCST004433		MIP1b	finn-b-M13_GOUT	GA	rs76356863	T	A	T	A	0.3494	0.061	0.0437	0.0123	FALSE	TRUE	TRUE	0.1144	0.594101	3	46072029	0.0667	1.67201e-07	8243	FALSE	0.00331792	27.434
ebi-a-GCST004433		MIP1b	finn-b-M13_GOUT	GA	rs76582507	A	G	A	G	0.3175	-0.1159	0.0268	0.008493	FALSE	FALSE	FALSE	0.1444	0.4224	9	37510072	0.0677	3.26002e-06	8243	TRUE	0.00266114	21.989
ebi-a-GCST004433		MIP1b	finn-b-M13_GOUT	GA	rs76583883	T	G	T	G	-0.2317	0.0252	0.0318	0.03539	FALSE	FALSE	FALSE	0.0687	0.7137	21	47356359	0.0511	4.98999e-06	8243	TRUE	0.00248796	20.5544
ebi-a-GCST004433		MIP1b	finn-b-M13_GOUT	GA	rs76776296	G	A	G	A	-0.2997	0.0708	0.0368	0.02124	FALSE	FALSE	FALSE	0.0893	0.4284	7	115128487	0.0598	5.54702e-07	8243	TRUE	0.00303784	25.1111
ebi-a-GCST004433		MIP1b	finn-b-M13_GOUT	GA	rs79068918	C	G	C	G	0.2752	0.0807	0.1183	0.09331	FALSE	TRUE	TRUE	0.0436	0.06409	3	45344715	0.0271	3.20184e-24	8243	FALSE	0.0123559	103.099
ebi-a-GCST004434		MIP1a	finn-b-M13_GOUT	GA	rs10835056	G	T	G	T	-0.1194	0.0265	0.7555	0.6656	FALSE	FALSE	FALSE	0.0269	0.3235	11	26697017	0.0254	2.60399e-06	3522	TRUE	0.00623499	22.0849
ebi-a-GCST004434		MIP1a	finn-b-M13_GOUT	GA	rs12690897	A	G	A	G	0.1248	0.0287	0.2813	0.2927	FALSE	FALSE	FALSE	0.0278	0.302	7	85346177	0.0262	2.10698e-06	3522	TRUE	0.00640101	22.6767
ebi-a-GCST004434		MIP1a	finn-b-M13_GOUT	GA	rs184154340	A	G	A	G	0.331	-0.0904	0.0408	0.03836	FALSE	FALSE	FALSE	0.0655	0.1676	11	80502036	0.0693	1.86402e-06	3522	TRUE	0.00643571	22.8004
ebi-a-GCST004434		MIP1a	finn-b-M13_GOUT	GA	rs34771762	G	A	G	A	-0.249	0.0333	0.0736	0.07244	FALSE	FALSE	FALSE	0.049	0.4975	2	201412655	0.0523	2.133e-06	3522	TRUE	0.0063947	22.6542
ebi-a-GCST004434		MIP1a	finn-b-M13_GOUT	GA	rs60198979	A	G	A	G	-0.2146	0.0173	0.0865	0.07622	FALSE	FALSE	FALSE	0.0479	0.718199	22	43646704	0.0458	2.61499e-06	3522	TRUE	0.00619499	21.9423
ebi-a-GCST004434		MIP1a	finn-b-M13_GOUT	GA	rs7232268	G	A	G	A	-0.2821	0.079	0.9523	0.9604	FALSE	FALSE	FALSE	0.0642	0.2187	18	67768914	0.0599	2.553e-06	3522	TRUE	0.00625802	22.1669
ebi-a-GCST004435		MIG	finn-b-M13_GOUT	GA	rs111607343	A	G	A	G	-0.521	-0.1611	0.0378	0.01377	FALSE	FALSE	FALSE	0.1087	0.1385	19	897855	0.1119	2.83198e-06	3685	TRUE	0.00584831	21.666
ebi-a-GCST004435		MIG	finn-b-M13_GOUT	GA	rs11177248	A	G	A	G	0.3073	0.1072	0.0606	0.03983	FALSE	FALSE	FALSE	0.0645	0.0966607	12	68875886	0.067	4.45102e-06	3685	TRUE	0.00567631	21.0252
ebi-a-GCST004435		MIG	finn-b-M13_GOUT	GA	rs112337562	G	T	G	T	0.37	0.1053	0.0169	0.02578	FALSE	FALSE	FALSE	0.0811	0.1943	14	93131570	0.0796	2.97797e-06	3685	TRUE	0.00582909	21.5944
ebi-a-GCST004435		MIG	finn-b-M13_GOUT	GA	rs112861654	G	A	G	A	0.2765	-0.034	0.0865	0.06022	FALSE	FALSE	FALSE	0.0531	0.5222	21	43599172	0.0529	1.80501e-07	3685	TRUE	0.00735925	27.3051
ebi-a-GCST004435		MIG	finn-b-M13_GOUT	GA	rs117831247	T	C	T	C	-0.8334	0.232	0.0189	0.00455	FALSE	FALSE	FALSE	0.1947	0.2333	10	68501839	0.1754	2.15899e-06	3685	TRUE	0.00608917	22.5638
ebi-a-GCST004435		MIG	finn-b-M13_GOUT	GA	rs139010077	T	C	T	C	0.4322	-0.0065	0.0109	0.01634	FALSE	FALSE	FALSE	0.1013	0.9489	3	170336148	0.095	3.54503e-06	3685	TRUE	0.00558537	20.6865
ebi-a-GCST004435		MIG	finn-b-M13_GOUT	GA	rs1796086	C	T	C	T	0.2096	-0.0197	0.0944	0.08653	FALSE	FALSE	FALSE	0.0453	0.662799	7	70648715	0.0403	2.229e-07	3685	TRUE	0.00728717	27.0356
ebi-a-GCST004435		MIG	finn-b-M13_GOUT	GA	rs41272086	A	G	A	G	-0.2226	0.0145	0.0855	0.1009	FALSE	FALSE	FALSE	0.0417	0.728501	6	161008646	0.0415	7.42592e-08	3685	TRUE	0.0077471	28.7553
ebi-a-GCST004435		MIG	finn-b-M13_GOUT	GA	rs55876513	G	T	G	T	-0.166	-0.0127	0.2475	0.2811	FALSE	FALSE	FALSE	0.0281	0.649901	4	76883698	0.0255	8.2319e-11	3685	TRUE	0.0113693	42.3545
ebi-a-GCST004435		MIG	finn-b-M13_GOUT	GA	rs5752128	C	T	C	T	0.1685	0.0399	0.0954	0.1223	FALSE	FALSE	FALSE	0.0387	0.3017	22	25718623	0.0369	4.343e-06	3685	TRUE	0.00562677	20.8407
ebi-a-GCST004435		MIG	finn-b-M13_GOUT	GA	rs62562991	A	G	A	G	0.6236	0.1811	0.0199	0.01476	FALSE	FALSE	FALSE	0.1046	0.0835699	9	98736059	0.126	8.39595e-07	3685	TRUE	0.00660323	24.4813
ebi-a-GCST004435		MIG	finn-b-M13_GOUT	GA	rs6679677	A	C	A	C	0.162	0.0424	0.0915	0.1457	FALSE	FALSE	FALSE	0.0357	0.2355	1	114303808	0.0329	8.86196e-07	3685	TRUE	0.00653661	24.2327
ebi-a-GCST004435		MIG	finn-b-M13_GOUT	GA	rs75880256	G	C	G	C	0.2703	-0.0185	0.0437	0.04659	FALSE	TRUE	TRUE	0.0604	0.7596	9	30872219	0.0586	3.89099e-06	3685	FALSE	0.00574062	21.2648
ebi-a-GCST004435		MIG	finn-b-M13_GOUT	GA	rs77086208	T	C	T	C	0.3226	-0.098	0.0189	0.0282	FALSE	FALSE	FALSE	0.0773	0.2049	14	70619491	0.0698	3.83098e-06	3685	TRUE	0.00576329	21.3492
ebi-a-GCST004435		MIG	finn-b-M13_GOUT	GA	rs816960	T	C	T	C	-0.1224	-0.0358	0.2594	0.3663	FALSE	FALSE	FALSE	0.0262	0.1725	13	108522521	0.0244	5.00795e-07	3685	TRUE	0.0067825	25.1505
ebi-a-GCST004435		MIG	finn-b-M13_GOUT	GA	rs902851	T	A	T	A	-0.8205	0.0493	0.9781	0.9946	FALSE	TRUE	TRUE	0.1721	0.774701	4	162997578	0.1884	4.68101e-06	3685	FALSE	0.00512069	18.9566
ebi-a-GCST004436		MCSF	finn-b-M13_GOUT	GA	rs116274860	G	T	G	T	-0.819	-0.0265	0.0159	0.01299	FALSE	FALSE	FALSE	0.1144	0.8171	3	148392817	0.1741	2.74e-06	840	TRUE	0.0256683	22.0767
ebi-a-GCST004436		MCSF	finn-b-M13_GOUT	GA	rs117867915	C	T	C	T	-0.5272	-0.0025	0.0139	0.01989	FALSE	FALSE	FALSE	0.0905	0.9777	18	42210043	0.1098	1.61399e-06	840	TRUE	0.0267121	22.9991
ebi-a-GCST004436		MCSF	finn-b-M13_GOUT	GA	rs12962919	T	C	T	C	0.3052	0.0342	0.0934	0.06941	FALSE	FALSE	FALSE	0.0499	0.4929	18	75778756	0.0662	4.64997e-06	840	TRUE	0.0246787	21.204
ebi-a-GCST004436		MCSF	finn-b-M13_GOUT	GA	rs145778765	T	C	T	C	-0.7993	0.2129	0.0328	0.01991	FALSE	FALSE	FALSE	0.09	0.0180601	20	3182002	0.1689	2.20298e-06	840	TRUE	0.0259689	22.3422
ebi-a-GCST004436		MCSF	finn-b-M13_GOUT	GA	rs4269021	G	C	G	C	0.235	-0.0367	0.1272	0.09326	FALSE	TRUE	TRUE	0.0435	0.3999	22	47673948	0.0507	3.65797e-06	840	FALSE	0.0249386	21.4331
ebi-a-GCST004436		MCSF	finn-b-M13_GOUT	GA	rs56367447	T	C	T	C	-0.4967	0.0133	0.0338	0.03311	FALSE	FALSE	FALSE	0.0721	0.8534	8	3871527	0.0883	1.721e-08	840	TRUE	0.0363018	31.5669
ebi-a-GCST004436		MCSF	finn-b-M13_GOUT	GA	rs62294910	A	G	A	G	0.3431	-0.0067	0.0527	0.0627	FALSE	FALSE	FALSE	0.0518	0.8964	3	182198339	0.0691	6.81993e-07	840	TRUE	0.028513	24.5952
ebi-a-GCST004436		MCSF	finn-b-M13_GOUT	GA	rs78296352	T	G	T	G	0.527	0.0094	0.5	0.01392	FALSE	FALSE	FALSE	0.108	0.9306	1	22821844	0.1112	1.04701e-06	840	TRUE	0.0260419	22.4066
ebi-a-GCST004436		MCSF	finn-b-M13_GOUT	GA	rs9387100	C	T	C	T	0.1352	0.0066	0.673	0.5786	FALSE	FALSE	FALSE	0.0256	0.7977	6	113102954	0.0292	4.07296e-06	840	TRUE	0.0248865	21.3871
ebi-a-GCST004437		MCP3	finn-b-M13_GOUT	GA	rs10892381	T	C	T	C	0.2412	-0.0301	0.6998	0.6672	FALSE	FALSE	FALSE	0.0268	0.2628	11	119400817	0.0476	3.55803e-07	843	TRUE	0.0295585	25.6159
ebi-a-GCST004437		MCP3	finn-b-M13_GOUT	GA	rs28394764	T	A	T	A	-0.6012	0.0505	0.0388	0.03197	FALSE	TRUE	TRUE	0.0731	0.49	4	111054252	0.1282	3.01203e-06	843	FALSE	0.0254244	21.9397
ebi-a-GCST004437		MCP3	finn-b-M13_GOUT	GA	rs62492260	T	G	T	G	-0.2788	0.0098	0.1491	0.1761	FALSE	FALSE	FALSE	0.0365	0.7887	8	10476528	0.058	1.53501e-06	843	TRUE	0.0266783	23.0514
ebi-a-GCST004437		MCP3	finn-b-M13_GOUT	GA	rs73669117	G	A	G	A	0.6238	0.0062	0.0149	0.02323	FALSE	FALSE	FALSE	0.086	0.9429	8	27835190	0.131	2.561e-06	843	TRUE	0.0261935	22.6212
ebi-a-GCST004438		MCP1	finn-b-M13_GOUT	GA	rs10145849	A	G	A	G	-0.0755	-0.0309	0.3489	0.3637	FALSE	FALSE	FALSE	0.0262	0.2379	14	82941991	0.0162	3.40902e-06	8293	TRUE	0.00261226	21.715
ebi-a-GCST004438		MCP1	finn-b-M13_GOUT	GA	rs10744620	C	T	C	T	-0.0788	-0.0007	0.6392	0.6326	FALSE	FALSE	FALSE	0.0262	0.9799	12	3739094	0.0161	9.91197e-07	8293	TRUE	0.00288029	23.9495
ebi-a-GCST004438		MCP1	finn-b-M13_GOUT	GA	rs111995966	G	T	G	T	-0.1452	0.0239	0.0258	0.07742	FALSE	FALSE	FALSE	0.0471	0.6125	2	109174969	0.031	2.52703e-06	8293	TRUE	0.00263846	21.9334
ebi-a-GCST004438		MCP1	finn-b-M13_GOUT	GA	rs112313229	A	G	A	G	-0.1646	0.038	0.0477	0.07241	FALSE	FALSE	FALSE	0.0486	0.4347	3	46364860	0.0313	1.431e-07	8293	TRUE	0.00332364	27.6482
ebi-a-GCST004438		MCP1	finn-b-M13_GOUT	GA	rs12073356	A	G	A	G	-0.1426	-0.0501	0.0855	0.0686	FALSE	FALSE	FALSE	0.0502	0.3174	1	208007848	0.0311	4.16505e-06	8293	TRUE	0.00252876	21.0191
ebi-a-GCST004438		MCP1	finn-b-M13_GOUT	GA	rs12075	A	G	A	G	0.2185	0.0368	0.6024	0.5308	FALSE	FALSE	FALSE	0.0253	0.1452	1	159175354	0.0155	1.43516e-44	8293	TRUE	0.0234015	198.671
ebi-a-GCST004438		MCP1	finn-b-M13_GOUT	GA	rs12493471	C	T	C	T	-0.1163	0.029	0.667	0.6388	FALSE	FALSE	FALSE	0.0263	0.2701	3	45951678	0.0162	6.80769e-13	8293	TRUE	0.00617628	51.5258
ebi-a-GCST004438		MCP1	finn-b-M13_GOUT	GA	rs146522229	T	C	T	C	-0.5976	0.4423	0.0239	0.00438	FALSE	FALSE	FALSE	0.1886	0.0189802	19	47798480	0.1177	3.56098e-07	8293	TRUE	0.00309891	25.7729
ebi-a-GCST004438		MCP1	finn-b-M13_GOUT	GA	rs2228467	C	T	C	T	0.2637	-0.0534	0.0696	0.07672	FALSE	FALSE	FALSE	0.0472	0.2584	3	42906116	0.0291	9.19179e-20	8293	TRUE	0.0098049	82.0974
ebi-a-GCST004438		MCP1	finn-b-M13_GOUT	GA	rs2712431	A	C	A	C	-0.0787	0.0155	0.7147	0.7153	FALSE	FALSE	FALSE	0.0279	0.577801	3	128316890	0.0172	4.75499e-06	8293	TRUE	0.00251817	20.9309
ebi-a-GCST004438		MCP1	finn-b-M13_GOUT	GA	rs56212190	T	C	T	C	0.181	0.0291	0.0547	0.04903	FALSE	FALSE	FALSE	0.0588	0.6207	1	42168539	0.0373	9.84691e-07	8293	TRUE	0.00283137	23.5415
ebi-a-GCST004438		MCP1	finn-b-M13_GOUT	GA	rs62243917	T	A	T	A	0.3171	0.0468	0.0984	0.08702	FALSE	TRUE	TRUE	0.045	0.2974	3	46289206	0.0331	7.94328e-22	8293	FALSE	0.0109457	91.7554
ebi-a-GCST004438		MCP1	finn-b-M13_GOUT	GA	rs7197349	G	A	G	A	-0.0968	-0.0407	0.1372	0.1943	FALSE	FALSE	FALSE	0.0319	0.2014	16	78687219	0.0206	2.62198e-06	8293	TRUE	0.00265552	22.0755
ebi-a-GCST004438		MCP1	finn-b-M13_GOUT	GA	rs9317045	C	A	C	A	-0.1134	0.0451	0.1461	0.1465	FALSE	FALSE	FALSE	0.0359	0.209	13	59630038	0.0236	1.51702e-06	8293	TRUE	0.00277641	23.0833
ebi-a-GCST004439		IL-12p70	finn-b-M13_GOUT	GA	rs10761731	T	A	T	A	0.1001	-0.0513	0.5	0.3839	FALSE	TRUE	TRUE	0.026	0.0482503	10	65027610	0.0162	6.22802e-10	8270	FALSE	0.00459549	38.171
ebi-a-GCST004439		IL-12p70	finn-b-M13_GOUT	GA	rs13209117	A	G	A	G	0.1002	-0.0264	0.5	0.2556	FALSE	FALSE	FALSE	0.0292	0.3663	6	44151765	0.0186	5.56698e-08	8270	TRUE	0.0034969	29.0138
ebi-a-GCST004439		IL-12p70	finn-b-M13_GOUT	GA	rs17229494	G	A	G	A	0.1172	0.0039	0.0865	0.1106	FALSE	FALSE	FALSE	0.0409	0.9245	21	38928100	0.0257	4.93094e-06	8270	TRUE	0.00250838	20.7914
ebi-a-GCST004439		IL-12p70	finn-b-M13_GOUT	GA	rs200751	C	G	C	G	-0.0986	-0.0046	0.1233	0.1556	FALSE	TRUE	TRUE	0.0349	0.896	20	15599501	0.0214	3.97997e-06	8270	FALSE	0.0025604	21.2237
ebi-a-GCST004439		IL-12p70	finn-b-M13_GOUT	GA	rs2375980	G	C	G	C	-0.0937	0.007	0.4225	0.431	FALSE	TRUE	TRUE	0.0255	0.784401	9	2692622	0.0159	4.55198e-09	8270	FALSE	0.00418176	34.72
ebi-a-GCST004439		IL-12p70	finn-b-M13_GOUT	GA	rs282258	C	T	C	T	-0.073	0.0059	0.5746	0.5791	FALSE	FALSE	FALSE	0.0255	0.8163	2	224914800	0.0156	3.209e-06	8270	TRUE	0.00264084	21.8923
ebi-a-GCST004439		IL-12p70	finn-b-M13_GOUT	GA	rs41282644	A	G	A	G	0.1473	0.1495	0.0636	0.08223	FALSE	FALSE	FALSE	0.0468	0.00140201	6	43753722	0.0304	1.04501e-06	8270	TRUE	0.00283088	23.4722
ebi-a-GCST004439		IL-12p70	finn-b-M13_GOUT	GA	rs4349809	G	T	G	T	-0.3777	0.0059	0.4513	0.4751	FALSE	FALSE	FALSE	0.0254	0.8175	6	43924830	0.0159	2.55859e-124	8270	TRUE	0.0638746	564.15
ebi-a-GCST004439		IL-12p70	finn-b-M13_GOUT	GA	rs6993770	T	A	T	A	-0.0918	-0.0316	0.2972	0.2234	FALSE	TRUE	TRUE	0.0304	0.2985	8	106581528	0.0189	1.118e-06	8270	FALSE	0.00284459	23.5861
ebi-a-GCST004439		IL-12p70	finn-b-M13_GOUT	GA	rs71361173	G	T	G	T	-0.111	0.003	0.1133	0.1271	FALSE	FALSE	FALSE	0.0381	0.9374	18	73712405	0.0239	3.05999e-06	8270	TRUE	0.00260144	21.5648
ebi-a-GCST004439		IL-12p70	finn-b-M13_GOUT	GA	rs72831623	A	G	A	G	0.1913	0.0636	0.0527	0.06864	FALSE	FALSE	FALSE	0.0503	0.2057	17	45722293	0.037	2.41602e-07	8270	TRUE	0.00322195	26.7252
ebi-a-GCST004439		IL-12p70	finn-b-M13_GOUT	GA	rs782107	A	G	A	G	0.075	0.0017	0.5547	0.4721	FALSE	FALSE	FALSE	0.0253	0.9464	12	58833530	0.0156	1.60199e-06	8270	TRUE	0.00278712	23.1083
ebi-a-GCST004439		IL-12p70	finn-b-M13_GOUT	GA	rs79121401	C	T	C	T	-0.5548	0.0693	0.0189	0.005157	FALSE	FALSE	FALSE	0.1858	0.7092	11	78697129	0.1206	4.24199e-06	8270	TRUE	0.00255248	21.1579
ebi-a-GCST004439		IL-12p70	finn-b-M13_GOUT	GA	rs9472183	G	A	G	A	0.1019	-0.0329	0.5	0.5441	FALSE	FALSE	FALSE	0.0254	0.1948	6	43940202	0.0157	8.61192e-11	8270	TRUE	0.005068	42.1157
ebi-a-GCST004440		IP10	finn-b-M13_GOUT	GA	rs10809307	C	T	C	T	-0.1305	-0.0586	0.6958	0.7816	FALSE	FALSE	FALSE	0.0306	0.0550605	9	11045908	0.0282	3.64401e-06	3685	TRUE	0.00577788	21.4036
ebi-a-GCST004440		IP10	finn-b-M13_GOUT	GA	rs113831257	A	G	A	G	0.3592	0.0616	0.0417	0.05068	FALSE	FALSE	FALSE	0.0584	0.2916	4	76159521	0.0644	2.53303e-08	3685	TRUE	0.00837167	31.0932
ebi-a-GCST004440		IP10	finn-b-M13_GOUT	GA	rs11626201	A	C	A	C	0.1162	0.0082	0.6342	0.6144	FALSE	FALSE	FALSE	0.026	0.7519	14	36980700	0.0245	1.92699e-06	3685	TRUE	0.00606736	22.4825
ebi-a-GCST004440		IP10	finn-b-M13_GOUT	GA	rs143799975	G	A	G	A	0.7984	0.1275	0.0129	0.007018	FALSE	FALSE	FALSE	0.1476	0.3878	4	76807015	0.1637	1.00201e-06	3685	TRUE	0.00641375	23.7743
ebi-a-GCST004440		IP10	finn-b-M13_GOUT	GA	rs188759467	A	T	A	T	0.4504	-0.0643	0.0427	0.01739	FALSE	TRUE	TRUE	0.0973	0.508899	5	73103247	0.0964	3.21499e-06	3685	FALSE	0.00588898	21.8176
ebi-a-GCST004440		IP10	finn-b-M13_GOUT	GA	rs34383175	T	C	T	C	-0.3153	-0.088	0.0268	0.03448	FALSE	FALSE	FALSE	0.0702	0.21	8	145584694	0.0657	1.51001e-06	3685	TRUE	0.00621118	23.0187
ebi-a-GCST004440		IP10	finn-b-M13_GOUT	GA	rs75970138	A	G	A	G	-0.485	0.0196	0.0129	0.0127	FALSE	FALSE	FALSE	0.1128	0.8622	9	122576276	0.104	1.52901e-06	3685	TRUE	0.0058671	21.7361
ebi-a-GCST004440		IP10	finn-b-M13_GOUT	GA	rs7645625	G	T	G	T	0.1086	-0.0032	0.4324	0.4168	FALSE	FALSE	FALSE	0.0257	0.9018	3	146574037	0.0237	4.40697e-06	3685	TRUE	0.00566576	20.9859
ebi-a-GCST004440		IP10	finn-b-M13_GOUT	GA	rs79848609	C	A	C	A	-0.2603	-0.0216	0.0318	0.04962	FALSE	FALSE	FALSE	0.059	0.714801	15	87316165	0.0537	8.75205e-07	3685	TRUE	0.00633581	23.4836
ebi-a-GCST004440		IP10	finn-b-M13_GOUT	GA	rs8112909	A	G	A	G	-0.1426	0.0259	0.8082	0.7996	FALSE	FALSE	FALSE	0.0315	0.4113	19	46413408	0.0299	1.94102e-06	3685	TRUE	0.00613461	22.7332
ebi-a-GCST004441		IL-18	finn-b-M13_GOUT	GA	rs10414578	T	C	T	C	-0.1771	-0.0366	0.1213	0.1344	FALSE	FALSE	FALSE	0.0371	0.3243	19	55146070	0.035	4.15901e-07	3636	TRUE	0.00699246	25.5895
ebi-a-GCST004441		IL-18	finn-b-M13_GOUT	GA	rs115267715	T	C	T	C	0.4508	-0.0276	0.0179	0.02042	FALSE	FALSE	FALSE	0.0923	0.764499	5	68535015	0.08	1.72302e-08	3636	TRUE	0.0086574	31.7358
ebi-a-GCST004441		IL-18	finn-b-M13_GOUT	GA	rs116383510	C	A	C	A	0.5426	-0.0123	0.0199	0.01543	FALSE	FALSE	FALSE	0.1041	0.906	5	2545650	0.1056	2.99502e-07	3636	TRUE	0.00720885	26.3872
ebi-a-GCST004441		IL-18	finn-b-M13_GOUT	GA	rs117266781	T	C	T	C	0.6841	0.0878	0.0109	0.008742	FALSE	FALSE	FALSE	0.1353	0.5164	7	41301020	0.1468	3.15e-06	3636	TRUE	0.00593714	21.7044
ebi-a-GCST004441		IL-18	finn-b-M13_GOUT	GA	rs143370787	G	C	G	C	0.3116	-0.0567	0.0775	0.04316	FALSE	TRUE	TRUE	0.0645	0.3791	16	74951514	0.066	2.35402e-06	3636	FALSE	0.00609297	22.2776
ebi-a-GCST004441		IL-18	finn-b-M13_GOUT	GA	rs144841621	T	C	T	C	0.518	0.1909	0.0109	0.00983	FALSE	FALSE	FALSE	0.1319	0.1479	10	71681557	0.1141	3.81101e-06	3636	TRUE	0.0056365	20.5991
ebi-a-GCST004441		IL-18	finn-b-M13_GOUT	GA	rs1656939	T	A	T	A	-0.1132	-0.0048	0.5199	0.5195	FALSE	TRUE	TRUE	0.0253	0.8499	3	186432744	0.0236	1.56401e-06	3636	FALSE	0.0062879	22.9948
ebi-a-GCST004441		IL-18	finn-b-M13_GOUT	GA	rs17229943	C	A	C	A	0.312	0.0185	0.0497	0.1023	FALSE	FALSE	FALSE	0.0422	0.661301	5	68682536	0.0463	1.61696e-11	3636	TRUE	0.0123348	45.3846
ebi-a-GCST004441		IL-18	finn-b-M13_GOUT	GA	rs1852105	C	T	C	T	-0.3036	0.0542	0.9513	0.9636	FALSE	FALSE	FALSE	0.0682	0.4264	7	63725595	0.0661	4.31996e-06	3636	TRUE	0.00576852	21.0844
ebi-a-GCST004441		IL-18	finn-b-M13_GOUT	GA	rs1979967	T	C	T	C	0.1402	0.0086	0.2594	0.214	FALSE	FALSE	FALSE	0.0307	0.7808	15	79659613	0.0286	9.45301e-07	3636	TRUE	0.00656567	24.0173
ebi-a-GCST004441		IL-18	finn-b-M13_GOUT	GA	rs2729385	A	G	A	G	0.1231	0.0291	0.325	0.2941	FALSE	FALSE	FALSE	0.0282	0.3021	11	57262993	0.0262	3.78504e-06	3636	TRUE	0.00603477	22.0635
ebi-a-GCST004441		IL-18	finn-b-M13_GOUT	GA	rs385076	C	T	C	T	0.2432	0.0044	0.6471	0.6453	FALSE	FALSE	FALSE	0.0264	0.8684	2	32489851	0.0248	1.65882e-22	3636	TRUE	0.0257669	96.1136
ebi-a-GCST004441		IL-18	finn-b-M13_GOUT	GA	rs4414903	C	G	C	G	-0.1161	0.0262	0.3996	0.5101	FALSE	TRUE	TRUE	0.0257	0.3075	4	178470496	0.025	3.30697e-06	3636	FALSE	0.00589647	21.5549
ebi-a-GCST004441		IL-18	finn-b-M13_GOUT	GA	rs4482818	G	A	G	A	-0.1286	-0.016	0.3588	0.3967	FALSE	FALSE	FALSE	0.0257	0.5353	4	65928497	0.0244	1.45301e-07	3636	TRUE	0.00758181	27.7628
ebi-a-GCST004441		IL-18	finn-b-M13_GOUT	GA	rs658805	A	G	A	G	0.1226	-0.0166	0.3131	0.3428	FALSE	FALSE	FALSE	0.0265	0.5326	6	70909073	0.0244	4.94197e-07	3636	TRUE	0.0068956	25.2326
ebi-a-GCST004441		IL-18	finn-b-M13_GOUT	GA	rs71478720	T	C	T	C	-0.2669	0.0016	0.2177	0.2425	FALSE	FALSE	FALSE	0.0294	0.9573	11	112009605	0.0276	3.70766e-22	3636	TRUE	0.0250742	93.4631
ebi-a-GCST004441		IL-18	finn-b-M13_GOUT	GA	rs78623212	T	C	T	C	0.8705	-0.1281	0.0239	0.008025	FALSE	FALSE	FALSE	0.1412	0.3642	7	103307627	0.1778	6.71104e-07	3636	TRUE	0.00654932	23.9571
ebi-a-GCST004441		IL-18	finn-b-M13_GOUT	GA	rs78716465	A	G	A	G	0.3265	-0.0247	0.0378	0.03664	FALSE	FALSE	FALSE	0.0675	0.714301	20	40643726	0.0682	1.63099e-06	3636	TRUE	0.0062639	22.9065
ebi-a-GCST004442		IL-17	finn-b-M13_GOUT	GA	rs11640734	G	C	G	C	0.1187	-0.0419	0.0905	0.1331	FALSE	TRUE	TRUE	0.0373	0.2613	16	89795797	0.0241	5.34995e-07	7760	FALSE	0.00311638	24.2524
ebi-a-GCST004442		IL-17	finn-b-M13_GOUT	GA	rs117029961	A	G	A	G	0.4585	-0.0507	0.0109	0.007456	FALSE	FALSE	FALSE	0.146	0.728299	10	37436581	0.1015	4.93606e-06	7760	TRUE	0.00262267	20.4002
ebi-a-GCST004442		IL-17	finn-b-M13_GOUT	GA	rs117556572	T	C	T	C	-0.5102	-0.047	0.0109	0.02499	FALSE	FALSE	FALSE	0.0832	0.5724	13	105088917	0.1099	3.27997e-06	7760	TRUE	0.00276961	21.5463
ebi-a-GCST004442		IL-17	finn-b-M13_GOUT	GA	rs148562661	G	C	G	C	-0.2128	-0.004	0.0159	0.04329	FALSE	TRUE	TRUE	0.0636	0.9494	6	145444116	0.0435	1.003e-06	7760	FALSE	0.00307444	23.925
ebi-a-GCST004442		IL-17	finn-b-M13_GOUT	GA	rs1530455	C	T	C	T	-0.108	-0.002	0.5915	0.6439	FALSE	FALSE	FALSE	0.0265	0.9394	3	122854899	0.0173	4.87405e-10	7760	TRUE	0.0049971	38.9622
ebi-a-GCST004442		IL-17	finn-b-M13_GOUT	GA	rs17106604	T	C	T	C	0.1129	-0.0288	0.1243	0.1494	FALSE	FALSE	FALSE	0.0358	0.4209	14	78379156	0.0225	6.37397e-07	7760	TRUE	0.00323411	25.1716
ebi-a-GCST004442		IL-17	finn-b-M13_GOUT	GA	rs17282552	C	T	C	T	0.2001	-0.0305	0.0268	0.05101	FALSE	FALSE	FALSE	0.0577	0.5971	2	207973815	0.0405	8.21297e-07	7760	TRUE	0.00313587	24.4046
ebi-a-GCST004442		IL-17	finn-b-M13_GOUT	GA	rs187475560	T	C	T	C	-0.2434	-0.0465	0.0119	0.02856	FALSE	FALSE	FALSE	0.0758	0.539299	4	161274563	0.052	3.287e-06	7760	TRUE	0.00281545	21.904
ebi-a-GCST004442		IL-17	finn-b-M13_GOUT	GA	rs62191444	T	G	T	G	-0.1136	-0.0642	0.166	0.1502	FALSE	FALSE	FALSE	0.0355	0.0702199	20	373667	0.0247	4.21502e-06	7760	TRUE	0.00271843	21.1471
ebi-a-GCST004442		IL-17	finn-b-M13_GOUT	GA	rs78296352	T	G	T	G	0.3027	0.0094	0.5	0.01392	FALSE	FALSE	FALSE	0.108	0.9306	1	22821844	0.0646	4.26599e-06	7760	TRUE	0.00282144	21.9507
ebi-a-GCST004442		IL-17	finn-b-M13_GOUT	GA	rs78612928	C	T	C	T	-0.1037	0.0035	0.1968	0.1615	FALSE	FALSE	FALSE	0.0345	0.9195	4	29813914	0.0222	2.61903e-06	7760	TRUE	0.00280395	21.8142
ebi-a-GCST004443		IL-13	finn-b-M13_GOUT	GA	rs117795020	A	G	A	G	-0.3522	-0.0182	0.0179	0.02938	FALSE	FALSE	FALSE	0.0755	0.8093	9	90084152	0.0716	9.86211e-07	3557	TRUE	0.00675654	24.1829
ebi-a-GCST004443		IL-13	finn-b-M13_GOUT	GA	rs12623722	A	G	A	G	-0.1185	0.0409	0.2823	0.3048	FALSE	FALSE	FALSE	0.0275	0.1373	2	23178683	0.0258	4.19199e-06	3557	TRUE	0.00589583	21.084
ebi-a-GCST004443		IL-13	finn-b-M13_GOUT	GA	rs139083458	T	C	T	C	0.9902	-0.0965	0.0159	0.003743	FALSE	FALSE	FALSE	0.2107	0.647	5	26160518	0.2107	2.81002e-06	3557	TRUE	0.00617085	22.0736
ebi-a-GCST004443		IL-13	finn-b-M13_GOUT	GA	rs142167313	C	T	C	T	0.313	0.0111	0.0189	0.04166	FALSE	FALSE	FALSE	0.0644	0.8627	6	44172097	0.0617	3.97997e-07	3557	TRUE	0.00718296	25.7202
ebi-a-GCST004443		IL-13	finn-b-M13_GOUT	GA	rs147747784	C	G	C	G	0.3671	0.0473	0.0457	0.05072	FALSE	TRUE	TRUE	0.0598	0.4291	19	55118193	0.0768	1.48799e-06	3557	FALSE	0.00638237	22.8351
ebi-a-GCST004443		IL-13	finn-b-M13_GOUT	GA	rs27949	T	C	T	C	-0.1168	-0.0275	0.6312	0.6777	FALSE	FALSE	FALSE	0.027	0.3082	5	58550823	0.0252	3.42799e-06	3557	TRUE	0.00600324	21.4704
ebi-a-GCST004443		IL-13	finn-b-M13_GOUT	GA	rs6799107	C	T	C	T	0.1459	-0.0607	0.2137	0.1891	FALSE	FALSE	FALSE	0.0322	0.0597503	3	127057018	0.0301	1.245e-06	3557	TRUE	0.00656197	23.4819
ebi-a-GCST004443		IL-13	finn-b-M13_GOUT	GA	rs7073807	C	T	C	T	-0.1682	0.0414	0.8827	0.8675	FALSE	FALSE	FALSE	0.0371	0.2638	10	69153428	0.0356	2.374e-06	3557	TRUE	0.00623665	22.3104
ebi-a-GCST004443		IL-13	finn-b-M13_GOUT	GA	rs75383097	C	G	C	G	-0.536	0.0516	0.0119	0.01535	FALSE	TRUE	TRUE	0.1022	0.613999	1	62468634	0.1165	4.28499e-06	3557	FALSE	0.00591585	21.156
ebi-a-GCST004443		IL-13	finn-b-M13_GOUT	GA	rs75995699	A	G	A	G	0.3319	-0.078	0.0239	0.03318	FALSE	FALSE	FALSE	0.0701	0.2656	6	5140856	0.0698	2.64198e-06	3557	TRUE	0.00631638	22.5974
ebi-a-GCST004443		IL-13	finn-b-M13_GOUT	GA	rs76339001	T	A	T	A	0.4313	-0.0113	0.0209	0.02912	FALSE	TRUE	TRUE	0.077	0.8832	21	17511777	0.0886	1.15199e-06	3557	FALSE	0.00661796	23.6836
ebi-a-GCST004443		IL-13	finn-b-M13_GOUT	GA	rs9472168	G	A	G	A	-0.4244	0.0065	0.4493	0.4752	FALSE	FALSE	FALSE	0.0255	0.8006	6	43928985	0.0248	1.08094e-65	3557	TRUE	0.0760682	292.687
ebi-a-GCST004444		IL-10	finn-b-M13_GOUT	GA	rs10457128	A	G	A	G	-0.0865	0.0363	0.6392	0.6352	FALSE	FALSE	FALSE	0.0264	0.1684	6	106017976	0.0172	5.23697e-07	7681	TRUE	0.00328193	25.285
ebi-a-GCST004444		IL-10	finn-b-M13_GOUT	GA	rs10493718	A	C	A	C	-0.11	0.0015	0.2913	0.1584	FALSE	FALSE	FALSE	0.0347	0.9663	1	83062933	0.0222	7.15995e-07	7681	TRUE	0.00318622	24.5452
ebi-a-GCST004444		IL-10	finn-b-M13_GOUT	GA	rs11206302	T	C	T	C	-0.1189	0.0272	0.9205	0.8803	FALSE	FALSE	FALSE	0.0386	0.482	1	54673943	0.0251	2.20201e-06	7681	TRUE	0.00291294	22.4338
ebi-a-GCST004444		IL-10	finn-b-M13_GOUT	GA	rs2086656	T	C	T	C	-0.0789	-0.0058	0.6948	0.6639	FALSE	FALSE	FALSE	0.0265	0.8264	4	60498473	0.0171	3.78303e-06	7681	TRUE	0.00276402	21.2838
ebi-a-GCST004444		IL-10	finn-b-M13_GOUT	GA	rs2375980	G	C	G	C	-0.0824	0.007	0.5	0.431	FALSE	TRUE	TRUE	0.0255	0.784401	9	2692622	0.0165	7.06708e-07	7681	FALSE	0.00323639	24.9329
ebi-a-GCST004444		IL-10	finn-b-M13_GOUT	GA	rs282258	C	T	C	T	-0.0992	0.0059	0.5	0.5791	FALSE	FALSE	FALSE	0.0255	0.8163	2	224914800	0.0162	1.00099e-09	7681	TRUE	0.00485803	37.487
ebi-a-GCST004444		IL-10	finn-b-M13_GOUT	GA	rs3025021	C	T	C	T	-0.0947	-0.0181	0.6322	0.6418	FALSE	FALSE	FALSE	0.0269	0.5018	6	43749163	0.0195	1.46201e-06	7681	TRUE	0.00306113	23.5786
ebi-a-GCST004444		IL-10	finn-b-M13_GOUT	GA	rs41282660	G	A	G	A	0.1194	-0.0521	0.1322	0.1353	FALSE	FALSE	FALSE	0.0373	0.1625	6	44197006	0.0255	3.72297e-06	7681	TRUE	0.00284625	21.9187
ebi-a-GCST004444		IL-10	finn-b-M13_GOUT	GA	rs4349809	G	T	G	T	-0.2853	0.0059	0.5	0.4751	FALSE	FALSE	FALSE	0.0254	0.8175	6	43924830	0.0165	5.77165e-67	7681	TRUE	0.0374657	298.898
ebi-a-GCST004444		IL-10	finn-b-M13_GOUT	GA	rs465757	A	G	A	G	0.084	0.001	0.667	0.6429	FALSE	FALSE	FALSE	0.0265	0.9702	20	15580283	0.0174	1.17301e-06	7681	TRUE	0.00302501	23.2995
ebi-a-GCST004444		IL-10	finn-b-M13_GOUT	GA	rs7088799	G	T	G	T	0.0852	-0.0498	0.4344	0.3834	FALSE	FALSE	FALSE	0.026	0.0551404	10	65016174	0.0167	3.22597e-07	7681	TRUE	0.00337722	26.0215
ebi-a-GCST004445		IL-8	finn-b-M13_GOUT	GA	rs11634944	C	T	C	T	0.1214	-0.0203	0.3469	0.3458	FALSE	FALSE	FALSE	0.0266	0.4444	15	25183093	0.0252	1.29e-06	3526	TRUE	0.0065389	23.1948
ebi-a-GCST004445		IL-8	finn-b-M13_GOUT	GA	rs12075	A	G	A	G	0.12	0.0368	0.5	0.5308	FALSE	FALSE	FALSE	0.0253	0.1452	1	159175354	0.0236	3.88302e-07	3526	TRUE	0.00727919	25.84
ebi-a-GCST004445		IL-8	finn-b-M13_GOUT	GA	rs141926526	C	A	C	A	0.6149	0.0859	0.0477	0.008437	FALSE	FALSE	FALSE	0.1362	0.5283	7	32848640	0.1308	2.56998e-06	3526	TRUE	0.0062287	22.0875
ebi-a-GCST004445		IL-8	finn-b-M13_GOUT	GA	rs2673604	A	C	A	C	-0.1266	0.0117	0.7008	0.6896	FALSE	FALSE	FALSE	0.0271	0.6674	8	133411607	0.0255	7.01698e-07	3526	TRUE	0.00694192	24.6343
ebi-a-GCST004446		IL-6	finn-b-M13_GOUT	GA	rs10752777	A	T	A	T	0.1098	-0.0027	0.1163	0.1361	FALSE	TRUE	TRUE	0.0367	0.9411	1	234386907	0.0236	0.0236	8189	FALSE	0.00263635	21.6409
ebi-a-GCST004446		IL-6	finn-b-M13_GOUT	GA	rs1333040	T	C	T	C	0.0738	-0.0167	0.5736	0.4599	FALSE	FALSE	FALSE	0.0252	0.5077	9	22083404	0.0158	0.0158	8189	TRUE	0.00265713	21.8118
ebi-a-GCST004446		IL-6	finn-b-M13_GOUT	GA	rs13412535	A	G	A	G	-0.1164	0.0443	0.2256	0.2057	FALSE	FALSE	FALSE	0.0318	0.164	2	224874874	0.0215	0.0215	8189	TRUE	0.00356653	29.3037
ebi-a-GCST004446		IL-6	finn-b-M13_GOUT	GA	rs1884910	G	C	G	C	-0.079	0.0125	0.3628	0.444	FALSE	TRUE	TRUE	0.0258	0.6284	20	55026741	0.0169	0.0169	8189	FALSE	0.00266129	21.8461
ebi-a-GCST004446		IL-6	finn-b-M13_GOUT	GA	rs72831623	A	G	A	G	0.1973	0.0636	0.5	0.06864	FALSE	FALSE	FALSE	0.0503	0.2057	17	45722293	0.0372	0.0372	8189	TRUE	0.00342333	28.123
ebi-a-GCST004446		IL-6	finn-b-M13_GOUT	GA	rs73273528	T	C	T	C	0.2672	0.0308	0.0338	0.02367	FALSE	FALSE	FALSE	0.0828	0.7094	20	50431113	0.0553	0.0553	8189	TRUE	0.00284286	23.3408
ebi-a-GCST004446		IL-6	finn-b-M13_GOUT	GA	rs75101555	G	C	G	C	0.3667	0.0586	0.0179	0.01066	FALSE	TRUE	TRUE	0.1244	0.637801	3	152716682	0.0781	0.0781	8189	FALSE	0.00268486	22.0401
ebi-a-GCST004446		IL-6	finn-b-M13_GOUT	GA	rs76856708	C	T	C	T	-0.3289	0.142	0.0378	0.01384	FALSE	FALSE	FALSE	0.1121	0.2053	16	80729043	0.07	0.07	8189	TRUE	0.00268863	22.0712
ebi-a-GCST004447		IL1ra	finn-b-M13_GOUT	GA	rs1054402	C	T	C	T	-0.1311	-0.0421	0.7336	0.7505	FALSE	FALSE	FALSE	0.0291	0.1489	9	119163509	0.027	1.13201e-06	3638	TRUE	0.00643887	23.5635
ebi-a-GCST004447		IL1ra	finn-b-M13_GOUT	GA	rs11627423	C	A	C	A	-0.1171	0.0175	0.3897	0.3673	FALSE	FALSE	FALSE	0.0261	0.5041	14	33200623	0.0247	2.115e-06	3638	TRUE	0.0061402	22.4637
ebi-a-GCST004447		IL1ra	finn-b-M13_GOUT	GA	rs11869294	G	C	G	C	0.2274	0.0013	0.0318	0.07863	FALSE	TRUE	TRUE	0.0466	0.9781	17	43857223	0.0474	1.501e-06	3638	FALSE	0.0062867	23.003
ebi-a-GCST004447		IL1ra	finn-b-M13_GOUT	GA	rs12121840	T	C	T	C	0.2692	-0.0099	0.0845	0.0512	FALSE	FALSE	FALSE	0.0582	0.8644	1	165541642	0.0571	2.434e-06	3638	TRUE	0.00607253	22.2146
ebi-a-GCST004447		IL1ra	finn-b-M13_GOUT	GA	rs147747784	C	G	C	G	0.3651	0.0473	0.5	0.05072	FALSE	TRUE	TRUE	0.0598	0.4291	19	55118193	0.0757	1.46201e-06	3638	FALSE	0.00635333	23.2484
ebi-a-GCST004447		IL1ra	finn-b-M13_GOUT	GA	rs61335305	A	C	A	C	0.4453	-0.1011	0.0109	0.01877	FALSE	FALSE	FALSE	0.0948	0.2863	15	66453074	0.0908	1e-06	3638	TRUE	0.00656764	24.0378
ebi-a-GCST004447		IL1ra	finn-b-M13_GOUT	GA	rs9623661	T	C	T	C	-0.1966	0.0318	0.0924	0.08865	FALSE	FALSE	FALSE	0.0445	0.4756	22	43093376	0.0426	3.86002e-06	3638	TRUE	0.00582036	21.2867
ebi-a-GCST004448		IL-1b	finn-b-M13_GOUT	GA	rs143319329	T	C	T	C	0.2801	-0.1259	0.0239	0.006933	FALSE	FALSE	FALSE	0.1571	0.423	7	128139459	0.0715	1.996e-06	3309	TRUE	0.00461645	15.3374
ebi-a-GCST004448		IL-1b	finn-b-M13_GOUT	GA	rs1942793	T	G	T	G	0.0717	0.0138	0.4742	0.4649	FALSE	FALSE	FALSE	0.0253	0.5846	18	71104371	0.0187	4.976e-06	3309	TRUE	0.00442316	14.6924
ebi-a-GCST004448		IL-1b	finn-b-M13_GOUT	GA	rs61335305	A	C	A	C	0.2966	-0.1011	0.0109	0.01877	FALSE	FALSE	FALSE	0.0948	0.2863	15	66453074	0.0724	1.89601e-06	3309	TRUE	0.00504628	16.7727
ebi-a-GCST004448		IL-1b	finn-b-M13_GOUT	GA	rs62015704	G	A	G	A	-0.1082	0.0439	0.1213	0.124	FALSE	FALSE	FALSE	0.0383	0.2517	16	7467907	0.0283	2.08699e-06	3309	TRUE	0.00439816	14.609
ebi-a-GCST004449		HGF	finn-b-M13_GOUT	GA	rs11060254	A	G	A	G	-0.08	-0.0165	0.3429	0.3241	FALSE	FALSE	FALSE	0.0271	0.5429	12	129815569	0.0167	1.58402e-06	8292	TRUE	0.00275986	22.9426
ebi-a-GCST004449		HGF	finn-b-M13_GOUT	GA	rs150322232	G	A	G	A	-0.2104	0.0767	0.0318	0.0396	FALSE	FALSE	FALSE	0.0651	0.2386	7	7930374	0.0463	4.89001e-06	8292	TRUE	0.00248422	20.6455
ebi-a-GCST004449		HGF	finn-b-M13_GOUT	GA	rs1698249	C	A	C	A	0.1698	0.048	0.0954	0.04544	FALSE	FALSE	FALSE	0.0607	0.4291	14	84356186	0.0372	4.08799e-06	8292	TRUE	0.00250634	20.8298
ebi-a-GCST004449		HGF	finn-b-M13_GOUT	GA	rs2003620	T	C	T	C	0.2279	0.1012	0.0606	0.02904	FALSE	FALSE	FALSE	0.0767	0.1872	7	134479484	0.0489	2.831e-06	8292	TRUE	0.00261262	21.7153
ebi-a-GCST004449		HGF	finn-b-M13_GOUT	GA	rs3748034	T	G	T	G	0.1495	-0.0103	0.1362	0.126	FALSE	FALSE	FALSE	0.0382	0.787	4	3446091	0.0234	1.81001e-10	8292	TRUE	0.00489845	40.8081
ebi-a-GCST004449		HGF	finn-b-M13_GOUT	GA	rs5745687	T	C	T	C	-0.3072	0.0001	0.0567	0.04116	FALSE	FALSE	FALSE	0.0623	0.9983	7	81359051	0.0406	2.75106e-14	8292	TRUE	0.00685714	57.2382
ebi-a-GCST004449		HGF	finn-b-M13_GOUT	GA	rs6077285	C	G	C	G	-0.1393	-0.003	0.163	0.1202	FALSE	TRUE	TRUE	0.0393	0.939	20	7880890	0.0274	3.19499e-07	8292	FALSE	0.00310735	25.8402
ebi-a-GCST004449		HGF	finn-b-M13_GOUT	GA	rs62481625	C	T	C	T	-0.1091	0.001	0.2624	0.1523	FALSE	FALSE	FALSE	0.0352	0.9772	7	155987460	0.0225	1.17999e-06	8292	TRUE	0.00282745	23.5061
ebi-a-GCST004450		IL-9	finn-b-M13_GOUT	GA	rs117807175	C	G	C	G	-0.5143	0.0935	0.0179	0.01316	FALSE	TRUE	TRUE	0.115	0.4164	14	62606535	0.1113	4.29003e-06	3634	FALSE	0.00584135	21.3405
ebi-a-GCST004450		IL-9	finn-b-M13_GOUT	GA	rs3736858	G	C	G	C	0.1374	-0.0101	0.1779	0.2045	FALSE	TRUE	TRUE	0.0314	0.747901	13	76415379	0.0293	2.76198e-06	3634	FALSE	0.00601497	21.9786
ebi-a-GCST004450		IL-9	finn-b-M13_GOUT	GA	rs41294750	T	C	T	C	0.3514	-0.0232	0.0278	0.02979	FALSE	FALSE	FALSE	0.0751	0.757201	1	53550640	0.0748	2.36499e-06	3634	TRUE	0.00603651	22.0578
ebi-a-GCST004450		IL-9	finn-b-M13_GOUT	GA	rs4880409	T	C	T	C	-0.3355	0.0803	0.9722	0.9899	FALSE	FALSE	FALSE	0.1249	0.5204	10	134330220	0.0723	3.49704e-06	3634	TRUE	0.00589058	21.5213
ebi-a-GCST004450		IL-9	finn-b-M13_GOUT	GA	rs61867538	T	C	T	C	0.3566	0.0341	0.0268	0.04322	FALSE	FALSE	FALSE	0.0625	0.585	11	1524506	0.0774	3.92998e-06	3634	TRUE	0.0058072	21.2149
ebi-a-GCST004450		IL-9	finn-b-M13_GOUT	GA	rs7232268	G	A	G	A	-0.2759	0.079	0.5	0.9604	FALSE	FALSE	FALSE	0.0642	0.2187	18	67768914	0.0587	2.52499e-06	3634	TRUE	0.00604241	22.0794
ebi-a-GCST004450		IL-9	finn-b-M13_GOUT	GA	rs7242404	A	G	A	G	-0.1228	0.043	0.2982	0.2887	FALSE	FALSE	FALSE	0.0279	0.1237	18	12741267	0.0264	3.27303e-06	3634	TRUE	0.00591869	21.6247
ebi-a-GCST004450		IL-9	finn-b-M13_GOUT	GA	rs76963786	T	C	T	C	-0.2865	-0.088	0.0865	0.04526	FALSE	FALSE	FALSE	0.061	0.1493	12	32039757	0.0557	4.49604e-07	3634	TRUE	0.00722776	26.4423
ebi-a-GCST004451		IL-7	finn-b-M13_GOUT	GA	rs117509142	C	T	C	T	0.327	0.0307	0.0567	0.03387	FALSE	FALSE	FALSE	0.0716	0.667799	8	87134083	0.0688	1.99099e-06	3409	TRUE	0.00658299	22.5769
ebi-a-GCST004451		IL-7	finn-b-M13_GOUT	GA	rs141425475	C	T	C	T	0.4781	-0.1332	0.0288	0.02083	FALSE	FALSE	FALSE	0.0907	0.1419	5	17679165	0.1016	2.53099e-06	3409	TRUE	0.00645374	22.1307
ebi-a-GCST004451		IL-7	finn-b-M13_GOUT	GA	rs144701438	A	G	A	G	-0.4819	-0.0663	0.0358	0.01521	FALSE	FALSE	FALSE	0.1046	0.5259	18	63960405	0.0989	9.75304e-07	3409	TRUE	0.0069164	23.7283
ebi-a-GCST004451		IL-7	finn-b-M13_GOUT	GA	rs147747784	C	G	C	G	0.4134	0.0473	0.5	0.05072	FALSE	TRUE	TRUE	0.0598	0.4291	19	55118193	0.0778	9.11906e-08	3409	FALSE	0.00821434	28.218
ebi-a-GCST004451		IL-7	finn-b-M13_GOUT	GA	rs17091524	C	T	C	T	-0.4924	0.0879	0.0427	0.01722	FALSE	FALSE	FALSE	0.0971	0.3654	14	56948759	0.1013	1.91399e-06	3409	TRUE	0.0068832	23.6136
ebi-a-GCST004451		IL-7	finn-b-M13_GOUT	GA	rs218247	C	G	C	G	-0.1352	-0.0608	0.2117	0.2277	FALSE	TRUE	TRUE	0.0302	0.0438995	4	55397736	0.0286	2.30802e-06	3409	FALSE	0.00651263	22.334
ebi-a-GCST004451		IL-7	finn-b-M13_GOUT	GA	rs28793375	T	C	T	C	0.1638	-0.049	0.167	0.1327	FALSE	FALSE	FALSE	0.037	0.1862	8	41415618	0.0361	4.46396e-06	3409	TRUE	0.00600304	20.5759
ebi-a-GCST004451		IL-7	finn-b-M13_GOUT	GA	rs4320361	T	G	T	G	-0.3245	0.0058	0.4523	0.4744	FALSE	FALSE	FALSE	0.0255	0.8189	6	43928511	0.0249	6.86752e-39	3409	TRUE	0.0474558	169.737
ebi-a-GCST004451		IL-7	finn-b-M13_GOUT	GA	rs62006410	T	C	T	C	-0.1557	0.0527	0.2147	0.2501	FALSE	FALSE	FALSE	0.0295	0.0745298	14	103007935	0.0303	3.38704e-07	3409	TRUE	0.00768624	26.3899
ebi-a-GCST004451		IL-7	finn-b-M13_GOUT	GA	rs75904417	C	A	C	A	0.1698	0.0817	0.1412	0.1466	FALSE	FALSE	FALSE	0.0355	0.0214699	2	168653321	0.0349	1.16201e-06	3409	TRUE	0.00689592	23.6575
ebi-a-GCST004451		IL-7	finn-b-M13_GOUT	GA	rs77981494	C	T	C	T	0.5178	0.0296	0.0159	0.01985	FALSE	FALSE	FALSE	0.0931	0.750699	16	17544866	0.1064	1.06699e-06	3409	TRUE	0.00689933	23.6693
ebi-a-GCST004451		IL-7	finn-b-M13_GOUT	GA	rs8175379	A	T	A	T	0.1307	0.0033	0.6958	0.7347	FALSE	TRUE	TRUE	0.0287	0.9071	5	46263543	0.0285	4.37804e-06	3409	FALSE	0.00613145	21.0187
ebi-a-GCST004452		IL-5	finn-b-M13_GOUT	GA	rs11680908	G	A	G	A	-0.2634	0.0235	0.0547	0.05096	FALSE	FALSE	FALSE	0.0574	0.681999	2	110076751	0.0554	2.03002e-06	3364	TRUE	0.00667494	22.592
ebi-a-GCST004452		IL-5	finn-b-M13_GOUT	GA	rs6737109	C	T	C	T	-0.116	0.0202	0.4254	0.4724	FALSE	FALSE	FALSE	0.0254	0.4251	2	23179531	0.0247	2.399e-06	3364	TRUE	0.0065137	22.0426
ebi-a-GCST004452		IL-5	finn-b-M13_GOUT	GA	rs72831687	A	G	A	G	-0.5239	0.0438	0.0169	0.01621	FALSE	FALSE	FALSE	0.1005	0.6627	6	16092360	0.1109	1.69099e-06	3364	TRUE	0.00659031	22.3036
ebi-a-GCST004452		IL-5	finn-b-M13_GOUT	GA	rs73040130	C	T	C	T	-0.2638	-0.0313	0.0646	0.05557	FALSE	FALSE	FALSE	0.0556	0.5732	19	36746190	0.0529	6.00399e-07	3364	TRUE	0.0073381	24.8531
ebi-a-GCST004452		IL-5	finn-b-M13_GOUT	GA	rs7578892	G	C	G	C	0.1173	0.0238	0.5358	0.5189	FALSE	TRUE	TRUE	0.0253	0.3474	2	214953648	0.0249	2.43703e-06	3364	FALSE	0.00655369	22.1789
ebi-a-GCST004452		IL-5	finn-b-M13_GOUT	GA	rs7767396	G	A	G	A	-0.1515	0.0068	0.4513	0.4751	FALSE	FALSE	FALSE	0.0254	0.787501	6	43927050	0.0246	7.69006e-10	3364	TRUE	0.0111488	37.905
ebi-a-GCST004453		IL-4	finn-b-M13_GOUT	GA	rs10512267	C	T	C	T	0.0824	0.0202	0.33	0.4208	FALSE	FALSE	FALSE	0.0255	0.4285	9	102190129	0.0161	2.93697e-07	8124	TRUE	0.00321392	26.1876
ebi-a-GCST004453		IL-4	finn-b-M13_GOUT	GA	rs116705532	G	T	G	T	0.4678	-0.0574	0.0169	0.0071	FALSE	FALSE	FALSE	0.1583	0.7171	1	113705169	0.0978	1.75501e-06	8124	TRUE	0.00280835	22.8737
ebi-a-GCST004453		IL-4	finn-b-M13_GOUT	GA	rs117146485	C	T	C	T	0.2924	-0.0265	0.0149	0.01874	FALSE	FALSE	FALSE	0.095	0.780001	9	138824257	0.0629	2.70901e-06	8124	TRUE	0.00265295	21.6046
ebi-a-GCST004453		IL-4	finn-b-M13_GOUT	GA	rs13106889	A	T	A	T	-0.1161	-0.0114	0.1431	0.1733	FALSE	TRUE	TRUE	0.0341	0.737801	4	175960753	0.0225	2.27201e-07	8124	FALSE	0.00326669	26.619
ebi-a-GCST004453		IL-4	finn-b-M13_GOUT	GA	rs17713451	A	G	A	G	0.1274	0.0054	0.165	0.113	FALSE	FALSE	FALSE	0.04	0.8933	7	151162472	0.0253	4.97004e-07	8124	TRUE	0.00311153	25.3508
ebi-a-GCST004453		IL-4	finn-b-M13_GOUT	GA	rs2849346	G	C	G	C	-0.077	-0.0311	0.4463	0.5308	FALSE	TRUE	TRUE	0.0256	0.2242	18	71086147	0.0165	2.86702e-06	8124	FALSE	0.00267351	21.7724
ebi-a-GCST004453		IL-4	finn-b-M13_GOUT	GA	rs4444693	A	T	A	T	0.0881	-0.017	0.7982	0.7573	FALSE	TRUE	TRUE	0.0295	0.5639	3	11704885	0.0184	1.70098e-06	8124	FALSE	0.00281399	22.9197
ebi-a-GCST004453		IL-4	finn-b-M13_GOUT	GA	rs73023729	A	G	A	G	-0.1796	-0.0877	0.0229	0.0445	FALSE	FALSE	FALSE	0.0621	0.1577	6	159654030	0.0366	9.03296e-07	8124	TRUE	0.00295526	24.0737
ebi-a-GCST004453		IL-4	finn-b-M13_GOUT	GA	rs7613691	G	A	G	A	-0.1775	0.1119	0.0527	0.05014	FALSE	FALSE	FALSE	0.0578	0.0529298	3	147653591	0.0384	4.048e-06	8124	TRUE	0.00262315	21.3613
ebi-a-GCST004453		IL-4	finn-b-M13_GOUT	GA	rs79597994	T	C	T	C	-0.5831	0.4294	0.0278	0.007163	FALSE	FALSE	FALSE	0.1493	0.00401199	1	151803047	0.127	4.31698e-06	8124	TRUE	0.00258811	21.0752
ebi-a-GCST004453		IL-4	finn-b-M13_GOUT	GA	rs9508291	C	T	C	T	0.1676	0.0181	0.0646	0.04945	FALSE	FALSE	FALSE	0.0585	0.757699	13	29710620	0.0359	3.03201e-06	8124	TRUE	0.00267563	21.7897
ebi-a-GCST004453		IL-4	finn-b-M13_GOUT	GA	rs9941733	G	A	G	A	-0.114	-0.094	0.5	0.1738	FALSE	FALSE	FALSE	0.0334	0.00489103	20	374061	0.0229	6.88098e-07	8124	TRUE	0.00304121	24.776
ebi-a-GCST004454		IL2ra	finn-b-M13_GOUT	GA	rs11241559	G	T	G	T	0.1264	0.0394	0.7813	0.7457	FALSE	FALSE	FALSE	0.029	0.175	5	119976700	0.0266	2.00198e-06	3677	TRUE	0.00610349	22.5681
ebi-a-GCST004454		IL2ra	finn-b-M13_GOUT	GA	rs117244812	A	G	A	G	-0.7064	-0.0755	0.0139	0.007114	FALSE	FALSE	FALSE	0.1514	0.6178	17	6443310	0.1488	2.10199e-06	3677	TRUE	0.00609184	22.5247
ebi-a-GCST004454		IL2ra	finn-b-M13_GOUT	GA	rs12722497	A	C	A	C	0.6279	-0.011	0.1441	0.06823	FALSE	FALSE	FALSE	0.0505	0.8273	10	6095928	0.0485	1.57217e-38	3677	TRUE	0.0435959	167.518
ebi-a-GCST004454		IL2ra	finn-b-M13_GOUT	GA	rs185231391	C	T	C	T	-0.8503	-0.3213	0.0149	0.006408	FALSE	FALSE	FALSE	0.1634	0.0492096	3	59359679	0.1809	1.47001e-06	3677	TRUE	0.00597272	22.0816
ebi-a-GCST004454		IL2ra	finn-b-M13_GOUT	GA	rs4733117	C	A	C	A	-0.1369	-0.0199	0.164	0.2059	FALSE	FALSE	FALSE	0.0312	0.5248	8	32137610	0.0292	2.627e-06	3677	TRUE	0.00594236	21.9687
ebi-a-GCST004454		IL2ra	finn-b-M13_GOUT	GA	rs61705228	T	C	T	C	0.3303	-0.0151	0.0368	0.03709	FALSE	FALSE	FALSE	0.0672	0.8219	4	101196302	0.0716	3.98804e-06	3677	TRUE	0.00575428	21.2694
ebi-a-GCST004454		IL2ra	finn-b-M13_GOUT	GA	rs759244	A	T	A	T	-0.1126	0.0094	0.4374	0.3867	FALSE	TRUE	TRUE	0.0259	0.716	4	25058323	0.0239	2.42901e-06	3677	FALSE	0.00600031	22.1842
ebi-a-GCST004454		IL2ra	finn-b-M13_GOUT	GA	rs929551	G	C	G	C	-0.1686	-0.0043	0.1173	0.1282	FALSE	TRUE	TRUE	0.0377	0.909	2	37914930	0.0352	1.61102e-06	3677	FALSE	0.00620062	22.9294
ebi-a-GCST004455		IL-2	finn-b-M13_GOUT	GA	rs12051139	C	T	C	T	0.1131	0.0017	0.4006	0.4021	FALSE	FALSE	FALSE	0.0256	0.9472	16	86918674	0.0247	4.76201e-06	3475	TRUE	0.00599741	20.9547
ebi-a-GCST004455		IL-2	finn-b-M13_GOUT	GA	rs13412535	A	G	A	G	0.1764	0.0443	0.5	0.2057	FALSE	FALSE	FALSE	0.0318	0.164	2	224874874	0.0332	1.181e-07	3475	TRUE	0.00805846	28.2144
ebi-a-GCST004455		IL-2	finn-b-M13_GOUT	GA	rs170117	T	C	T	C	-0.1617	-0.0294	0.1203	0.1444	FALSE	FALSE	FALSE	0.0362	0.4173	4	55390380	0.0349	3.86696e-06	3475	TRUE	0.0061396	21.4545
ebi-a-GCST004455		IL-2	finn-b-M13_GOUT	GA	rs2807544	G	A	G	A	-0.1175	0.0287	0.5656	0.6153	FALSE	FALSE	FALSE	0.0261	0.271	1	15204245	0.0253	3.41201e-06	3475	TRUE	0.00616868	21.5568
ebi-a-GCST004455		IL-2	finn-b-M13_GOUT	GA	rs4634519	G	A	G	A	0.1261	0.0252	0.3121	0.2716	FALSE	FALSE	FALSE	0.0283	0.373	7	67192928	0.0269	2.76898e-06	3475	TRUE	0.00628396	21.9622
ebi-a-GCST004455		IL-2	finn-b-M13_GOUT	GA	rs56254584	G	C	G	C	-0.1303	-0.0352	0.3767	0.3737	FALSE	TRUE	TRUE	0.0269	0.1901	21	15273744	0.0285	4.83704e-06	3475	FALSE	0.00597915	20.8905
ebi-a-GCST004455		IL-2	finn-b-M13_GOUT	GA	rs61335305	A	C	A	C	0.4514	-0.1011	0.5	0.01877	FALSE	FALSE	FALSE	0.0948	0.2863	15	66453074	0.0918	7.31897e-07	3475	TRUE	0.0069099	24.1651
ebi-a-GCST004455		IL-2	finn-b-M13_GOUT	GA	rs62124990	T	G	T	G	-0.6961	0.1065	0.0159	0.01951	FALSE	FALSE	FALSE	0.0915	0.2446	2	19238636	0.1495	3.21899e-06	3475	TRUE	0.00620019	21.6676
ebi-a-GCST004455		IL-2	finn-b-M13_GOUT	GA	rs7615304	G	A	G	A	0.1172	0.0161	0.6511	0.5536	FALSE	FALSE	FALSE	0.0253	0.5242	3	156675703	0.0242	1.21001e-06	3475	TRUE	0.00670422	23.4409
ebi-a-GCST004455		IL-2	finn-b-M13_GOUT	GA	rs7806875	T	A	T	A	-0.1192	0.0373	0.4404	0.4084	FALSE	TRUE	TRUE	0.0255	0.1434	7	120888143	0.0248	1.46599e-06	3475	FALSE	0.00660415	23.0887
ebi-a-GCST004455		IL-2	finn-b-M13_GOUT	GA	rs80336398	C	T	C	T	-0.4001	-0.0029	0.0209	0.02591	FALSE	FALSE	FALSE	0.0818	0.9712	3	64060934	0.0858	2.81702e-06	3475	TRUE	0.00621868	21.7326
ebi-a-GCST004456		IFNg	finn-b-M13_GOUT	GA	rs10487554	A	G	A	G	-0.0895	-0.027	0.2624	0.2802	FALSE	FALSE	FALSE	0.0281	0.3351	7	149367686	0.0183	1.087e-06	7701	TRUE	0.00309635	23.9128
ebi-a-GCST004456		IFNg	finn-b-M13_GOUT	GA	rs10761731	T	A	T	A	0.0826	-0.0513	0.5	0.3839	FALSE	TRUE	TRUE	0.026	0.0482503	10	65027610	0.0167	8.08891e-07	7701	FALSE	0.00316667	24.4576
ebi-a-GCST004456		IFNg	finn-b-M13_GOUT	GA	rs115729819	G	A	G	A	-0.2484	-0.0531	0.0209	0.02678	FALSE	FALSE	FALSE	0.0791	0.5021	4	169704667	0.0515	1.38201e-06	7701	TRUE	0.00301184	23.2582
ebi-a-GCST004456		IFNg	finn-b-M13_GOUT	GA	rs11843756	G	T	G	T	-0.184	0.0919	0.0288	0.04293	FALSE	FALSE	FALSE	0.0624	0.141	13	49254892	0.0393	3.08901e-06	7701	TRUE	0.00283837	21.9148
ebi-a-GCST004456		IFNg	finn-b-M13_GOUT	GA	rs12420286	C	T	C	T	-0.2376	-0.0649	0.0288	0.02801	FALSE	FALSE	FALSE	0.0769	0.3989	11	103777894	0.0501	2.083e-06	7701	TRUE	0.00291208	22.4856
ebi-a-GCST004456		IFNg	finn-b-M13_GOUT	GA	rs1867282	T	C	T	C	0.0774	0.0394	0.326	0.4097	FALSE	FALSE	FALSE	0.0257	0.1246	9	102172147	0.0166	3.15203e-06	7701	TRUE	0.0028151	21.7347
ebi-a-GCST004456		IFNg	finn-b-M13_GOUT	GA	rs2073438	A	G	A	G	0.0898	0.0635	0.2714	0.2598	FALSE	FALSE	FALSE	0.0288	0.0276198	17	6900076	0.0188	1.67598e-06	7701	TRUE	0.00295396	22.8099
ebi-a-GCST004456		IFNg	finn-b-M13_GOUT	GA	rs2188420	G	C	G	C	-0.0987	0.0205	0.1352	0.202	FALSE	TRUE	TRUE	0.0317	0.5183	7	106486243	0.0202	1.03001e-06	7701	FALSE	0.00309058	23.8682
ebi-a-GCST004456		IFNg	finn-b-M13_GOUT	GA	rs74148555	T	C	T	C	-0.3732	-0.1421	0.0527	0.02141	FALSE	FALSE	FALSE	0.0888	0.1093	10	92079842	0.0774	2.635e-06	7701	TRUE	0.00300985	23.2428
ebi-a-GCST004456		IFNg	finn-b-M13_GOUT	GA	rs78296352	T	G	T	G	0.343	0.0094	0.0288	0.01392	FALSE	FALSE	FALSE	0.108	0.9306	1	22821844	0.0652	1.38299e-07	7701	TRUE	0.00358087	27.6682
ebi-a-GCST004457		GROa	finn-b-M13_GOUT	GA	rs1113500	T	G	T	G	0.1174	-0.0142	0.6302	0.593	FALSE	FALSE	FALSE	0.0257	0.579301	1	108595442	0.0244	1.57101e-06	3505	TRUE	0.0065616	23.1371
ebi-a-GCST004457		GROa	finn-b-M13_GOUT	GA	rs12075	A	G	A	G	0.3751	0.0368	0.5	0.5308	FALSE	FALSE	FALSE	0.0253	0.1452	1	159175354	0.0237	1.24394e-55	3505	TRUE	0.0667007	250.351
ebi-a-GCST004457		GROa	finn-b-M13_GOUT	GA	rs140734053	A	G	A	G	0.7257	0.0806	0.0249	0.00883	FALSE	FALSE	FALSE	0.1351	0.551001	10	5401459	0.1561	3.578e-06	3505	TRUE	0.00612845	21.6003
ebi-a-GCST004457		GROa	finn-b-M13_GOUT	GA	rs185768063	G	A	G	A	-0.3998	-0.0336	0.0139	0.02718	FALSE	FALSE	FALSE	0.0774	0.664599	6	16494983	0.076	1.456e-07	3505	TRUE	0.00783348	27.6573
ebi-a-GCST004457		GROa	finn-b-M13_GOUT	GA	rs2422841	A	G	A	G	-0.1657	0.0159	0.8767	0.8568	FALSE	FALSE	FALSE	0.0367	0.6642	20	3080352	0.0361	4.65597e-06	3505	TRUE	0.00597503	21.0563
ebi-a-GCST004457		GROa	finn-b-M13_GOUT	GA	rs508977	G	T	G	T	0.3802	-0.0007	0.2336	0.2396	FALSE	FALSE	FALSE	0.0295	0.9816	4	74762383	0.028	7.55788e-42	3505	TRUE	0.0499753	184.272
ebi-a-GCST004457		GROa	finn-b-M13_GOUT	GA	rs62024303	G	A	G	A	0.3053	-0.0091	0.0457	0.04257	FALSE	FALSE	FALSE	0.0631	0.8849	15	88871162	0.0666	4.40798e-06	3505	TRUE	0.00595966	21.0018
ebi-a-GCST004457		GROa	finn-b-M13_GOUT	GA	rs78653452	T	G	T	G	-0.7362	0.1106	0.0119	0.009857	FALSE	FALSE	FALSE	0.1276	0.3863	20	9762055	0.1558	1.20801e-06	3505	TRUE	0.0063301	22.3156
ebi-a-GCST004458		GCSF	finn-b-M13_GOUT	GA	rs115256310	G	A	G	A	0.6821	0.1303	0.0199	0.007349	FALSE	FALSE	FALSE	0.1453	0.3699	5	71399691	0.136	6.72605e-07	7904	TRUE	0.00317243	25.1483
ebi-a-GCST004458		GCSF	finn-b-M13_GOUT	GA	rs11903143	G	A	G	A	-0.087	-0.0264	0.2575	0.2872	FALSE	FALSE	FALSE	0.028	0.3445	2	29592460	0.0176	6.35199e-07	7904	TRUE	0.00308195	24.4289
ebi-a-GCST004458		GCSF	finn-b-M13_GOUT	GA	rs139692213	A	T	A	T	-0.6028	-0.2278	0.0219	0.009217	FALSE	TRUE	TRUE	0.1359	0.0936095	1	70776851	0.1336	4.79601e-06	7904	FALSE	0.00256903	20.3528
ebi-a-GCST004458		GCSF	finn-b-M13_GOUT	GA	rs145756094	G	C	G	C	0.7408	0.0859	0.0109	0.003664	FALSE	TRUE	TRUE	0.2023	0.6711	9	29106805	0.1479	5.52599e-07	7904	FALSE	0.00316404	25.0816
ebi-a-GCST004458		GCSF	finn-b-M13_GOUT	GA	rs147128865	T	C	T	C	0.27	0.1412	0.0129	0.02259	FALSE	FALSE	FALSE	0.0847	0.0956093	9	34972766	0.0587	4.923e-06	7904	TRUE	0.00266958	21.1515
ebi-a-GCST004458		GCSF	finn-b-M13_GOUT	GA	rs1817411	T	C	T	C	0.089	0.0183	0.327	0.2165	FALSE	FALSE	FALSE	0.0308	0.5518	8	98598328	0.0191	3.09899e-06	7904	TRUE	0.00273952	21.7072
ebi-a-GCST004458		GCSF	finn-b-M13_GOUT	GA	rs2324653	C	G	C	G	-0.0808	0.0024	0.5616	0.5758	FALSE	TRUE	TRUE	0.0255	0.9251	4	25057662	0.0161	5.03304e-07	7904	FALSE	0.00317645	25.1803
ebi-a-GCST004458		GCSF	finn-b-M13_GOUT	GA	rs2671444	A	G	A	G	-0.0784	0.0258	0.6352	0.6517	FALSE	FALSE	FALSE	0.0264	0.3279	12	101552075	0.0166	2.48399e-06	7904	TRUE	0.00281414	22.3001
ebi-a-GCST004458		GCSF	finn-b-M13_GOUT	GA	rs74148555	T	C	T	C	-0.3715	-0.1421	0.5	0.02141	FALSE	FALSE	FALSE	0.0888	0.1093	10	92079842	0.0755	1.55099e-06	7904	TRUE	0.00305386	24.2055
ebi-a-GCST004458		GCSF	finn-b-M13_GOUT	GA	rs76287671	T	C	T	C	0.0938	0.006	0.1909	0.2403	FALSE	FALSE	FALSE	0.0298	0.841	19	44122296	0.0189	6.92102e-07	7904	TRUE	0.00310659	24.6248
ebi-a-GCST004458		GCSF	finn-b-M13_GOUT	GA	rs77318030	C	T	C	T	0.2045	0.0355	0.0517	0.04263	FALSE	FALSE	FALSE	0.063	0.573099	19	55055897	0.0428	2.21101e-06	7904	TRUE	0.00288005	22.8239
ebi-a-GCST004459		FGFBasic	finn-b-M13_GOUT	GA	rs116920326	C	G	C	G	-0.2435	-0.0097	0.0149	0.02092	FALSE	TRUE	TRUE	0.0894	0.9138	14	92208121	0.0534	4.95302e-06	7565	FALSE	0.00274103	20.7874
ebi-a-GCST004459		FGFBasic	finn-b-M13_GOUT	GA	rs13412535	A	G	A	G	-0.1112	0.0443	0.2256	0.2057	FALSE	FALSE	FALSE	0.0318	0.164	2	224874874	0.0225	7.34497e-07	7565	TRUE	0.00321837	24.4191
ebi-a-GCST004459		FGFBasic	finn-b-M13_GOUT	GA	rs16873997	G	C	G	C	0.4922	0.1	0.0179	0.006795	FALSE	TRUE	TRUE	0.1484	0.500299	5	71308330	0.1048	2.99302e-06	7565	FALSE	0.00290728	22.0519
ebi-a-GCST004459		FGFBasic	finn-b-M13_GOUT	GA	rs61990749	C	G	C	G	0.1116	-0.0304	0.1252	0.1513	FALSE	TRUE	TRUE	0.0356	0.3924	14	78372501	0.0229	1.244e-06	7565	FALSE	0.00312959	23.7434
ebi-a-GCST004459		FGFBasic	finn-b-M13_GOUT	GA	rs747334	G	A	G	A	-0.0751	0.0143	0.5219	0.5327	FALSE	FALSE	FALSE	0.0252	0.572	10	92744744	0.0164	4.52804e-06	7565	TRUE	0.00276427	20.9642
ebi-a-GCST004459		FGFBasic	finn-b-M13_GOUT	GA	rs75168112	C	T	C	T	0.1001	0.0291	0.1779	0.1979	FALSE	FALSE	FALSE	0.0319	0.3621	18	71086067	0.0214	2.99902e-06	7565	TRUE	0.00288388	21.8739
ebi-a-GCST004459		FGFBasic	finn-b-M13_GOUT	GA	rs9907295	T	C	T	C	-0.1319	0.0039	0.0964	0.106	FALSE	FALSE	FALSE	0.041	0.9251	17	34257313	0.0269	7.94804e-07	7565	TRUE	0.00316809	24.0364
ebi-a-GCST004460		Eotaxin	finn-b-M13_GOUT	GA	rs11087905	A	C	A	C	0.0941	0.0076	0.3419	0.4041	FALSE	FALSE	FALSE	0.0268	0.7776	21	25505329	0.0189	5.47697e-07	8153	TRUE	0.00303124	24.7827
ebi-a-GCST004460		Eotaxin	finn-b-M13_GOUT	GA	rs112347425	T	C	T	C	0.158	-0.0582	0.1074	0.09117	FALSE	FALSE	FALSE	0.0445	0.1908	3	46460888	0.0277	8.64709e-09	8153	TRUE	0.00397473	32.5273
ebi-a-GCST004460		Eotaxin	finn-b-M13_GOUT	GA	rs12075	A	G	A	G	0.1671	0.0368	0.6024	0.5308	FALSE	FALSE	FALSE	0.0253	0.1452	1	159175354	0.0156	1.33199e-26	8153	TRUE	0.0138777	114.709
ebi-a-GCST004460		Eotaxin	finn-b-M13_GOUT	GA	rs1476670	C	A	C	A	0.1007	0.0805	0.7932	0.8363	FALSE	FALSE	FALSE	0.0341	0.0182499	1	44508195	0.0217	3.51399e-06	8153	TRUE	0.00263437	21.5294
ebi-a-GCST004460		Eotaxin	finn-b-M13_GOUT	GA	rs187131	G	C	G	C	-0.1291	-0.018	0.1332	0.1135	FALSE	TRUE	TRUE	0.0397	0.651199	1	91504337	0.0254	3.57298e-07	8153	FALSE	0.00315859	25.8273
ebi-a-GCST004460		Eotaxin	finn-b-M13_GOUT	GA	rs2024050	G	A	G	A	-0.1728	-0.0113	0.8996	0.9275	FALSE	FALSE	FALSE	0.0489	0.8175	7	75460393	0.0303	1.104e-08	8153	TRUE	0.00397334	32.5159
ebi-a-GCST004460		Eotaxin	finn-b-M13_GOUT	GA	rs2210755	C	T	C	T	0.1104	0.0866	0.0805	0.143	FALSE	FALSE	FALSE	0.0359	0.0158899	9	80223823	0.0242	4.854e-06	8153	TRUE	0.00254614	20.8066
ebi-a-GCST004460		Eotaxin	finn-b-M13_GOUT	GA	rs2211994	C	T	C	T	-0.0885	0.0041	0.7495	0.7253	FALSE	FALSE	FALSE	0.0282	0.884	21	18047593	0.0177	6.07897e-07	8153	TRUE	0.00305698	24.9939
ebi-a-GCST004460		Eotaxin	finn-b-M13_GOUT	GA	rs2228467	C	T	C	T	0.4163	-0.0534	0.5	0.07672	FALSE	FALSE	FALSE	0.0472	0.2584	3	42906116	0.0292	2.27091e-46	8153	TRUE	0.024324	203.208
ebi-a-GCST004460		Eotaxin	finn-b-M13_GOUT	GA	rs2419841	C	T	C	T	0.1277	0.0309	0.1193	0.08129	FALSE	FALSE	FALSE	0.0466	0.5072	10	115335983	0.0279	4.97794e-06	8153	TRUE	0.00256296	20.9443
ebi-a-GCST004460		Eotaxin	finn-b-M13_GOUT	GA	rs5746492	G	A	G	A	-0.0954	-0.0256	0.1809	0.1679	FALSE	FALSE	FALSE	0.0337	0.448	22	18393933	0.0207	3.95904e-06	8153	TRUE	0.00259842	21.2349
ebi-a-GCST004460		Eotaxin	finn-b-M13_GOUT	GA	rs5754733	A	C	A	C	-0.1042	0.0018	0.7883	0.827	FALSE	FALSE	FALSE	0.0336	0.9583	22	34269594	0.0214	1.06299e-06	8153	TRUE	0.00289954	23.7029
ebi-a-GCST004460		Eotaxin	finn-b-M13_GOUT	GA	rs59808887	T	C	T	C	-0.1673	0.0071	0.0775	0.06498	FALSE	FALSE	FALSE	0.0518	0.8911	5	31846520	0.0358	2.91099e-06	8153	TRUE	0.00267145	21.8333
ebi-a-GCST004460		Eotaxin	finn-b-M13_GOUT	GA	rs75426604	A	C	A	C	-0.1366	0.0576	0.1312	0.09292	FALSE	FALSE	FALSE	0.0434	0.1845	14	35857714	0.0291	2.52802e-06	8153	TRUE	0.00269542	22.0297
ebi-a-GCST004460		Eotaxin	finn-b-M13_GOUT	GA	rs79722574	T	C	T	C	-0.1113	-0.0269	0.16	0.1395	FALSE	FALSE	FALSE	0.0366	0.463	17	32619052	0.0228	1.06101e-06	8153	TRUE	0.00291431	23.824
ebi-a-GCST004460		Eotaxin	finn-b-M13_GOUT	GA	rs9317045	C	A	C	A	-0.1182	0.0451	0.5	0.1465	FALSE	FALSE	FALSE	0.0359	0.209	13	59630038	0.0237	5.82197e-07	8153	TRUE	0.00304157	24.8675

## Sheet: Supplementary Table 3
Supplementary Table 3 Results of causal relationship between 132 circulating inflammatory proteins and gout in the forward MR analysis.
91 Circulating Inflammatory Proteins
id.exposure	exposure	outcome	method	nsnp	b	se	pval	lo_ci	up_ci	or	or_lci95	or_uci95
GCST90274758	4EBP1	GA	MR Egger	11	0.292984	0.262397	0.293101	-0.221315	0.807282	1.34042	0.801465	2.24181
GCST90274758	4EBP1	GA	Weighted median	11	-0.0820725	0.143745	0.568028	-0.363813	0.199668	0.921205	0.695021	1.221
GCST90274758	4EBP1	GA	Inverse variance weighted	11	-0.0970928	0.106008	0.359721	-0.304869	0.110684	0.907472	0.73722	1.11704
GCST90274758	4EBP1	GA	Simple mode	11	0.185805	0.230979	0.439857	-0.266914	0.638524	1.20419	0.765739	1.89368
GCST90274758	4EBP1	GA	Weighted mode	11	-0.0873854	0.182014	0.641483	-0.444133	0.269362	0.916324	0.64138	1.30913
GCST90274759	ADA	GA	MR Egger	15	-0.041414	0.0644354	0.531578	-0.167707	0.0848794	0.959432	0.845601	1.08859
GCST90274759	ADA	GA	Weighted median	15	-0.0159916	0.0617025	0.795502	-0.136928	0.104945	0.984136	0.872033	1.11065
GCST90274759	ADA	GA	Inverse variance weighted	15	-0.00269754	0.0515333	0.958253	-0.103703	0.0983076	0.997306	0.901493	1.1033
GCST90274759	ADA	GA	Simple mode	15	0.106371	0.130014	0.426977	-0.148456	0.361197	1.11223	0.862038	1.43505
GCST90274759	ADA	GA	Weighted mode	15	-0.0119693	0.0601216	0.845059	-0.129808	0.105869	0.988102	0.878264	1.11168
GCST90274760	ARTM	GA	MR Egger	17	-0.0598074	0.276519	0.831678	-0.601784	0.482169	0.941946	0.547834	1.61958
GCST90274760	ARTM	GA	Weighted median	17	0.0531871	0.140005	0.704025	-0.221223	0.327598	1.05463	0.801538	1.38763
GCST90274760	ARTM	GA	Inverse variance weighted	17	0.125077	0.108153	0.247485	-0.0869031	0.337056	1.13324	0.916766	1.40082
GCST90274760	ARTM	GA	Simple mode	17	-0.142401	0.306087	0.648035	-0.742331	0.457529	0.867273	0.476003	1.58016
GCST90274760	ARTM	GA	Weighted mode	17	-0.164027	0.297629	0.58917	-0.74738	0.419326	0.848719	0.473606	1.52094
GCST90274761	AXIN1	GA	MR Egger	8	0.0269157	0.33931	0.939354	-0.638132	0.691963	1.02728	0.528278	1.99763
GCST90274761	AXIN1	GA	Weighted median	8	0.147691	0.185441	0.425783	-0.215774	0.511156	1.15915	0.805917	1.66722
GCST90274761	AXIN1	GA	Inverse variance weighted	8	0.191091	0.140501	0.173808	-0.0842908	0.466472	1.21057	0.919164	1.59436
GCST90274761	AXIN1	GA	Simple mode	8	-0.0902202	0.316561	0.783891	-0.71068	0.53024	0.91373	0.49131	1.69934
GCST90274761	AXIN1	GA	Weighted mode	8	-0.0820791	0.314905	0.801866	-0.699293	0.535135	0.921199	0.496936	1.70768
GCST90274762	Beta-NGF	GA	MR Egger	21	-0.225887	0.256822	0.390094	-0.729257	0.277484	0.797808	0.482267	1.3198
GCST90274762	Beta-NGF	GA	Weighted median	21	-0.0349638	0.134955	0.795576	-0.299476	0.229549	0.96564	0.741206	1.25803
GCST90274762	Beta-NGF	GA	Inverse variance weighted	21	-0.0425889	0.0985402	0.665598	-0.235728	0.15055	0.958305	0.789996	1.16247
GCST90274762	Beta-NGF	GA	Simple mode	21	0.0246032	0.213494	0.909403	-0.393844	0.443051	1.02491	0.674459	1.55745
GCST90274762	Beta-NGF	GA	Weighted mode	21	-0.0581052	0.202241	0.776833	-0.454497	0.338286	0.943551	0.634767	1.40254
GCST90274763	CASP-8	GA	MR Egger	13	0.207099	0.19499	0.31095	-0.17508	0.589279	1.2301	0.83939	1.80269
GCST90274763	CASP-8	GA	Weighted median	13	0.131102	0.136938	0.338376	-0.137297	0.399501	1.14008	0.871711	1.49108
GCST90274763	CASP-8	GA	Inverse variance weighted	13	0.0612276	0.102685	0.550998	-0.140035	0.262491	1.06314	0.869327	1.30016
GCST90274763	CASP-8	GA	Simple mode	13	0.0649612	0.205077	0.756865	-0.33699	0.466913	1.06712	0.713916	1.59506
GCST90274763	CASP-8	GA	Weighted mode	13	0.126577	0.137704	0.3761	-0.143322	0.396476	1.13494	0.866475	1.48658
GCST90274764	CCL11	GA	MR Egger	19	-0.120525	0.158978	0.458759	-0.432121	0.191072	0.886455	0.649131	1.21055
GCST90274764	CCL11	GA	Weighted median	19	-0.046826	0.113597	0.680184	-0.269476	0.175824	0.954253	0.76378	1.19223
GCST90274764	CCL11	GA	Inverse variance weighted	19	0.0212047	0.0791847	0.788862	-0.133997	0.176407	1.02143	0.874592	1.19292
GCST90274764	CCL11	GA	Simple mode	19	-0.0943954	0.208482	0.656121	-0.503021	0.31423	0.909923	0.604701	1.3692
GCST90274764	CCL11	GA	Weighted mode	19	-0.0998086	0.133375	0.463929	-0.361224	0.161607	0.905011	0.696823	1.1754
GCST90274765	CCL19	GA	MR Egger	19	-0.121205	0.115384	0.308217	-0.347358	0.104948	0.885852	0.706553	1.11065
GCST90274765	CCL19	GA	Weighted median	19	-0.124577	0.0765293	0.10356	-0.274574	0.0254204	0.88287	0.759896	1.02575
GCST90274765	CCL19	GA	Inverse variance weighted	19	-0.133337	0.0752788	0.0765212	-0.280883	0.0142098	0.87517	0.755117	1.01431
GCST90274765	CCL19	GA	Simple mode	19	-0.0959316	0.136214	0.490275	-0.36291	0.171047	0.908526	0.695649	1.18655
GCST90274765	CCL19	GA	Weighted mode	19	-0.121569	0.0742679	0.119014	-0.267134	0.0239957	0.88553	0.76557	1.02429
GCST90274766	CCL20	GA	MR Egger	21	-0.37656	0.363058	0.312669	-1.08815	0.335034	0.686218	0.336838	1.39799
GCST90274766	CCL20	GA	Weighted median	21	-0.127268	0.159245	0.424177	-0.439389	0.184853	0.880497	0.64443	1.20304
GCST90274766	CCL20	GA	Inverse variance weighted	21	-0.084966	0.141778	0.54898	-0.362851	0.192919	0.918544	0.69569	1.21278
GCST90274766	CCL20	GA	Simple mode	21	0.0767636	0.32545	0.815933	-0.561119	0.714646	1.07979	0.57057	2.04346
GCST90274766	CCL20	GA	Weighted mode	21	0.144496	0.330254	0.666416	-0.502802	0.791794	1.15546	0.604833	2.20735
GCST90274767	CCL23	GA	MR Egger	23	0.0535185	0.087563	0.547627	-0.118105	0.225142	1.05498	0.888603	1.2525
GCST90274767	CCL23	GA	Weighted median	23	0.0437046	0.0727209	0.547846	-0.0988283	0.186237	1.04467	0.905898	1.20471
GCST90274767	CCL23	GA	Inverse variance weighted	23	-0.013189	0.06181	0.831031	-0.134337	0.107959	0.986898	0.874296	1.114
GCST90274767	CCL23	GA	Simple mode	23	-0.314014	0.18898	0.110772	-0.684415	0.0563859	0.730509	0.504385	1.05801
GCST90274767	CCL23	GA	Weighted mode	23	0.0477897	0.0716307	0.511602	-0.0926064	0.188186	1.04895	0.911552	1.20706
GCST90274768	CCL25	GA	MR Egger	23	-0.0352718	0.087573	0.691188	-0.206915	0.136371	0.965343	0.813089	1.14611
GCST90274768	CCL25	GA	Weighted median	23	-0.030499	0.064526	0.636454	-0.15697	0.095972	0.969961	0.85473	1.10073
GCST90274768	CCL25	GA	Inverse variance weighted	23	0.00799278	0.0547211	0.883871	-0.0992606	0.115246	1.00802	0.905507	1.12215
GCST90274768	CCL25	GA	Simple mode	23	0.268598	0.154848	0.0968037	-0.0349035	0.5721	1.30813	0.965699	1.77198
GCST90274768	CCL25	GA	Weighted mode	23	-0.0715595	0.0627743	0.266567	-0.194597	0.0514781	0.930941	0.823166	1.05283
GCST90274769	CCL28	GA	MR Egger	20	-0.116916	0.215026	0.593298	-0.538367	0.304535	0.88966	0.5837	1.35599
GCST90274769	CCL28	GA	Weighted median	20	-0.0299786	0.139999	0.830442	-0.304376	0.244419	0.970466	0.737583	1.27688
GCST90274769	CCL28	GA	Inverse variance weighted	20	-0.0256397	0.101226	0.800042	-0.224042	0.172762	0.974686	0.799282	1.18858
GCST90274769	CCL28	GA	Simple mode	20	-0.23746	0.244539	0.343724	-0.716756	0.241837	0.788629	0.488334	1.27359
GCST90274769	CCL28	GA	Weighted mode	20	-0.207677	0.240144	0.397934	-0.678359	0.263004	0.812469	0.507449	1.30083
GCST90274770	CCL4	GA	MR Egger	18	0.0775255	0.0660573	0.257726	-0.0519469	0.206998	1.08061	0.949379	1.22998
GCST90274770	CCL4	GA	Weighted median	18	0.0407698	0.0539993	0.450246	-0.0650689	0.146608	1.04161	0.937003	1.1579
GCST90274770	CCL4	GA	Inverse variance weighted	18	0.0577645	0.0451929	0.201187	-0.0308136	0.146343	1.05947	0.969656	1.15759
GCST90274770	CCL4	GA	Simple mode	18	0.194808	0.135146	0.167622	-0.0700788	0.459695	1.21508	0.93232	1.58359
GCST90274770	CCL4	GA	Weighted mode	18	0.0551852	0.050118	0.286198	-0.0430461	0.153417	1.05674	0.957867	1.16581
GCST90274771	CD244	GA	MR Egger	21	0.12564	0.180723	0.495341	-0.228577	0.479856	1.13387	0.795665	1.61584
GCST90274771	CD244	GA	Weighted median	21	0.0183913	0.108572	0.865487	-0.194409	0.231192	1.01856	0.823321	1.2601
GCST90274771	CD244	GA	Inverse variance weighted	21	0.0402734	0.0833979	0.629162	-0.123186	0.203733	1.0411	0.884099	1.22597
GCST90274771	CD244	GA	Simple mode	21	-0.244462	0.220914	0.281602	-0.677453	0.188529	0.783126	0.507909	1.20747
GCST90274771	CD244	GA	Weighted mode	21	-0.0116269	0.11615	0.92126	-0.23928	0.216026	0.98844	0.787194	1.24114
GCST90274772	CD40	GA	MR Egger	15	0.114675	0.0861163	0.205862	-0.0541133	0.283462	1.12151	0.947325	1.32772
GCST90274772	CD40	GA	Weighted median	15	0.0399671	0.0655452	0.542018	-0.0885015	0.168436	1.04078	0.915302	1.18345
GCST90274772	CD40	GA	Inverse variance weighted	15	0.0420155	0.0614867	0.494401	-0.0784985	0.162529	1.04291	0.924503	1.17648
GCST90274772	CD40	GA	Simple mode	15	0.101228	0.202178	0.624368	-0.29504	0.497497	1.10653	0.744502	1.6446
GCST90274772	CD40	GA	Weighted mode	15	0.0533203	0.0686822	0.45047	-0.0812969	0.187937	1.05477	0.92192	1.20676
GCST90274773	CD5	GA	MR Egger	20	-0.15538	0.238472	0.522914	-0.622785	0.312025	0.85609	0.536448	1.36619
GCST90274773	CD5	GA	Weighted median	20	0.0271306	0.121317	0.823042	-0.210651	0.264912	1.0275	0.810057	1.30332
GCST90274773	CD5	GA	Inverse variance weighted	20	0.114807	0.088679	0.195444	-0.0590034	0.288618	1.12166	0.942704	1.33458
GCST90274773	CD5	GA	Simple mode	20	-0.0735719	0.245424	0.767604	-0.554603	0.407459	0.929069	0.5743	1.50299
GCST90274773	CD5	GA	Weighted mode	20	-0.0398875	0.221342	0.858898	-0.473719	0.393944	0.960898	0.622682	1.48282
GCST90274774	CD6	GA	MR Egger	15	0.0881918	0.0937358	0.363934	-0.0955304	0.271914	1.0922	0.908891	1.31247
GCST90274774	CD6	GA	Weighted median	15	0.0692661	0.0609949	0.256122	-0.050284	0.188816	1.07172	0.950959	1.20782
GCST90274774	CD6	GA	Inverse variance weighted	15	0.0727796	0.0633264	0.250442	-0.0513402	0.196899	1.07549	0.949955	1.21762
GCST90274774	CD6	GA	Simple mode	15	-0.0630264	0.170958	0.717892	-0.398104	0.272051	0.938919	0.671592	1.31265
GCST90274774	CD6	GA	Weighted mode	15	0.0617138	0.0626847	0.341574	-0.0611483	0.184576	1.06366	0.940684	1.20271
GCST90274775	CDCP1	GA	MR Egger	23	-0.0503711	0.104288	0.634093	-0.254776	0.154034	0.950876	0.77509	1.16653
GCST90274775	CDCP1	GA	Weighted median	23	-0.011757	0.0834252	0.887927	-0.17527	0.151756	0.988312	0.83923	1.16388
GCST90274775	CDCP1	GA	Inverse variance weighted	23	-0.028576	0.0591714	0.629141	-0.144552	0.0873999	0.971828	0.86541	1.09133
GCST90274775	CDCP1	GA	Simple mode	23	0.0281574	0.132679	0.833888	-0.231893	0.288208	1.02856	0.793031	1.33403
GCST90274775	CDCP1	GA	Weighted mode	23	-0.0431378	0.0861533	0.621548	-0.211998	0.125723	0.957779	0.808966	1.13397
GCST90274776	CSF-1	GA	MR Egger	15	-0.183323	0.266722	0.503961	-0.706099	0.339453	0.832499	0.493566	1.40418
GCST90274776	CSF-1	GA	Weighted median	15	-0.0151019	0.134907	0.910869	-0.279519	0.249315	0.985012	0.756147	1.28315
GCST90274776	CSF-1	GA	Inverse variance weighted	15	0.0104857	0.102697	0.918675	-0.190801	0.211772	1.01054	0.826297	1.23587
GCST90274776	CSF-1	GA	Simple mode	15	-0.0149877	0.245836	0.952248	-0.496827	0.466852	0.985124	0.608458	1.59497
GCST90274776	CSF-1	GA	Weighted mode	15	-0.0149877	0.145038	0.919161	-0.299261	0.269286	0.985124	0.741366	1.30903
GCST90274777	CST5	GA	MR Egger	15	-0.183323	0.266722	0.503961	-0.706099	0.339453	0.832499	0.493566	1.40418
GCST90274777	CST5	GA	Weighted median	15	-0.0151019	0.134907	0.910869	-0.279519	0.249315	0.985012	0.756147	1.28315
GCST90274777	CST5	GA	Inverse variance weighted	15	0.0104857	0.102697	0.918675	-0.190801	0.211772	1.01054	0.826297	1.23587
GCST90274777	CST5	GA	Simple mode	15	-0.0149877	0.245836	0.952248	-0.496827	0.466852	0.985124	0.608458	1.59497
GCST90274777	CST5	GA	Weighted mode	15	-0.0149877	0.145038	0.919161	-0.299261	0.269286	0.985124	0.741366	1.30903
GCST90274778	CX3CL1	GA	MR Egger	21	0.267501	0.245197	0.288932	-0.213086	0.748088	1.3067	0.808087	2.11296
GCST90274778	CX3CL1	GA	Weighted median	21	0.0580913	0.137402	0.672454	-0.211217	0.3274	1.05981	0.809598	1.38736
GCST90274778	CX3CL1	GA	Inverse variance weighted	21	0.0377263	0.0951593	0.69177	-0.148786	0.224238	1.03845	0.861754	1.25137
GCST90274778	CX3CL1	GA	Simple mode	21	0.137374	0.262803	0.606909	-0.377721	0.652468	1.14726	0.685422	1.92027
GCST90274778	CX3CL1	GA	Weighted mode	21	0.137374	0.269233	0.615469	-0.390323	0.665071	1.14726	0.676838	1.94463
GCST90274779	CXCL1	GA	MR Egger	7	0.0482598	0.128214	0.722062	-0.203039	0.299559	1.04944	0.816246	1.34926
GCST90274779	CXCL1	GA	Weighted median	7	0.0367626	0.0910241	0.686303	-0.141645	0.21517	1.03745	0.86793	1.24007
GCST90274779	CXCL1	GA	Inverse variance weighted	7	0.0369081	0.0840613	0.660617	-0.127852	0.201668	1.0376	0.879984	1.22344
GCST90274779	CXCL1	GA	Simple mode	7	0.0640774	0.178951	0.732549	-0.286666	0.414821	1.06617	0.750763	1.5141
GCST90274779	CXCL1	GA	Weighted mode	7	0.040299	0.0906726	0.672303	-0.137419	0.218017	1.04112	0.871605	1.24361
GCST90274780	CXCL10	GA	MR Egger	22	0.0781701	0.20235	0.703345	-0.318435	0.474775	1.08131	0.727286	1.60765
GCST90274780	CXCL10	GA	Weighted median	22	0.119581	0.12251	0.329017	-0.120538	0.359701	1.12703	0.886443	1.4329
GCST90274780	CXCL10	GA	Inverse variance weighted	22	0.0462447	0.111912	0.679442	-0.173102	0.265591	1.04733	0.841052	1.3042
GCST90274780	CXCL10	GA	Simple mode	22	0.0921802	0.246997	0.712738	-0.391935	0.576295	1.09656	0.675748	1.77943
GCST90274780	CXCL10	GA	Weighted mode	22	0.0253702	0.211473	0.905648	-0.389118	0.439858	1.02569	0.677655	1.55249
GCST90274781	CXL11	GA	MR Egger	22	0.0917284	0.238244	0.704288	-0.37523	0.558686	1.09607	0.687131	1.74837
GCST90274781	CXL11	GA	Weighted median	22	-0.00295789	0.116899	0.979813	-0.23208	0.226164	0.997046	0.792883	1.25378
GCST90274781	CXL11	GA	Inverse variance weighted	22	0.0480673	0.0902148	0.594165	-0.128754	0.224888	1.04924	0.879191	1.25218
GCST90274781	CXL11	GA	Simple mode	22	0.10606	0.214649	0.626358	-0.314652	0.526772	1.11189	0.730043	1.69346
GCST90274781	CXL11	GA	Weighted mode	22	0.00977864	0.149092	0.948326	-0.282442	0.301999	1.00983	0.75394	1.35256
GCST90274782	CXCL5	GA	MR Egger	14	0.00866103	0.0927953	0.927178	-0.173218	0.19054	1.0087	0.840955	1.2099
GCST90274782	CXCL5	GA	Weighted median	14	0.0220155	0.0743284	0.767083	-0.123668	0.167699	1.02226	0.883673	1.18258
GCST90274782	CXCL5	GA	Inverse variance weighted	14	-0.0631906	0.0592873	0.286498	-0.179394	0.0530126	0.938765	0.835777	1.05444
GCST90274782	CXCL5	GA	Simple mode	14	-0.336822	0.151767	0.0448737	-0.634285	-0.0393585	0.714036	0.530314	0.961406
GCST90274782	CXCL5	GA	Weighted mode	14	-0.0098706	0.0744574	0.896566	-0.155807	0.136066	0.990178	0.855724	1.14576
GCST90274783	CXCL6	GA	MR Egger	10	-0.0920491	0.107479	0.416672	-0.302709	0.118611	0.91206	0.738814	1.12593
GCST90274783	CXCL6	GA	Weighted median	10	0.0451029	0.0654098	0.490481	-0.0831003	0.173306	1.04614	0.920259	1.18923
GCST90274783	CXCL6	GA	Inverse variance weighted	10	0.0638288	0.0745498	0.391893	-0.0822889	0.209946	1.06591	0.921006	1.23361
GCST90274783	CXCL6	GA	Simple mode	10	0.0443651	0.155603	0.782007	-0.260617	0.349347	1.04536	0.770576	1.41814
GCST90274783	CXCL6	GA	Weighted mode	10	0.0443651	0.0608024	0.484155	-0.0748077	0.163538	1.04536	0.927922	1.17767
GCST90274784	CXCL9	GA	MR Egger	19	-0.0537201	0.221946	0.811643	-0.488734	0.381293	0.947697	0.613403	1.46418
GCST90274784	CXCL9	GA	Weighted median	19	0.0839555	0.131078	0.521847	-0.172957	0.340868	1.08758	0.841174	1.40617
GCST90274784	CXCL9	GA	Inverse variance weighted	19	0.169226	0.0980535	0.0843745	-0.0229593	0.36141	1.18439	0.977302	1.43535
GCST90274784	CXCL9	GA	Simple mode	19	-0.0225662	0.258285	0.931343	-0.528805	0.483672	0.977687	0.589309	1.62202
GCST90274784	CXCL9	GA	Weighted mode	19	0.0302076	0.260831	0.909083	-0.481021	0.541437	1.03067	0.618152	1.71847
GCST90274785	DNER	GA	MR Egger	14	-0.165773	0.186549	0.391666	-0.531409	0.199862	0.847238	0.587776	1.22123
GCST90274785	DNER	GA	Weighted median	14	-0.0423485	0.10447	0.685209	-0.24711	0.162413	0.958536	0.781055	1.17635
GCST90274785	DNER	GA	Inverse variance weighted	14	0.0488495	0.0813704	0.548283	-0.110636	0.208335	1.05006	0.895264	1.23163
GCST90274785	DNER	GA	Simple mode	14	0.332416	0.185896	0.0970651	-0.0319403	0.696772	1.39433	0.968564	2.00726
GCST90274785	DNER	GA	Weighted mode	14	-0.0481541	0.112348	0.67522	-0.268357	0.172048	0.952987	0.764635	1.18774
GCST90274786	EN-RAGE	GA	MR Egger	16	-0.119534	0.186442	0.531792	-0.48496	0.245892	0.887334	0.615722	1.27876
GCST90274786	EN-RAGE	GA	Weighted median	16	0.0829125	0.128298	0.518119	-0.168552	0.334377	1.08645	0.844887	1.39707
GCST90274786	EN-RAGE	GA	Inverse variance weighted	16	0.117082	0.0911126	0.198784	-0.0614988	0.295662	1.12421	0.940354	1.34402
GCST90274786	EN-RAGE	GA	Simple mode	16	0.0688644	0.185727	0.715984	-0.295161	0.43289	1.07129	0.744412	1.54171
GCST90274786	EN-RAGE	GA	Weighted mode	16	0.0688644	0.139584	0.628908	-0.204721	0.34245	1.07129	0.814875	1.40839
GCST90274787	FGF-19	GA	MR Egger	20	-0.423509	0.185278	0.0346074	-0.786654	-0.0603639	0.654745	0.455366	0.941422
GCST90274787	FGF-19	GA	Weighted median	20	-0.185708	0.106863	0.0822451	-0.39516	0.0237445	0.830516	0.673572	1.02403
GCST90274787	FGF-19	GA	Inverse variance weighted	20	-0.0905099	0.0831596	0.276424	-0.253503	0.0724829	0.913465	0.776078	1.07517
GCST90274787	FGF-19	GA	Simple mode	20	-0.0343709	0.178454	0.849313	-0.384141	0.315399	0.966213	0.681035	1.37081
GCST90274787	FGF-19	GA	Weighted mode	20	-0.1589	0.121419	0.206249	-0.396881	0.0790815	0.853082	0.672414	1.08229
GCST90274788	FGF-21	GA	MR Egger	13	0.513453	0.208683	0.0316539	0.104434	0.922473	1.67105	1.11008	2.5155
GCST90274788	FGF-21	GA	Weighted median	13	0.137284	0.130573	0.293076	-0.118639	0.393208	1.14715	0.888128	1.48173
GCST90274788	FGF-21	GA	Inverse variance weighted	13	0.185075	0.093461	0.0476768	0.00189142	0.368258	1.20331	1.00189	1.44522
GCST90274788	FGF-21	GA	Simple mode	13	0.126866	0.224343	0.582153	-0.312846	0.566577	1.13526	0.731363	1.76222
GCST90274788	FGF-21	GA	Weighted mode	13	0.13632	0.142059	0.356194	-0.142116	0.414755	1.14605	0.86752	1.514
GCST90274789	FGF-23	GA	MR Egger	13	0.156118	0.484926	0.753532	-0.794336	1.10657	1.16896	0.451881	3.02398
GCST90274789	FGF-23	GA	Weighted median	13	0.0348091	0.173904	0.841353	-0.306042	0.375661	1.03542	0.736355	1.45595
GCST90274789	FGF-23	GA	Inverse variance weighted	13	0.197521	0.154981	0.202491	-0.106242	0.501285	1.21838	0.899207	1.65084
GCST90274789	FGF-23	GA	Simple mode	13	0.0454984	0.335157	0.894268	-0.611409	0.702406	1.04655	0.542586	2.0186
GCST90274789	FGF-23	GA	Weighted mode	13	-0.122569	0.218358	0.584908	-0.550551	0.305413	0.884645	0.576632	1.35719
GCST90274790	FGF-5	GA	MR Egger	24	-0.0941018	0.0736138	0.21446	-0.238385	0.0501813	0.91019	0.787899	1.05146
GCST90274790	FGF-5	GA	Weighted median	24	-0.0813843	0.0543584	0.134346	-0.187927	0.0251581	0.921839	0.828675	1.02548
GCST90274790	FGF-5	GA	Inverse variance weighted	24	-0.064053	0.0481384	0.18332	-0.158404	0.0302981	0.937955	0.853505	1.03076
GCST90274790	FGF-5	GA	Simple mode	24	-0.105366	0.143694	0.470802	-0.387006	0.176273	0.899995	0.679087	1.19276
GCST90274790	FGF-5	GA	Weighted mode	24	-0.0787799	0.0531385	0.15177	-0.182931	0.0253716	0.924243	0.832825	1.0257
GCST90274791	FIt3L	GA	MR Egger	28	-0.0406466	0.119013	0.73545	-0.273913	0.19262	0.960168	0.760398	1.21242
GCST90274791	FIt3L	GA	Weighted median	28	-0.00765217	0.0908791	0.932896	-0.185775	0.170471	0.992377	0.83046	1.18586
GCST90274791	FIt3L	GA	Inverse variance weighted	28	-0.0416027	0.0693164	0.548382	-0.177463	0.0942574	0.959251	0.837392	1.09884
GCST90274791	FIt3L	GA	Simple mode	28	-0.122541	0.200834	0.546859	-0.516176	0.271095	0.88467	0.596798	1.3114
GCST90274791	FIt3L	GA	Weighted mode	28	-0.0406879	0.104946	0.701276	-0.246382	0.165007	0.960129	0.781623	1.1794
GCST90274792	hGDNF	GA	MR Egger	12	-0.0941773	0.188935	0.628937	-0.464489	0.276135	0.910121	0.628456	1.31803
GCST90274792	hGDNF	GA	Weighted median	12	0.0151772	0.112134	0.892336	-0.204605	0.234959	1.01529	0.814969	1.26486
GCST90274792	hGDNF	GA	Inverse variance weighted	12	-0.0435742	0.106807	0.683294	-0.252915	0.165767	0.957362	0.776534	1.1803
GCST90274792	hGDNF	GA	Simple mode	12	-0.418234	0.268006	0.146923	-0.943525	0.107057	0.658208	0.389253	1.113
GCST90274792	hGDNF	GA	Weighted mode	12	0.0488921	0.122271	0.696911	-0.19076	0.288544	1.05011	0.826331	1.33448
GCST90274793	HGF	GA	MR Egger	17	-0.380606	0.239981	0.133594	-0.850968	0.0897557	0.683447	0.427001	1.09391
GCST90274793	HGF	GA	Weighted median	17	-0.134915	0.143433	0.346901	-0.416044	0.146213	0.87379	0.659651	1.15744
GCST90274793	HGF	GA	Inverse variance weighted	17	0.0218091	0.116331	0.851288	-0.206199	0.249817	1.02205	0.813671	1.28379
GCST90274793	HGF	GA	Simple mode	17	-0.0415609	0.241422	0.865478	-0.514749	0.431627	0.959291	0.597651	1.53976
GCST90274793	HGF	GA	Weighted mode	17	-0.109048	0.196654	0.586893	-0.494489	0.276393	0.896688	0.609883	1.31837
GCST90274794	IFN-gamma	GA	MR Egger	10	0.391015	0.202149	0.0891292	-0.00519822	0.787228	1.47848	0.994815	2.1973
GCST90274794	IFN-gamma	GA	Weighted median	10	0.113283	0.15158	0.454855	-0.183814	0.41038	1.11995	0.832091	1.50739
GCST90274794	IFN-gamma	GA	Inverse variance weighted	10	0.0666032	0.114431	0.560541	-0.157681	0.290888	1.06887	0.854122	1.33761
GCST90274794	IFN-gamma	GA	Simple mode	10	0.169582	0.236633	0.491771	-0.29422	0.633383	1.18481	0.745113	1.88397
GCST90274794	IFN-gamma	GA	Weighted mode	10	0.124843	0.213506	0.573094	-0.293628	0.543315	1.13297	0.745554	1.7217
GCST90274795	IL-10	GA	MR Egger	19	0.0225167	0.167611	0.894712	-0.306001	0.351034	1.02277	0.736386	1.42054
GCST90274795	IL-10	GA	Weighted median	19	-0.043065	0.119062	0.717576	-0.276427	0.190298	0.957849	0.758489	1.20961
GCST90274795	IL-10	GA	Inverse variance weighted	19	0.0145515	0.0813005	0.85795	-0.144798	0.173901	1.01466	0.865197	1.18994
GCST90274795	IL-10	GA	Simple mode	19	0.0479779	0.207595	0.819833	-0.358907	0.454863	1.04915	0.698439	1.57596
GCST90274795	IL-10	GA	Weighted mode	19	0.0658721	0.169844	0.702684	-0.267022	0.398766	1.06809	0.765656	1.48999
GCST90274796	IL-10RA	GA	MR Egger	10	-0.113565	0.16573	0.512552	-0.438395	0.211265	0.892646	0.645071	1.23524
GCST90274796	IL-10RA	GA	Weighted median	10	-0.00166821	0.132778	0.989976	-0.261913	0.258577	0.998333	0.769578	1.29509
GCST90274796	IL-10RA	GA	Inverse variance weighted	10	0.0400277	0.105605	0.704664	-0.166958	0.247014	1.04084	0.846235	1.2802
GCST90274796	IL-10RA	GA	Simple mode	10	-0.156402	0.1891	0.429571	-0.527038	0.214234	0.855215	0.590351	1.23891
GCST90274796	IL-10RA	GA	Weighted mode	10	-0.00109539	0.148747	0.994285	-0.29264	0.290449	0.998905	0.746291	1.33703
GCST90274797	IL-10RB	GA	MR Egger	19	0.085022	0.0837864	0.324452	-0.0791994	0.249243	1.08874	0.923856	1.28305
GCST90274797	IL-10RB	GA	Weighted median	19	0.00229999	0.0564864	0.967521	-0.108413	0.113013	1.0023	0.897257	1.11965
GCST90274797	IL-10RB	GA	Inverse variance weighted	19	-0.0295318	0.0615211	0.631208	-0.150113	0.0910495	0.9709	0.860611	1.09532
GCST90274797	IL-10RB	GA	Simple mode	19	-0.113665	0.20471	0.585559	-0.514896	0.287566	0.892557	0.597563	1.33318
GCST90274797	IL-10RB	GA	Weighted mode	19	-0.000171862	0.0556184	0.997569	-0.109184	0.10884	0.999828	0.896565	1.11498
GCST90274798	IL-12B	GA	MR Egger	19	0.085022	0.0837864	0.324452	-0.0791994	0.249243	1.08874	0.923856	1.28305
GCST90274798	IL-12B	GA	Weighted median	19	0.00229999	0.0564864	0.967521	-0.108413	0.113013	1.0023	0.897257	1.11965
GCST90274798	IL-12B	GA	Inverse variance weighted	19	-0.0295318	0.0615211	0.631208	-0.150113	0.0910495	0.9709	0.860611	1.09532
GCST90274798	IL-12B	GA	Simple mode	19	-0.113665	0.20471	0.585559	-0.514896	0.287566	0.892557	0.597563	1.33318
GCST90274798	IL-12B	GA	Weighted mode	19	-0.000171862	0.0556184	0.997569	-0.109184	0.10884	0.999828	0.896565	1.11498
GCST90274799	IL-13	GA	MR Egger	11	0.0230312	0.26225	0.931942	-0.490979	0.537041	1.0233	0.612027	1.71094
GCST90274799	IL-13	GA	Weighted median	11	-0.0522291	0.142397	0.71378	-0.331328	0.226869	0.949111	0.71797	1.25467
GCST90274799	IL-13	GA	Inverse variance weighted	11	0.03182	0.122396	0.794882	-0.208075	0.271715	1.03233	0.812146	1.31221
GCST90274799	IL-13	GA	Simple mode	11	-0.221715	0.254683	0.404412	-0.720894	0.277464	0.801143	0.486317	1.31978
GCST90274799	IL-13	GA	Weighted mode	11	-0.123848	0.220913	0.587398	-0.556838	0.309142	0.883514	0.573018	1.36226
GCST90274800	IL-15RA	GA	MR Egger	12	-0.095171	0.100439	0.365694	-0.292032	0.10169	0.909217	0.746745	1.10704
GCST90274800	IL-15RA	GA	Weighted median	12	0.0327425	0.0643536	0.610899	-0.0933906	0.158876	1.03328	0.910838	1.17219
GCST90274800	IL-15RA	GA	Inverse variance weighted	12	0.0648103	0.064658	0.316172	-0.0619194	0.19154	1.06696	0.939959	1.21111
GCST90274800	IL-15RA	GA	Simple mode	12	0.0195015	0.138067	0.890228	-0.25111	0.290113	1.01969	0.777937	1.33658
GCST90274800	IL-15RA	GA	Weighted mode	12	0.0302908	0.0629193	0.639651	-0.0930311	0.153613	1.03075	0.911165	1.16604
GCST90274801	IL-17A	GA	MR Egger	12	-0.40234	0.290704	0.196461	-0.972119	0.16744	0.668754	0.37828	1.18227
GCST90274801	IL-17A	GA	Weighted median	12	-0.00826124	0.155523	0.957637	-0.313085	0.296563	0.991773	0.731187	1.34523
GCST90274801	IL-17A	GA	Inverse variance weighted	12	0.0362578	0.111704	0.745492	-0.182681	0.255197	1.03692	0.833034	1.29072
GCST90274801	IL-17A	GA	Simple mode	12	0.0597084	0.236232	0.80512	-0.403307	0.522724	1.06153	0.668107	1.68662
GCST90274801	IL-17A	GA	Weighted mode	12	-0.0228601	0.215097	0.917275	-0.444449	0.398729	0.977399	0.641177	1.48993
GCST90274802	IL-17C	GA	MR Egger	17	-0.138772	0.287647	0.636458	-0.70256	0.425016	0.870426	0.495315	1.52961
GCST90274802	IL-17C	GA	Weighted median	17	-0.132302	0.135454	0.328706	-0.397792	0.133189	0.876077	0.671802	1.14247
GCST90274802	IL-17C	GA	Inverse variance weighted	17	-0.0772506	0.0936119	0.409245	-0.26073	0.106229	0.925658	0.770489	1.11208
GCST90274802	IL-17C	GA	Simple mode	17	-0.271325	0.277475	0.342709	-0.815177	0.272526	0.762368	0.442561	1.31328
GCST90274802	IL-17C	GA	Weighted mode	17	-0.337962	0.231686	0.163997	-0.792066	0.116142	0.713222	0.452908	1.12316
GCST90274803	IL-18	GA	MR Egger	21	-0.0513861	0.146891	0.730318	-0.339292	0.23652	0.949912	0.712274	1.26683
GCST90274803	IL-18	GA	Weighted median	21	0.0154063	0.0876268	0.860438	-0.156342	0.187155	1.01553	0.855266	1.20581
GCST90274803	IL-18	GA	Inverse variance weighted	21	-0.0154169	0.0684992	0.821927	-0.149675	0.118842	0.984701	0.860987	1.12619
GCST90274803	IL-18	GA	Simple mode	21	0.0896833	0.160615	0.582786	-0.225121	0.404488	1.09383	0.798419	1.49853
GCST90274803	IL-18	GA	Weighted mode	21	0.0327229	0.0981538	0.742314	-0.159659	0.225104	1.03326	0.852435	1.25245
GCST90274804	IL-18R1	GA	MR Egger	22	-0.0596419	0.0765958	0.445297	-0.20977	0.0904858	0.942102	0.810771	1.09471
GCST90274804	IL-18R1	GA	Weighted median	22	0.0158181	0.0493782	0.748706	-0.0809631	0.112599	1.01594	0.922228	1.11918
GCST90274804	IL-18R1	GA	Inverse variance weighted	22	0.0254504	0.051285	0.619715	-0.0750683	0.125969	1.02578	0.92768	1.13425
GCST90274804	IL-18R1	GA	Simple mode	22	-0.00338641	0.106649	0.974969	-0.212418	0.205645	0.996619	0.808627	1.22832
GCST90274804	IL-18R1	GA	Weighted mode	22	0.011575	0.0458699	0.803229	-0.0783299	0.10148	1.01164	0.924659	1.10681
GCST90274805	IL-1alpha	GA	MR Egger	11	0.400099	0.199811	0.0762592	0.00846861	0.791729	1.49197	1.0085	2.20721
GCST90274805	IL-1alpha	GA	Weighted median	11	0.159788	0.141332	0.258229	-0.117223	0.436799	1.17326	0.889387	1.54775
GCST90274805	IL-1alpha	GA	Inverse variance weighted	11	0.113049	0.105607	0.284408	-0.0939403	0.320038	1.11969	0.910337	1.37718
GCST90274805	IL-1alpha	GA	Simple mode	11	0.12884	0.254268	0.623344	-0.369526	0.627206	1.13751	0.691062	1.87237
GCST90274805	IL-1alpha	GA	Weighted mode	11	0.232794	0.161628	0.180346	-0.0839975	0.549585	1.26212	0.919434	1.73253
GCST90274806	IL-2	GA	MR Egger	15	-0.417382	0.257013	0.128369	-0.921127	0.0863635	0.658769	0.39807	1.0902
GCST90274806	IL-2	GA	Weighted median	15	-0.0544462	0.138188	0.69358	-0.325294	0.216402	0.947009	0.722315	1.2416
GCST90274806	IL-2	GA	Inverse variance weighted	15	-0.0419769	0.103002	0.683616	-0.243862	0.159908	0.958892	0.783596	1.1734
GCST90274806	IL-2	GA	Simple mode	15	-0.0790401	0.21957	0.724238	-0.509398	0.351318	0.924003	0.600857	1.42094
GCST90274806	IL-2	GA	Weighted mode	15	-0.0744524	0.203248	0.719608	-0.472819	0.323914	0.928252	0.623243	1.38253
GCST90274807	IL-20	GA	MR Egger	11	0.243983	0.260566	0.373532	-0.266726	0.754693	1.27632	0.765883	2.12696
GCST90274807	IL-20	GA	Weighted median	11	-0.0373436	0.167373	0.823445	-0.365394	0.290707	0.963345	0.693923	1.33737
GCST90274807	IL-20	GA	Inverse variance weighted	11	0.091711	0.122453	0.453888	-0.148297	0.331719	1.09605	0.862175	1.39336
GCST90274807	IL-20	GA	Simple mode	11	-0.0224164	0.250272	0.930399	-0.512949	0.468117	0.977833	0.598727	1.59698
GCST90274807	IL-20	GA	Weighted mode	11	-0.0401686	0.242353	0.871661	-0.51518	0.434843	0.960627	0.597393	1.54472
GCST90274808	IL-20RA	GA	MR Egger	9	0.30679	0.240066	0.242015	-0.16374	0.777319	1.35905	0.848963	2.17563
GCST90274808	IL-20RA	GA	Weighted median	9	0.0201151	0.159032	0.899348	-0.291588	0.331819	1.02032	0.747076	1.3935
GCST90274808	IL-20RA	GA	Inverse variance weighted	9	-0.123227	0.135126	0.361803	-0.388075	0.141621	0.884063	0.678362	1.15214
GCST90274808	IL-20RA	GA	Simple mode	9	-0.0287281	0.272189	0.918542	-0.562218	0.504761	0.971681	0.569944	1.65659
GCST90274808	IL-20RA	GA	Weighted mode	9	0.0853714	0.176481	0.641532	-0.260532	0.431275	1.08912	0.770642	1.53922
GCST90274809	IL-22RA1	GA	MR Egger	11	-0.125755	0.252793	0.630789	-0.621229	0.369719	0.881831	0.537284	1.44733
GCST90274809	IL-22RA1	GA	Weighted median	11	-0.109369	0.183092	0.550276	-0.468229	0.249491	0.896399	0.62611	1.28337
GCST90274809	IL-22RA1	GA	Inverse variance weighted	11	-0.0625285	0.134088	0.640982	-0.32534	0.200283	0.939386	0.722282	1.22175
GCST90274809	IL-22RA1	GA	Simple mode	11	-0.160295	0.276595	0.575054	-0.702421	0.38183	0.851892	0.495385	1.46496
GCST90274809	IL-22RA1	GA	Weighted mode	11	-0.160295	0.244501	0.526875	-0.639516	0.318926	0.851892	0.527548	1.37565
GCST90274810	IL-24	GA	MR Egger	10	-0.0756674	0.334031	0.826471	-0.730368	0.579033	0.927124	0.481732	1.78431
GCST90274810	IL-24	GA	Weighted median	10	-0.00426636	0.193916	0.982447	-0.384341	0.375809	0.995743	0.680899	1.45617
GCST90274810	IL-24	GA	Inverse variance weighted	10	0.00391413	0.139834	0.977669	-0.27016	0.277989	1.00392	0.763257	1.32047
GCST90274810	IL-24	GA	Simple mode	10	0.242591	0.295335	0.432633	-0.336266	0.821449	1.27455	0.714433	2.27379
GCST90274810	IL-24	GA	Weighted mode	10	0.267329	0.269089	0.346444	-0.260086	0.794745	1.30647	0.770985	2.21388
GCST90274811	IL-2RB	GA	MR Egger	11	0.19773	0.423656	0.65179	-0.632635	1.0281	1.21863	0.53119	2.79574
GCST90274811	IL-2RB	GA	Weighted median	11	0.135902	0.181866	0.454906	-0.220557	0.49236	1.14557	0.802072	1.63617
GCST90274811	IL-2RB	GA	Inverse variance weighted	11	0.0605561	0.182398	0.73989	-0.296944	0.418057	1.06243	0.743085	1.51901
GCST90274811	IL-2RB	GA	Simple mode	11	0.188745	0.243739	0.456628	-0.288984	0.666474	1.20773	0.749024	1.94736
GCST90274811	IL-2RB	GA	Weighted mode	11	0.171608	0.239005	0.489186	-0.296842	0.640058	1.18721	0.743161	1.89659
GCST90274812	IL-33	GA	MR Egger	11	0.445719	0.327154	0.206184	-0.195502	1.08694	1.56161	0.822422	2.96519
GCST90274812	IL-33	GA	Weighted median	11	0.0248191	0.165228	0.880598	-0.299027	0.348665	1.02513	0.74154	1.41717
GCST90274812	IL-33	GA	Inverse variance weighted	11	0.106373	0.128682	0.408446	-0.145844	0.358589	1.11224	0.864293	1.43131
GCST90274812	IL-33	GA	Simple mode	11	-0.186526	0.311154	0.562196	-0.796388	0.423335	0.829837	0.450955	1.52705
GCST90274812	IL-33	GA	Weighted mode	11	-0.226241	0.326028	0.503526	-0.865255	0.412774	0.797526	0.420944	1.511
GCST90274813	IL-4	GA	MR Egger	9	0.236273	0.31941	0.483536	-0.389771	0.862316	1.26652	0.677212	2.36864
GCST90274813	IL-4	GA	Weighted median	9	0.248331	0.163221	0.128149	-0.0715816	0.568243	1.28188	0.93092	1.76516
GCST90274813	IL-4	GA	Inverse variance weighted	9	0.160694	0.126102	0.202549	-0.0864651	0.407854	1.17433	0.917168	1.50359
GCST90274813	IL-4	GA	Simple mode	9	0.27538	0.248631	0.300227	-0.211936	0.762696	1.31703	0.809017	2.14405
GCST90274813	IL-4	GA	Weighted mode	9	0.296389	0.217214	0.209552	-0.12935	0.722129	1.34499	0.878666	2.05881
GCST90274814	IL-5	GA	MR Egger	11	-0.080792	0.207146	0.705588	-0.486798	0.325214	0.922385	0.614591	1.38433
GCST90274814	IL-5	GA	Weighted median	11	-0.0703851	0.146231	0.630282	-0.356997	0.216227	0.932035	0.699775	1.24138
GCST90274814	IL-5	GA	Inverse variance weighted	11	0.0174877	0.108905	0.872427	-0.195967	0.230942	1.01764	0.822039	1.25979
GCST90274814	IL-5	GA	Simple mode	11	0.230989	0.232118	0.34314	-0.223963	0.685941	1.25985	0.799345	1.98564
GCST90274814	IL-5	GA	Weighted mode	11	-0.181026	0.178824	0.335255	-0.531522	0.16947	0.834414	0.58771	1.18468
GCST90274815	IL-6	GA	MR Egger	8	0.209835	0.251666	0.436333	-0.283431	0.703101	1.23347	0.753195	2.02001
GCST90274815	IL-6	GA	Weighted median	8	0.129942	0.144436	0.368305	-0.153152	0.413035	1.13876	0.857999	1.5114
GCST90274815	IL-6	GA	Inverse variance weighted	8	0.0943466	0.120799	0.434791	-0.14242	0.331113	1.09894	0.867257	1.39252
GCST90274815	IL-6	GA	Simple mode	8	0.184323	0.234925	0.458412	-0.276131	0.644777	1.2024	0.758714	1.90556
GCST90274815	IL-6	GA	Weighted mode	8	0.142906	0.154358	0.385352	-0.159636	0.445449	1.15362	0.852454	1.56119
GCST90274816	IL-7	GA	MR Egger	12	-0.199152	0.524911	0.712321	-1.22798	0.829673	0.819425	0.292884	2.29257
GCST90274816	IL-7	GA	Weighted median	12	0.34887	0.187998	0.0634948	-0.0196062	0.717346	1.41747	0.980585	2.04899
GCST90274816	IL-7	GA	Inverse variance weighted	12	0.245026	0.166825	0.141898	-0.0819511	0.572003	1.27765	0.921317	1.77181
GCST90274816	IL-7	GA	Simple mode	12	0.582572	0.367411	0.141134	-0.137554	1.3027	1.79064	0.871488	3.67921
GCST90274816	IL-7	GA	Weighted mode	12	0.553853	0.319591	0.110998	-0.0725452	1.18025	1.73994	0.930024	3.25519
GCST90274817	IL-8	GA	MR Egger	17	-0.209316	0.247866	0.411671	-0.695134	0.276501	0.811139	0.499008	1.31851
GCST90274817	IL-8	GA	Weighted median	17	0.0543403	0.16368	0.739895	-0.266472	0.375152	1.05584	0.766078	1.45521
GCST90274817	IL-8	GA	Inverse variance weighted	17	0.113967	0.129331	0.378205	-0.139521	0.367456	1.12072	0.869775	1.44406
GCST90274817	IL-8	GA	Simple mode	17	0.599305	0.32647	0.0850559	-0.0405768	1.23919	1.82085	0.960235	3.4528
GCST90274817	IL-8	GA	Weighted mode	17	-0.140556	0.276732	0.618443	-0.682951	0.401838	0.868875	0.505124	1.49457
GCST90274818	LAP TGF-beta-1	GA	MR Egger	18	-0.378394	0.145663	0.0194302	-0.663894	-0.0928938	0.684961	0.514843	0.91129
GCST90274818	LAP TGF-beta-1	GA	Weighted median	18	-0.103899	0.121963	0.394275	-0.342947	0.135149	0.901316	0.709676	1.14471
GCST90274818	LAP TGF-beta-1	GA	Inverse variance weighted	18	0.0115557	0.103856	0.911405	-0.192002	0.215113	1.01162	0.825305	1.24
GCST90274818	LAP TGF-beta-1	GA	Simple mode	18	-0.0882077	0.248138	0.726604	-0.574559	0.398143	0.915571	0.562953	1.48906
GCST90274818	LAP TGF-beta-1	GA	Weighted mode	18	-0.183301	0.132045	0.18301	-0.442109	0.0755074	0.832518	0.64268	1.07843
GCST90274819	LIF	GA	MR Egger	11	-0.209176	0.376051	0.591603	-0.946237	0.527884	0.811252	0.388199	1.69534
GCST90274819	LIF	GA	Weighted median	11	0.0494065	0.174286	0.776809	-0.292194	0.391007	1.05065	0.746624	1.47847
GCST90274819	LIF	GA	Inverse variance weighted	11	-0.0314587	0.170051	0.853232	-0.364759	0.301841	0.969031	0.694364	1.35235
GCST90274819	LIF	GA	Simple mode	11	0.0466324	0.23052	0.843744	-0.405187	0.498452	1.04774	0.666852	1.64617
GCST90274819	LIF	GA	Weighted mode	11	0.0466324	0.19054	0.811608	-0.326826	0.420091	1.04774	0.721209	1.5221
GCST90274820	LIF-R	GA	MR Egger	13	0.211272	0.141501	0.163534	-0.0660701	0.488614	1.23525	0.936065	1.63005
GCST90274820	LIF-R	GA	Weighted median	13	0.0961999	0.101743	0.344394	-0.103216	0.295616	1.10098	0.901932	1.34395
GCST90274820	LIF-R	GA	Inverse variance weighted	13	-0.0181512	0.0809513	0.822583	-0.176816	0.140513	0.982013	0.837934	1.15086
GCST90274820	LIF-R	GA	Simple mode	13	-0.295392	0.254847	0.268961	-0.794892	0.204107	0.74424	0.45163	1.22643
GCST90274820	LIF-R	GA	Weighted mode	13	0.15899	0.102523	0.14692	-0.0419564	0.359936	1.17233	0.958912	1.43324
GCST90274821	MCP-1	GA	MR Egger	22	0.0605549	0.101717	0.558301	-0.13881	0.25992	1.06243	0.870393	1.29683
GCST90274821	MCP-1	GA	Weighted median	22	0.0978886	0.0801137	0.221756	-0.0591341	0.254911	1.10284	0.94258	1.29035
GCST90274821	MCP-1	GA	Inverse variance weighted	22	0.0631557	0.0583607	0.27918	-0.0512312	0.177543	1.06519	0.950059	1.19428
GCST90274821	MCP-1	GA	Simple mode	22	0.0132557	0.120332	0.913329	-0.222595	0.249106	1.01334	0.800439	1.28288
GCST90274821	MCP-1	GA	Weighted mode	22	0.0892458	0.0923419	0.344808	-0.0917443	0.270236	1.09335	0.912338	1.31027
GCST90274822	MCP-2	GA	MR Egger	28	-0.0318573	0.0462775	0.497299	-0.122561	0.0588466	0.968645	0.884652	1.06061
GCST90274822	MCP-2	GA	Weighted median	28	-0.0370443	0.0479865	0.440131	-0.131098	0.0570094	0.963633	0.877132	1.05867
GCST90274822	MCP-2	GA	Inverse variance weighted	28	-0.0500046	0.0361171	0.166201	-0.120794	0.0207848	0.951225	0.886216	1.021
[truncated: 338 more rows]

## Sheet: Supplementary Table 4
Supplementary Table 4 Results of causal relationship between gout and 132 circulating inflammatory proteins in the reverse MR analysis.
[truncated: 663 more rows]

[truncated: 3 more sheets: Supplementary Table 5, Supplementary Table 6, Supplementary Table 7]
